# Supplementary material for: Proteomic and genetic analyses of influenza A viruses identify pan-viral host targets
Source: Nat Commun. 2023 Sep 27;14:6030. doi: 10.1038/s41467-023-41442-z (PMC10533562; doi:10.1038/s41467-023-41442-z)
Supplement: Supplementary file 5 — Supplementary Data 2 [file 41467_2023_41442_MOESM5_ESM.xlsx]

## Sheet: Table_of_Contents
Tab Title	Short Description	Table Contents
AB_Full	Full list of global protein abundance measurements	Full list of global protein abundance measurements with pH1N1, H3N2 and H5N1 IAV infection in NHBE and THP-1 cells. Table reports the log2 fold change in protein abundance and adjusted p-value (two-sided t-test) from all time points (3hr, 6hr, 12hr, 18hr). Empty data cells represent no protein detected at the indicated time point, IAV strain or cell type.
AB_Sig	List of significant protein abundance measurements	List of significant protein abundance measurements with pH1N1, H3N2 and H5N1 IAV infection in NHBE and THP-1 cells. Table reports the log2 fold change in protein abundance and adjusted p-value (two-sided t-test) at 18 hours post-infection (pH1N1, H3N2) and 12 hours post-infection (H5N1), with selection criteria of: (1) adjusted p-value < 0.05; and (2) absolute(log2FC) > 1. Empty data cells repres…
PH_Full	Full list of phosphorylation site measurements	Full list of phosphorylation site measurements with pH1N1, H3N2 and H5N1 IAV infection in NHBE and THP-1 cells. Table reports the log2 fold change in phosphorylation at the specified site and adjusted p-value (two-sided t-test) from all time points (3hr, 6hr, 12hr, 18hr). Empty data cells represent no protein detected at the indicated time point, IAV strain or cell type.
PH_Sig	List of significant phosphorylation site measurements	List of significant phosphorylation site measurements with pH1N1, H3N2 and H5N1 IAV infection in NHBE and THP-1 cells. Table reports the log2 fold change in phosphorylation at the specified site and adjusted p-value (two-sided t-test) at 18 hours post-infection (pH1N1, H3N2) and 12 hours post-infection (H5N1), with selection criteria of: (1) adjusted p-value < 0.05; and (2) absolute(log2FC) > 1. …
ABPH_Column_Descriptions	Column descriptions for "AB_Full", "AB_Sig", "PH_Full" and "PH_Sig" tabs	Provides a description for each column header reported in the "AB_Full", "AB_Sig", "PH_Full" and "PH_Sig" tabs.
PH_GO_Full	Full list of GO enrichment terms for PH data	A full list of the GO enrichments for significantly changing phosphorylation sites are reported at 18 hours post-infection (pH1N1, H3N2) and 12 hours post-infection (H5N1) in NHBE and THP-1 cells.
PH_GO_Selection	Filtered list of GO enrichment terms for PH data with selected terms	GO enrichments for significantly changing phosphorylation sites are reported at 18 hours post-infection (pH1N1, H3N2) and 12 hours post-infection (H5N1) in NHBE and THP-1 cells with the selection criteria of adjusted p-value < 0.05 (one-sided Fisher's exact test) and automated clustering to select non-redundant terms. Data from this table was used to generate Supplementary Figure 5G.
GO_List_Column_Descriptions	Column descriptions for "PH_GO_Selection" tab	Provides a description for each column header reported in the "PH_GO_Selection" tab.
Predicted_Kinase_Activity	List of kinase activities predicted from the PH data	Table reports a full list of predicted kinase activities at each time point post-infection with pH1N1, H3N2 or H5N1 IAV in NHBE and THP-1 cells. Data from this table was used to generate Fig3F and Supplementary Figure 6C-D.
Kinase_Column_Descriptions	Column descriptions for "Predicted_Kinase_Activity" tab	Provides a description for each column header reported in the "Predicted_Kinase_Activity" tab.

## Sheet: AB_Full
Protein	Log2 fold change in protein abundance (IAV-infected vs mock-infected)																						Adjusted p-value (Two-sided t-test)
	log2FC_pH1N1_NHBE_03H	log2FC_pH1N1_NHBE_06H	log2FC_pH1N1_NHBE_12H	log2FC_pH1N1_NHBE_18H	log2FC_pH1N1_THP1_03H	log2FC_pH1N1_THP1_06H	log2FC_pH1N1_THP1_18H	log2FC_H3N2_NHBE_03H	log2FC_H3N2_NHBE_06H	log2FC_H3N2_NHBE_12H	log2FC_H3N2_NHBE_18H	log2FC_H3N2_THP1_03H	log2FC_H3N2_THP1_06H	log2FC_H3N2_THP1_18H	log2FC_H5N1_NHBE_03H	log2FC_H5N1_NHBE_06H	log2FC_H5N1_NHBE_12H	log2FC_H5N1_NHBE_18H	log2FC_H5N1_THP1_03H	log2FC_H5N1_THP1_06H	log2FC_H5N1_THP1_12H	log2FC_H5N1_THP1_18H	adj.pvalue_pH1N1_NHBE_03H	adj.pvalue_pH1N1_NHBE_06H	adj.pvalue_pH1N1_NHBE_12H	adj.pvalue_pH1N1_NHBE_18H	adj.pvalue_pH1N1_THP1_03H	adj.pvalue_pH1N1_THP1_06H	adj.pvalue_pH1N1_THP1_18H	adj.pvalue_H3N2_NHBE_03H	adj.pvalue_H3N2_NHBE_06H	adj.pvalue_H3N2_NHBE_12H	adj.pvalue_H3N2_NHBE_18H	adj.pvalue_H3N2_THP1_03H	adj.pvalue_H3N2_THP1_06H	adj.pvalue_H3N2_THP1_18H	adj.pvalue_H5N1_NHBE_03H	adj.pvalue_H5N1_NHBE_06H	adj.pvalue_H5N1_NHBE_12H	adj.pvalue_H5N1_NHBE_18H	adj.pvalue_H5N1_THP1_03H	adj.pvalue_H5N1_THP1_06H	adj.pvalue_H5N1_THP1_12H	adj.pvalue_H5N1_THP1_18H
A2M					-0.3784	-0.704337	-Inf					-1.33873	-1.14173	-Inf					-0.0921184	-Inf	-Inf	-Inf					0.875372	0.441214	0					0.248896	0.340864	0					0.998674	0	0	0
AAAS												0.210586	0.622206	1.07887					Inf															0.88404	0.407445	0.0722072					0
AAK1					0.233449	-0.771463	-Inf					0.217707	0.0832657	-1.28052					0.541826	-0.477929	-0.606768	-Inf					0.948901	0.612129	0					0.930841	0.968463	0.0366472					0.995226	0.787539	0.618015	0
AAMP	Inf		Inf	-Inf			Inf			-0.119775	Inf	-1.33932	-0.618319	-0.141722	-Inf		-Inf	Inf	0.693297	-Inf	0.65339	-Inf	0		0	0			0			0.542764	0	0.204902	0.441805	0.824399	0		0	0	0.995226	0	0.559669	0
AAR2					-0.151513	0.867551	0.463158					-Inf	-Inf	-Inf													0.968768	0.363816	0.526485					0	0	0
AARS1	1.38158	0.0580832	1.39584	-0.290659	-0.0804372	-0.182869	-0.208019	0.577837	0.0851766	1.09038	-0.302816	0.196801	0.157608	-0.880937	-1.28107	2.00958	0.252637	-2.20455	0.123901	-0.286499	-0.56053	-1.76112	0.686597	0.996791	0.229269	0.970127	0.949967	0.661118	0.47051	0.979771	0.997881	0.212057	0.99916	0.730209	0.729216	0.000269259	0.999909	0.151776	0.954711	0.0403007	0.998674	0.5846	0.0416162	7.32472e-08
AARS2					0.468527	0.259112	0.348871					-0.304167	0.391576	-0.301125					0.584867	-0.449386	-0.324118	-0.233885					0.760709	0.816827	0.515455					0.801538	0.617327	0.47048					0.890709	0.67465	0.59313	0.664839
AASDHPPT	Inf	-Inf	Inf	-Inf	1.04364	-0.663945	-Inf	Inf		Inf	2.66895	0.144894	-0.319187	-2.40098	-0.389203	-0.574751	-0.160176	-1.28435	-1.39169	-0.124043	0.027801	-1.38841	0	0	0	0	0.693931	0.469261	0	0		0	0.701996	0.959792	0.769692	0.00203398	0.999909	0.789404	0.973431	0.469836	0.669998	0.972753	0.980957	0.0781162
AATF							Inf					0.193218	-0.437989	-Inf					-Inf	-Inf	-Inf	-Inf							0					0.917901	0.652666	0					0	0	0	0
ABCA6	Inf		Inf	Inf					Inf		Inf				-0.624494	-Inf	-Inf	-Inf					0		0	0					0		0				0.999909	0	0	0
ABCC1	1.6725	0.276219	-0.129895	0.0290708				0.134533	Inf	-1.51517	0.534216				-0.603618	-3.33447	0.0667541	0.564412					0.67367	0.996791	0.982893	0.998375				0.989616	0	0.309017	0.99916				0.999909	0.0142787	0.995033	0.775416
ABCC3					-0.681107	0.117486	-Inf					-0.467858	0.282165	1.88947													0.883061	0.960782	0					0.78572	0.832061	0.0116613
ABCD1					0.050147	1.30121	-0.919544					-0.0630888	-0.166825	1.38261					-0.0617521	0.302119	-0.574601	-Inf					0.993508	0.146022	0.351183					0.972901	0.913439	0.0216735					0.998674	0.882778	0.625737	0
ABCD3	-0.916803	0.707636	-0.0672168	0.2635	-Inf	-0.205442	-0.0579693	-1.3452	0.32895	-1.22587	-0.531439	-0.292154	0.204535	1.10658	0.0897312	-0.979444	0.998964	1.29975	-0.253686	-1.7465	-1.01886	-Inf	0.865984	0.996791	0.985966	0.992824	0	0.946987	0.979273	0.9682	0.997881	0.463985	0.99916	0.930841	0.919908	0.175886	0.999909	0.548944	0.860858	0.474964	0.998674	0.47462	0.506197	0
ABCE1	0.00113931	-0.567212	0.941037	-0.16646	0.466461	-1.03126	0.130286	0.360296	1.15888	1.60209	-0.176775	-0.0408562	-0.26974	-0.627197	-0.595895	1.16922	-0.496304	-1.49176	0.0674363	-0.247892	-0.0964553	-Inf	0.999913	0.977907	0.511598	0.992824	0.754408	0.0620578	0.809613	0.983195	0.70533	0.0822535	0.99916	0.972901	0.733427	0.100864	0.999909	0.225219	0.914251	0.164499	0.998674	0.828206	0.889062	0
ABCF1	-1.0244	-0.783949	1.82564	1.24424	0.750742	0.0213348	0.356094	-0.134648	-0.948685	1.47103	0.641034	0.0905886	-0.14645	-0.454805	-0.875337	1.81774	1.06772	-1.51972	-0.191224	-0.583092	-0.419856	-1.16566	0.831551	0.948888	0.174883	0.769544	0.67136	0.9893	0.579116	0.989616	0.968696	0.191363	0.99916	0.959792	0.908698	0.349107	0.999909	0.106586	0.772396	0.288429	0.998674	0.754016	0.559669	0.105791
ABCF2					0.0366852	-0.284776	-Inf					0.303053	0.865819	0.694121					0.724119	0.212357	-Inf	-Inf					0.993508	0.763269	0					0.80501	0.213256	0.0935523					0.830854	0.91869	0	0
ABHD10	-0.0078775	0.617545	-0.709111	0.696884	0.151766	-1.05023	-Inf	-0.251232	-0.756065	-2.13109	0.148487	-0.110606	-0.277569	-Inf	-0.90485	-0.873879	0.292947	-0.32286	-0.527421	-1.12817	-Inf	-Inf	0.99983	0.996791	0.742008	0.921746	0.975088	0.551888	0	0.984646	0.96831	0.0340605	0.99916	0.962967	0.859859	0	0.999909	0.374628	0.968321	0.816071	0.998674	0.582908	0	0
ABHD11	Inf		-Inf	0.445432	0.376682	-0.312462	-0.36379	-Inf				-Inf	-Inf	-Inf	-Inf	0.115554	-0.257424	-Inf					0		0	0.957123	0.816877	0.685521	0.544914	0				0	0	0	0	0.926512	0.968321	0
ABHD12					0.375389	-Inf	-Inf					0.894228	0.725293	1.02858					0.510458	-0.232623	-0.587039	-Inf					0.949967	0	0					0.537193	0.4716	0.0775077					0.998674	0.942139	0.620572	0
ABHD14B	-0.928503	-0.822061	0.952864	0.679117	0.923225	-0.39692	0.220857		0.123155	Inf	1.21328	0.314616	-0.556952	-1.47349	0.408673		-0.82485	-0.0802373	0.114722	-0.222548	-0.25907	-0.925518	0.848043	0.921214	0.645963	0.866363	0.485168	0.743332	0.790239		0.997881	0	0.74037	0.821282	0.486285	0.0164406	0.999909		0.818478	0.969841	0.998674	0.882778	0.71684	0.16343
ABHD16A					0.429587	-Inf	-Inf					0.240056	1.45476	1.73889					0.10035	-Inf	0.22753	-Inf					0.92487	0	0					0.934375	0.260592	0.0266982					0.998674	0	0.897582	0
ABI1	0.0108439	0.285247	1.06645	0.24779	-0.0552556	-0.28641	-Inf	1.32424	0.484589	0.426056	0.820889	-1.15607	-0.0515195	-Inf	-0.945773	0.658939	-0.359224	-0.61877	0.26969	0.829422	0.0351815	-0.216864	0.99983	0.996791	0.617561	0.992417	0.993508	0.893764	0	0.9682	0.997488	0.816106	0.99916	0.507229	0.977948	0	0.999909	0.759225	0.954711	0.746714	0.998674	0.672216	0.986736	0.874249
ABR												0.0838055	0.116721	-Inf					-0.887909	-Inf	-Inf	-Inf												0.96293	0.92569	0					0.991988	0	0	0
ABRACL	0.444886	0.472867	-0.154742	0.260139	0.260113	0.113079	-0.44551	0.502223	0.0811822	1.05926	-0.0272599	-0.199535	-0.0166196	-2.03451	-0.213006	0.242373	0.477751	-0.422859	-0.0332434	-0.888215	-0.98331	-0.434082	0.831551	0.948888	0.891951	0.943176	0.945579	0.941006	0.582737	0.9682	0.997881	0.0604675	0.99916	0.93489	0.991513	0.00157592	0.999909	0.714944	0.854138	0.603099	0.998674	0.533782	0.211988	0.575086
ACAA1	0.0654324	0.337743	0.943578	-0.112808	-0.827576	-0.303346	0.74937	0.111363	-0.0833704	-1.45316	0.311275	-0.991253	0.428256	0.366144	0.44705	-0.73794	-1.24514	1.07036	-0.0989588	-1.65719	-0.804347	-Inf	0.983762	0.996791	0.354178	0.994077	0.755239	0.836392	0.394336	0.989616	0.997881	0.058405	0.99916	0.566584	0.843438	0.717517	0.999909	0.370769	0.483996	0.206481	0.998674	0.1956	0.403159	0
ACAA2	-Inf			-Inf	0.094398	-1.24592	-1.25337	0.456942	-Inf	-0.976825	-0.536238	0.115824	1.2788	-0.291048	-Inf	-0.367383	0.0124124	0.0538638	-0.641866	-0.62858	0.345425	-0.296104	0			0	0.993508	0.295709	0.318102	0.979771	0	0.153434	0.99916	0.969847	0.320375	0.718005	0	0.611737	0.999557	0.967421	0.995226	0.777386	0.838271	0.831021
ACACA												-Inf	-Inf	-Inf																				0	0	0
ACACB	-0.932673	-3.08551	0.104438	1.46733				1.88121	0.615076	0.811709	0.9537				0.729024	-1.04075	2.15758	-1.45578					0.925621	0.921214	0.983026	0.921746				0.979771	0.997881	0.807935	0.99916				0.999909	0.708199	0.772396	0.632019
ACAD9	-0.349122	0.121921	-0.151617	0.865954	0.693723	-1.02114	-0.462041	-0.808579	0.324904	-1.85883	1.2318	1.1402	1.23743	-0.435962	-0.842671	-1.27636	-0.642438	-0.624491	0.55185	-0.751245	0.943318	1.30165	0.910885	0.996791	0.935142	0.921746	0.856003	0.46987	0.683109	0.939702	0.997881	0.015669	0.74037	0.576005	0.388451	0.617888	0.999909	0.100777	0.844238	0.524383	0.998674	0.754016	0.41034	0.16343
ACADM	1.01603	0.474156	-1.42426	-0.0967178	0.546772	-0.287041	-0.408154	-2.3994	-1.45993	-1.12408	-0.366794	-0.187162	0.210314	0.469575	-1.05902	-2.1122	-0.733031	-1.53851	0.118166	-0.57366	-0.99231	-1.69749	0.686597	0.996791	0.280366	0.994077	0.498076	0.58808	0.250333	0.222383	0.659845	0.214305	0.99916	0.837475	0.727614	0.104463	0.999909	0.0178716	0.83204	0.100628	0.998674	0.325179	0.00676668	8.06122e-06
ACADS					-0.219603	-Inf	1.52558					1.16332	0.282326	1.4323					-0.375867	-0.270102	0.112661	-Inf					0.965403	0	0.12179					0.363838	0.84609	0.0158901					0.995226	0.852238	0.912975	0
ACADVL	0.202895	0.213397	-0.0386642	-0.280399	-0.207674	-0.00451244	-0.0267956	0.0348835	0.642369	-1.04192	-0.206796	0.398305	0.309063	-0.244721	0.105728	-0.572648	-0.769242	0.607797	-0.478915	-0.654989	-Inf	-Inf	0.923321	0.996791	0.976997	0.921746	0.883061	0.992343	0.959492	0.989616	0.674828	0.0342637	0.99916	0.576876	0.571423	0.406231	0.999909	0.274873	0.511341	0.275747	0.852885	0.229611	0	0
ACAP1					-1.82345	-0.069159	0.417322					0.166653	-0.227175	-0.332204					0.700168	-0.198979	-Inf	0.647664					0.846554	0.9893	0.857583					0.972917	0.967205	0.850563					0.998674	0.983814	0	0.827437
ACAP2					-0.185863	-Inf	-Inf					0.248307	0.414583	-Inf					-0.516303	-0.208254	-Inf	-Inf					0.987995	0	0					0.933095	0.782813	0					0.998674	0.968561	0	0
ACAT1	0.607531	-0.844341	0.134961	-0.692311	0.0626619	-0.220338	-0.429826	0.415408	0.0430401	-1.72814	0.645372	-0.17378	-0.381988	-0.321608	0.221329	-1.18759	0.295059	0.253504	-0.23438	-1.09319	-1.54851	-0.879543	0.890003	0.996791	0.962998	0.932645	0.993508	0.813022	0.468381	0.983195	0.997881	0.112934	0.99916	0.927761	0.669151	0.489631	0.999909	0.302419	0.962149	0.886554	0.998674	0.189218	0.00660812	0.0791242
ACAT2	-0.23766	0.884696	1.06162	-0.27401	0.464226	-0.339477	-0.857709	0.551185	-0.489813	0.834203	0.0764994	0.368	0.178145	-1.01583	-0.405328	1.40488	0.126166	-1.19948	-0.0942474	-0.33702	-0.928076	-1.7395	0.924646	0.708239	0.136842	0.943176	0.684956	0.539567	0.0161007	0.9682	0.892564	0.168421	0.99916	0.626045	0.789305	0.00185207	0.999909	0.0313377	0.973431	0.0509861	0.998674	0.68184	0.0168296	1.31866e-05
ACBD3	1.09953	-0.588489	0.897584	1.31876	0.0392958	-0.517989	-Inf	0.598197	0.847632	0.253337	1.3321	-0.0776205	-0.894011	-1.21476	0.129951	-0.333757	0.506719	-1.34937	0.780013	-1.02768	-0.092111	-0.432553	0.564328	0.953204	0.438616	0.510274	0.993508	0.614115	0	0.979771	0.835854	0.773665	0.790543	0.969847	0.300065	0.0722072	0.999909	0.773054	0.860858	0.101884	0.854288	0.498329	0.918202	0.612085
ACIN1	3.06719	-0.901358	-1.36563	-0.343505	-0.194051	-Inf	-Inf	0.295744	0.11155	0.157903	-0.197421	-0.164907	-0.358812	-Inf	0.142255	-0.634287	-1.53669	1.36603	0.233441	-0.0803018	-1.0595	-0.75701	0.139694	0.965547	0.320491	0.971565	0.947856	0	0	0.984156	0.997881	0.927682	0.99916	0.933095	0.718387	0	0.999909	0.599395	0.592255	0.251102	0.998674	0.97451	0.203503	0.307641
ACLY	-0.908181	0.477838	0.985306	-0.847715	0.265761	0.0702718	0.0150193	0.397876	-0.0333513	1.10595	-0.137668	0.180122	-0.181256	-0.966508	-0.473102	0.82352	-0.400948	-2.26228	-0.0164285	-0.571166	-0.839899	-1.31456	0.519782	0.921214	0.116163	0.495371	0.783091	0.904124	0.973449	0.979771	0.997881	0.0364662	0.99916	0.820382	0.729645	0.000467257	0.999909	0.127748	0.850185	1.01484e-05	0.998674	0.220509	0.00878863	3.83118e-05
ACO1	Inf	0.18724	2.0131	-0.720412	0.594423	-0.0684408	-Inf	1.06789	0.0744913	0.421725	-0.169056	0.323229	-0.625728	-Inf	-1.18731	1.60907	-1.36042	-1.68321	0.48611	0.0826181	-0.473639	-0.825007	0	0.996791	0.157795	0.921746	0.766767	0.968152	0	0.979771	0.997881	0.784621	0.99916	0.853104	0.519391	0	0.999909	0.225219	0.635159	0.162602	0.995226	0.981545	0.537237	0.309748
ACO2	0.720664	-0.655806	-0.019693	-0.399297	-0.0164044	-0.193385	-0.0812238	0.080878	-0.30333	-1.11302	-0.116602	-0.118927	-0.177785	-0.799325	-0.232113	-0.838325	-0.461887	0.591802	-0.355606	-0.138596	-0.110752	-1.30346	0.580686	0.840922	0.988036	0.877729	0.993508	0.724568	0.836732	0.989616	0.947609	0.0234573	0.99916	0.907892	0.757127	0.0047311	0.999909	0.0930693	0.790808	0.292739	0.931141	0.882778	0.805121	0.000100976
ACOT1												-Inf	-Inf	-Inf					-0.192347	-Inf	-Inf	-Inf												0	0	0					0.998674	0	0	0
ACOT11					-1.23113	-Inf	-Inf					-Inf	-0.481311	-Inf					-Inf	0.439814	-Inf	-Inf					0.275344	0	0					0	0.461537	0					0	0.774564	0	0
ACOT13	0.433137	0.2381	-0.989951	0.275569				-0.300476	-0.536019	-1.18962	-0.628967				-0.472872	-0.693945	-0.679153	0.879541					0.90829	0.996791	0.442568	0.971565				0.983195	0.976611	0.201593	0.99916				0.999909	0.494599	0.854138	0.435254
ACOT7	-0.238105	-0.644403	0.0336605	-0.221823	-0.243931	-0.951927	-Inf	0.212582	-0.237223	-0.0404151	-0.0757672	-0.170256	-0.979959	-1.88626	-0.109505	-0.293489	-0.152969	-0.164372	0.286406	0.349502	-0.463852	-0.484606	0.863652	0.540318	0.969917	0.921746	0.940284	0.436567	0	0.979771	0.943093	0.936538	0.99916	0.935334	0.284751	0.0117815	0.999909	0.457517	0.936531	0.759893	0.998674	0.834474	0.578483	0.606924
ACOT8	-1.51192	-Inf	-0.916722		-Inf	-0.52726	0.691571	1.32814		-0.516148		0.567054	0.303091	1.79395	-0.156017	1.39456	-0.103116	1.40976	-0.228755	-0.158913	0.423995	-Inf	0.743232	0	0.720818		0	0.703352	0.368919	0.979771		0.811133		0.566584	0.70453	0.00051473	0.999909	0.461605	0.991556	0.412675	0.998674	0.952142	0.691194	0
ACOT9	0.0990433	0.0944282	0.029671	-0.122219	-Inf	-Inf	-Inf	-0.541046	0.117848	-0.342723	0.687659	0.808507	0.438354	-0.229845	-0.0887342	-1.43594	0.254731	0.599612	-0.433823	-0.471608	0.600743	-Inf	0.963867	0.996791	0.982893	0.986514	0	0	0	0.933006	0.997881	0.535758	0.829618	0.623334	0.747823	0.746934	0.999909	0.00479585	0.923333	0.300975	0.998674	0.8302	0.682053	0
ACOX1	0.866959	0.198256	-Inf	-0.755204	0.218277	0.420104	-0.270386	0.222369		-0.542634		0.0649603	0.57587	1.40925	0.00214716	-0.289607	-0.995639	-0.179817	-0.00669048	-0.086128	-0.385534	-0.71172	0.831551	0.996791	0	0.942599	0.883061	0.448668	0.531503	0.989616		0.743665		0.959792	0.30436	0.000167566	0.999909	0.80969	0.795507	0.947234	0.998674	0.968561	0.535765	0.142523
ACOX3					-Inf	0.0514309	-Inf					-Inf	0.0178514	-Inf													0	0.984335	0					0	0.990731	0
ACP1	-0.175611	-Inf	0.175491	-0.924305	0.0162036	-0.0963287	-Inf	0.506596	-0.652773	2.00614	1.1999	0.41218	-0.315209	-1.25914	0.224293	0.0512426	0.673659	-2.92859	-0.00672299	0.154622	-0.597972	-Inf	0.982586	0	0.967398	0.921746	0.995996	0.9417	0	0.983195	0.997488	0.262304	0.995881	0.663866	0.673168	0.00228881	0.999909	0.981714	0.923333	0.114364	0.998674	0.911402	0.380297	0
ACP2	1.87116		0.183665	0.431533				-2.51098		-1.45675	-1.4279	0.55729	-0.456322	0.109259	-0.373386	-2.71249	-0.256735	0.0374594					0.479553		0.941016	0.970763				0.290097		0.269467	0.99916	0.683704	0.657602	0.846008	0.999909	0.0178716	0.968321	0.981058
ACP3					-0.33717	-0.351115	-Inf					-0.384768	1.29083	1.06075					0.514347	0.3793	0.122211	-0.387939					0.94655	0.840361	0					0.893866	0.358845	0.0894572					0.995226	0.8302	0.93104	0.715603
ACP5	1.89006	Inf	0.509042	-0.38772				-0.548863	-Inf	-1.18276	Inf				-0.029902	0.715125	0.95871	-Inf					0.561548	0	0.825865	0.984424				0.979771	0	0.301495	0				0.999909	0.563883	0.892518	0
ACSF2	Inf	Inf	-0.764102	-0.688359				-0.527686	Inf	-1.67296	-0.510949				-0.739433	0.130967	-0.286255	0.221236					0	0	0.67293	0.921746				0.979771	0	0.0589593	0.99916				0.999909	0.907717	0.954711	0.901224
ACSL1	0.887797	Inf	0.00555756	0.0242775	-0.17488	0.94815	0.393717	-0.679868	0.254928	-1.39928	0.270792	0.265817	0.261481	0.866347	0.362594	0.0711905	0.287425	-0.761313	0.334529	0.301518	0.118601	0.71483	0.696288	0	0.997437	0.998375	0.94655	0.130008	0.47051	0.9682	0.997881	0.105054	0.99916	0.833451	0.757373	0.0333039	0.999909	0.968378	0.968321	0.680219	0.995226	0.79928	0.866217	0.114229
ACSL3	0.0339262	0.18542	-0.116253	-0.0193738	0.67723	0.149697	-Inf	-0.164539	-0.276355	-1.43989	-0.340603	0.0669281	0.122318	0.322139	-0.316598	-0.374484	0.0196463	0.187989	-0.380689	0.284917	-0.365709	-1.26156	0.989955	0.996791	0.910579	0.996547	0.727197	0.894452	0	0.983195	0.976611	0.00417967	0.99916	0.972364	0.926262	0.546542	0.999909	0.505957	0.997414	0.799328	0.998674	0.866767	0.63613	0.026694
ACSL4	1.01143	1.43135	0.0975783	-1.54753	0.0452555	-0.3747	-Inf	0.992091	0.899735	-0.837722	-0.683645	0.600489	0.910344	0.0482797	1.00952	-2.16154	-0.694208	-1.26167	0.322326	-0.406202	-0.294559	-Inf	0.686597	0.708239	0.96865	0.413398	0.993508	0.710078	0	0.918436	0.873765	0.371308	0.99916	0.627383	0.292303	0.927462	0.999909	0.0162495	0.858969	0.201143	0.998674	0.78218	0.79133	0
ACTB	-0.0408724	0.30699	0.603437	-0.0151515	-0.520613	0.116915	-0.265498	0.216531	0.0286591	-0.803829	0.190835	0.511831	0.315084	-0.591916	0.302062	0.187465	0.652263	-0.0951698	-1.72496	-0.871773	-0.307445	0.28928	0.981867	0.948888	0.233502	0.996547	0.857724	0.941006	0.756962	0.982212	0.997881	0.0654334	0.99916	0.7727	0.821923	0.357267	0.999909	0.76671	0.61073	0.904405	0.459467	0.561891	0.77072	0.740518
ACTBL2	-0.702271	-1.00925	-0.439871	-1.08504	-3.03092	1.18029	1.74582	0.577061	-0.69282	0.0105621	-1.90301	-0.659758	3.59073	-0.302786	-0.525185	-0.781347	0.399355	-0.0451022	1.44131	2.49319	3.99639	-0.377785	0.936621	0.996791	0.928022	0.940147	0.837965	0.871865	0.704683	0.983195	0.997881	0.996517	0.995881	0.959792	0.571423	0.932624	0.999909	0.762009	0.973431	0.988896	0.998674	0.876803	0.555007	0.953444
ACTG1	-0.489917	0.227347	-0.281394	0.275816	-0.185251	-0.997932	-0.53158	-0.555482	0.222671	-0.70308	-0.186774	0.159732	-0.112637	-0.753903	-0.388045	-0.0792284	0.177085	0.118636	-0.674822	-0.672433	-0.0677402	0.0434469	0.802422	0.996791	0.710061	0.921746	0.883061	0.0187286	0.131721	0.896218	0.991385	0.127851	0.99916	0.880171	0.878518	0.0134212	0.999909	0.891071	0.938872	0.871238	0.606281	0.220509	0.896771	0.930582
ACTL6A	0.0667776	-1.18063	-1.50301	-0.0686008	0.0514472	-0.583978	-Inf	0.227185	-0.107385	-0.102099	-0.494106	0.501266	-0.372739	-1.67377	-1.6985	0.0315075	0.869145	-0.478351	-0.871376	-0.946929	-1.53821	-Inf	0.98754	0.948888	0.255969	0.994077	0.993508	0.592674	0	0.989616	0.997881	0.933317	0.99916	0.753705	0.768004	0.00677994	0.75414	0.982491	0.790808	0.71494	0.868039	0.47462	0.0404568	0
ACTN1	-0.153845	-0.0892718	0.359389	-0.256583	0.0237875	0.359002	-0.699198	0.154532	0.671823	0.644123	-0.00830826	0.100371	-0.201133	-1.40259	-0.178528	0.872161	-0.100788	-0.871697	0.184315	-0.493851	-0.537502	-0.692222	0.878941	0.996791	0.278297	0.807865	0.993508	0.664981	0.185183	0.979771	0.157325	0.0120872	0.99916	0.959792	0.843438	0.00228878	0.999909	0.000784672	0.938872	0.000520936	0.998674	0.663202	0.368637	0.159319
ACTN4	-0.276055	-0.0544454	0.343519	-0.232433	0.501119	0.52795	-0.403099	0.154508	0.162657	0.337902	-0.105441	-0.116272	-0.237524	-1.55557	-0.108206	0.611478	-0.125531	-1.05186	-0.223345	-0.56137	-0.922086	-0.874546	0.686597	0.996791	0.271581	0.816031	0.725352	0.395483	0.392572	0.979771	0.942634	0.172253	0.99916	0.93923	0.76238	0.000176008	0.999909	0.0129591	0.921956	9.68238e-06	0.998674	0.516294	0.0482463	0.0346985
ACTR1A	0.0341738	1.04468	1.0606	0.15024	0.300892	0.367281	-0.211778	0.430459	0.570194	0.331772	-0.136675	0.408929	0.472809	0.326408	-1.30972	0.292755	-0.340424	-1.29673	0.386762	-0.00844647	-Inf	-Inf	0.992725	0.655286	0.184743	0.989677	0.867297	0.729071	0.772158	0.979771	0.88144	0.654485	0.99916	0.68812	0.516718	0.556768	0.75414	0.726621	0.921956	0.0546524	0.998674	0.998956	0	0
ACTR1B	Inf	-0.0184782	0.888792	-0.182324	-0.586281	-0.866823	-Inf	0.63817	0.399496	0.434769	-0.210475	-0.119593	-0.194571	-Inf	-0.0892963	0.962553	-0.272211	-Inf	0.00661363	-0.634197	-Inf	-Inf	0	0.996791	0.28336	0.969556	0.896017	0.645907	0	0.918436	0.942634	0.435567	0.99916	0.959792	0.890913	0	0.999909	0.214842	0.925804	0	0.998674	0.779204	0	0
ACTR2	-0.382355	0.434873	0.455428	-0.344834	0.838961	0.565693	-0.412289	0.188417	0.15119	-0.335683	-0.00732757	-0.315221	-0.0522846	-1.73351	0.000275093	-0.42545	-0.630545	-0.82686	-0.0157018	0.036067	-1.2011	-1.72322	0.703615	0.841022	0.325791	0.811341	0.394234	0.374626	0.39252	0.979771	0.997488	0.368166	0.99916	0.762764	0.961489	6.23585e-05	0.999909	0.259102	0.423395	0.0210344	0.998674	0.983814	0.0120767	0.000180528
ACTR3	-0.480075	-0.444289	0.408441	-0.109731	0.186879	-0.551095	-0.12863	-0.136211	0.0600288	-0.127271	0.0629143	0.348942	-0.194431	-0.78317	-0.420773	-0.0538831	-0.383057	-0.646628	0.199461	-0.109589	-0.132107	-1.11604	0.668243	0.884291	0.465882	0.976922	0.86607	0.123832	0.695596	0.983195	0.997881	0.793178	0.99916	0.554068	0.687163	0.0018694	0.999909	0.916608	0.790392	0.121123	0.995226	0.899559	0.732379	0.000127592
ACY1	-0.148972	0.264407	-0.0331292	-0.0553135	-0.353572	-Inf	-Inf	0.200517	0.427682	0.628679	-1.60608	0.470642	-0.33646	-Inf	0.870808	0.847649	2.12112	0.0781889	-0.361361	-0.297339	0.0428407	-Inf	0.975011	0.996791	0.991913	0.994077	0.860934	0	0	0.989616	0.997881	0.54789	0.757612	0.654667	0.687462	0	0.999909	0.452937	0.459072	0.967317	0.998674	0.8302	0.976241	0
ACYP1												0.721637	0.732149	-Inf																				0.593031	0.595248	0
ADA	-0.540118	-0.591474	1.69768	0.920275	-Inf	-0.235987	-Inf	-0.109425	0.712923	-0.0472525	-0.914272	0.126335	-2.55793	-Inf	-0.634857	1.13259	-0.291048	-1.53865	1.20411	-Inf	-Inf	-Inf	0.936621	0.977907	0.390366	0.873531	0	0.9417	0	0.989616	0.9885	0.976772	0.995105	0.972364	0.25902	0	0.999909	0.241157	0.954711	0.153654	0.995226	0	0	0
ADAM10	0.35336		-2.61656	-Inf	0.406822	0.473681	-0.301354	1.43936		-Inf	-Inf	0.196753	0.376564	-0.0977379	-0.790874	-1.3554	-0.524895	-0.288948	0.471707	-0.732973	-Inf	-0.679094	0.940261		0.244984	0	0.905696	0.812101	0.829222	0.976115		0	0	0.959792	0.812463	0.903023	0.999909	0.366641	0.953403	0.906354	0.998674	0.787539	0	0.569698
ADAM9	-0.797188	-0.369872	-1.15124	0.0812724				0.407833	0.891361	-2.06985	-0.688911				0.106044	-1.02531	-1.61902	-1.1113					0.831551	0.996791	0.482743	0.994077				0.983195	0.942634	0.0721227	0.99916				0.999909	0.443387	0.61073	0.380125
ADAMDEC1					0.256266	-0.5691	0.704988					-0.467036	-0.221945	-Inf					-1.46041	-2.29155	-2.04173	-1.50616					0.949967	0.7486	0.544872					0.880171	0.919715	0					0.63741	0.171385	0.0697551	0.0467502
ADAR	-0.813156	0.0874364	-0.31157	-0.883274	-0.177321	0.0972766	0.457861	-0.472247	0.331757	-2.08085	-0.25488	-0.546321	-0.144214	-0.70393	-0.0342726	-0.902582	-1.08269	-0.957684	0.663832	0.226066	-0.523493	-1.19585	0.669049	0.996791	0.788384	0.702519	0.955713	0.942079	0.526149	0.979771	0.997881	0.00192657	0.99916	0.70002	0.917211	0.194552	0.999909	0.19731	0.483996	0.193469	0.971107	0.910721	0.49906	0.0482233
ADD1	0.357178	-0.885577	0.133225	-0.364162				-1.47852	-0.963252	-0.163622	0.00666773				0.126003	0.600175	-2.20893	-1.24842					0.937176	0.996791	0.972631	0.986514				0.9682	0.976611	0.929441	0.99916				0.999909	0.702554	0.469653	0.452247
ADD3	-Inf	-0.0116237	Inf	-Inf				-0.102277	-0.23572	-0.0941029	-0.259713				Inf	-0.257683	0.0186715	-Inf					0	0.997834	0	0				0.989616	0.997881	0.950359	0.99916				0	0.894801	0.998963	0
ADGRG1	Inf							-Inf		-Inf					-Inf	-1.27433	-Inf	-Inf					0							0		0					0	0.576424	0	0
ADH5	-0.573845	1.42189	0.488369	-0.566324	0.516951	0.700349	0.429792	0.696668	0.147371	1.08423	0.125597	0.68318	-0.224833	-0.958872	-0.47768	1.10122	0.000555249	-1.36149	0.222359	-0.27756	0.0845023	0.0328643	0.726184	0.1477	0.561318	0.807865	0.796857	0.411938	0.525246	0.883245	0.997881	0.0522801	0.99916	0.576876	0.85312	0.0612598	0.999909	0.050604	0.999873	0.0157254	0.998674	0.876756	0.929226	0.965156
ADI1					-0.314245	-Inf	-Inf					-0.8676	-Inf	-Inf					-0.173384	-0.483875	0.301945	-0.0859291					0.955713	0	0					0.68812	0	0					0.998674	0.787539	0.772074	0.953444
ADIRF	0.462228	-0.782227	1.62497	-1.47354				Inf	0.426091	-0.866171	-0.1646				-0.624556	0.798931	-1.24253	-1.53828					0.937184	0.996791	0.337921	0.590791				0	0.997881	0.515024	0.99916				0.999909	0.508075	0.683615	0.158072
ADK	Inf	0.144182	1.46987	-0.963986	-0.310754	-Inf	-0.400577	0.516101	1.18802	1.57815	-0.896016	0.465055	0.312799	-Inf	-1.00607	0.0372323	-0.211574	-1.91124	0.726959	0.137987	0.413344	-0.846451	0	0.996791	0.674523	0.921746	0.968768	0	0.800079	0.983195	0.882417	0.268226	0.99916	0.872432	0.875477	0	0.999909	0.983271	0.973431	0.212258	0.995226	0.974463	0.758516	0.535039
ADNP	Inf		Inf					-Inf		-0.0938652					-Inf			-Inf					0		0					0							0			0
ADPGK	0.399421	-Inf	-0.177176	0.946685	0.242333	0.380346	1.40587	0.254477	-0.176602	-0.433625	-0.75988	-0.207732	0.542497	1.70886	0.714471	0.349773	-1.05538	2.30518	-0.0739242	-1.2036	-1.08905	-1.61666	0.925486	0	0.941016	0.921746	0.883061	0.576689	0.00160447	0.989616	0.997881	0.735889	0.99916	0.874173	0.397122	5.97326e-05	0.999909	0.817079	0.821876	0.0766101	0.998674	0.0596343	0.0187749	0.00376285
ADPRHL2	Inf	0.978229	Inf	1.11885	-0.35309	-0.377225	-Inf	0.153384	0.277229		0.941708	-0.149844	-1.16006	-1.60616	0.603392	Inf	0.522737	0.131788	0.196043	-0.186927	-Inf	-0.315267	0	0.940733	0	0.769544	0.94655	0.831687	0	0.989616	0.997881		0.99916	0.959792	0.287207	0.0611158	0.999909	0	0.913747	0.948285	0.998674	0.963811	0	0.719666
ADRM1	0.296982	1.47187	-0.0572854	0.771359	-0.746814	-0.857963	-Inf	-0.598584	0.864916	0.668526	-0.36139	0.258941	0.00928935	0.309334	0.405457	0.497077	0.0302788	-0.659457	-0.0921666	-0.704765	-1.23558	-0.924666	0.937176	0.71838	0.983026	0.909532	0.769479	0.460397	0	0.979771	0.888817	0.550237	0.99916	0.927761	0.995935	0.756538	0.999909	0.67712	0.997414	0.636555	0.998674	0.733389	0.17481	0.246445
ADSL		-0.350991	Inf	0.320769	0.235612	-0.322744	-1.01667	Inf	-0.750863	-0.146587	-1.45951	-0.849868	-0.677099	-1.85356	-0.177233	0.321744	2.02144	0.262378	0.0462656	-0.680569	-1.4111	-1.76048		0.996791	0	0.973881	0.927077	0.725434	0.0553773	0	0.947609	0.928964	0.738867	0.425004	0.392662	0.000252742	0.999909	0.852396	0.469653	0.905309	0.998674	0.521788	0.0138548	0.00914913
ADSS2		Inf	-0.773369	-0.270027	0.669931	-1.22943	-0.742222	-0.547418	0.304987	-0.577937	-0.222774	-0.0262056	0.015583	-1.02206	-0.447771	0.882033	-0.0423816	0.956348	0.213879	-0.762497	-0.841299	-1.61691		0	0.730326	0.984424	0.485168	0.0105554	0.171496	0.979771	0.997881	0.608586	0.99916	0.981101	0.985493	0.0255011	0.999909	0.619214	0.998433	0.668403	0.998674	0.219096	0.0454919	0.000105696
AFAP1L2	0.542037	0.752205	2.06301	-1.1547				Inf	1.21226	-0.451555	-1.15879				0.109603	1.10047	-0.646395	-0.174319					0.936621	0.954041	0.269068	0.769544				0	0.758834	0.730852	0.95106				0.999909	0.422989	0.890544	0.948285
AFDN	Inf		-0.675237	0.985345				0.155974	Inf	1.12634	-Inf				-Inf	Inf	-0.242146	-Inf					0		0.71859	0.921746				0.989616	0	0.277454	0				0	0	0.973431	0
AFG3L2	0.073326	-0.408848	1.98077	0.319737	0.570629	2.22	-0.199603	-1.35911		-1.48963	-0.124742	-0.690156	1.14636	0.167007	-0.750198	1.19018	-1.84827	-1.69058	-0.747202	-1.55491	-1.41252	-2.10212	0.994646	0.996791	0.498154	0.994077	0.883061	0.100882	0.875659	0.918436		0.346101	0.99916	0.650276	0.274911	0.803156	0.999909	0.344796	0.511341	0.233264	0.968694	0.181277	0.178436	0.00378843
AGAP3					-0.31352	0.0435299	0.0573696					-1.0988	-Inf	-Inf					0.0286582	-Inf	0.766521	-Inf					0.949967	0.989674	0.978085					0.583474	0	0					0.998674	0	0.601671	0
AGFG1	1.00912	0.988404	-0.556579	-0.826442	-0.514305	-0.734355	-1.31854	1.73134	-0.765077	0.674839	0.368051	-0.715925	-0.830289	-1.10918	-0.375001	1.5094	1.55311	-2.9391	0.336352	-0.414244	-0.967879	-0.993624	0.768057	0.948888	0.820693	0.921746	0.742356	0.417936	0.00781578	0.896218	0.997881	0.576291	0.99916	0.435271	0.354605	0.0375908	0.999909	0.226514	0.61073	0.111738	0.995226	0.78218	0.14539	0.0862459
AGK	0.973592	Inf	1.79123	-1.79967	-0.136313	0.758463	-Inf	1.27414	0.0120294	-1.11437	-1.45608	-0.0158145	-0.0387213	-0.0203363	-0.711867	-1.25976	-0.267761	0.869104	-0.373111	-Inf	-0.111817	0.805988	0.802422	0	0.250801	0.84212	0.968768	0.585229	0	0.94616	0.998177	0.359345	0.987975	0.992301	0.979454	0.972794	0.999909	0.341347	0.968321	0.533319	0.998674	0	0.933563	0.358934
AGL	0.30765	-0.47159	0.638949	-0.443226	-Inf	-0.537985	-Inf	0.746751	0.602329	0.715803	-0.0391736	0.492523	-0.633715	-Inf	-0.905778	-0.105897	0.976041	-0.841926	1.48896	0.0266279	-Inf	0.364738	0.936621	0.977907	0.586826	0.921746	0	0.713037	0	0.979771	0.980248	0.374572	0.99916	0.817375	0.648232	0	0.999909	0.90784	0.613823	0.30046	0.664618	0.994379	0	0.669598
AGO2			-Inf		-0.115196	-0.850266	-Inf			-Inf		0.255613	-1.04138	-Inf					0.282758	0.235526	0.762552	-Inf			0		0.975088	0.395483	0			0		0.893866	0.420268	0					0.998674	0.910197	0.455391	0
AGPAT3								Inf		-Inf					-Inf		-Inf													0		0					0		0
AGPAT5					1.02252	1.03065	-0.688883					-0.573122	0.0350541	0.344589					0.266568	-0.2194	-0.0219547	0.591824					0.714827	0.259635	0.473434					0.663866	0.980578	0.524896					0.998674	0.910197	0.986004	0.482945
AGPS	-0.799847	-0.153192	-0.142741	0.556626	0.502828	-1.18351	0.487942	0.266422	0.616317	-1.95656	-0.216161	-0.507336	-0.505143	1.37583	1.09242	-2.2132	0.037643	0.658086	0.929304	-0.28677	-0.447542	-0.714559	0.739277	0.996791	0.935103	0.921746	0.855171	0.378832	0.645728	0.983195	0.909768	0.0150681	0.99916	0.75275	0.672006	0.0251216	0.999909	0.00602102	0.996915	0.524383	0.854288	0.886078	0.61716	0.294558
AGR2	0.423559	-0.129716	-0.127192	0.0891018				0.881016	0.207434	-1.25144	-0.369461				-0.394524	-0.850527	0.199707	0.444139					0.866992	0.996791	0.935142	0.994077				0.861518	0.997881	0.0650181	0.99916				0.999909	0.23426	0.954711	0.632195
AGRN	-0.132601	Inf	-0.460647	-0.921124				0.272045	0.0948176	-1.16494	-1.14897				0.000741989	-1.25555	-1.19487	0.0401908					0.976166	0	0.8365	0.807865				0.983195	0.997881	0.214305	0.790207				0.999909	0.101094	0.646885	0.978097
AGT												-Inf	0.977977	-Inf																				0		0
AGTRAP	-0.998879		0.199198	0.0370909				1.39903	Inf	-1.72455	-0.219173				-1.2117	-0.580307	-0.829209	0.21133					0.802422		0.935142	0.998375				0.880273	0	0.126195	0.99916				0.999909	0.695335	0.908302	0.906354
AHCY	-1.47026	0.157153	1.21081	0.00290827	-0.78764	-0.292769	-0.0764257	-0.156586	0.652399	0.374129	0.0447551	0.224011	0.643526	-0.914748	-0.488976	0.641875	-0.106471	-0.592888	-0.372375	0.138453	-0.173825	-0.530332	0.102901	0.996791	0.0219693	0.998375	0.327349	0.645907	0.875659	0.983195	0.656914	0.465627	0.99916	0.833451	0.261991	0.00844753	0.999909	0.198677	0.973431	0.273945	0.992662	0.911928	0.75356	0.163589
AHCYL1	-0.252499	0.75037	1.65154	-0.151107	-0.624191	1.0633	0.0614934	0.729534	-0.242162	-0.445666	-0.814395	-0.356443	-1.13386	-1.6095	-0.872007	0.588695	0.233094	0.37731	-0.777837	0.0704088	-0.881361	0.0704451	0.965295	0.977907	0.337956	0.994077	0.890041	0.577271	0.979967	0.979771	0.997881	0.725222	0.99916	0.933095	0.555282	0.244135	0.999909	0.63564	0.973431	0.816534	0.995226	0.994379	0.550838	0.962284
AHNAK	-0.356502	0.0908171	-0.448992	-0.374285	0.425503	-0.0465672	-1.15393	0.0822112	0.0352905	-0.531076	-0.0896142	0.162361	-0.296277	-1.502	-0.0922911	-0.484021	-0.251963	0.27119	0.467434	-0.376395	-1.1746	-1.76124	0.479553	0.996791	0.0496099	0.360931	0.755239	0.957222	0.0394383	0.983195	0.997881	0.00773578	0.99916	0.902357	0.685657	0.000183504	0.999909	0.0167261	0.67452	0.227507	0.931141	0.715868	0.00959983	8.61922e-05
AHNAK2	0.126935	-0.097506	-0.200503	-0.193737				0.278415	0.00441925	-0.485671	-0.0849076				0.125039	-0.316321	-0.264653	0.0589003					0.910885	0.996791	0.645963	0.921746				0.9682	0.997881	0.0827419	0.99916				0.999909	0.288959	0.790808	0.901215
AHSA1	-0.00228153	0.112005	0.359834	0.155612	0.91047	0.686288	-0.526908	-0.202944	1.20609	1.56526	-1.68473	0.305176	0.294941	-1.45482	-1.58764	1.90732	0.0860272	-1.38943	-0.066157	-0.35451	-0.942336	-0.316476	0.99983	0.996791	0.866201	0.992824	0.608395	0.468915	0.469483	0.989616	0.620885	0.050921	0.260653	0.877058	0.809371	0.0110465	0.75414	0.0177063	0.981255	0.134228	0.998674	0.886078	0.346828	0.754915
AIF1												-0.0714482	-1.11499	-Inf					0.0659855	-Inf	-Inf	-Inf												0.961816	0.233737	0					0.998674	0	0	0
AIFM1	0.569112	-0.488886	-0.222696	-0.4686	0.0953551	0.474742	-1.24482	-1.74089	1.17348	-1.8353	0.181335	0.27429	-0.669028	-1.21643	0.0502824	-1.61142	-1.32642	0.456186	-0.612737	-0.798304	-1.17122	-0.957312	0.878722	0.996791	0.908885	0.934941	0.968768	0.497857	0.0074751	0.572343	0.796955	0.0523386	0.99916	0.832156	0.329606	0.00369696	0.999909	0.093741	0.61073	0.744784	0.860373	0.325179	0.0193996	0.0315533
AIMP1	-0.240163	0.402383	0.130032	-0.3079	-0.161433	-0.355281	-1.82375	-0.263754	-0.250845	0.643236	-0.250648	-0.0904266	0.544796	-0.908031	0.0271519	2.26651	-0.38027	-0.562948	0.502988	0.327812	0.110997	-1.26332	0.937176	0.996791	0.941722	0.957123	0.949967	0.663628	0.000392303	0.983195	0.997881	0.463985	0.99916	0.959792	0.479328	0.0358635	0.999909	0.00557924	0.926047	0.60747	0.991988	0.794455	0.887377	0.00854782
AIMP2	0.533203	-0.0759075	0.892442	0.524071	-0.120347	0.559857	-0.309966	0.128144	0.988243	0.904862	-0.210031	0.755152	0.933253	0.917946	0.648505	1.8047	-0.313798	-0.784916	0.0875335	0.136846	-0.189316	-0.424646	0.90037	0.996791	0.580885	0.934941	0.993508	0.696941	0.751097	0.989616	0.882417	0.425727	0.99916	0.663626	0.44439	0.180197	0.999909	0.0949174	0.954711	0.574139	0.998674	0.968561	0.877362	0.635484
AIP		Inf		-0.703713	0.92258	-0.495145	-0.580233		Inf		0.411932	0.563111	0.0735985	-1.44273	-0.897061	Inf	0.400118	-Inf	-0.112536	-0.0537455	-1.06183	-0.90941		0		0.84641	0.328135	0.460397	0.3866		0		0.99916	0.566584	0.945597	0.000808788	0.999909	0	0.921956	0	0.998674	0.976713	0.0323743	0.12263
AK1	1.56226	-0.563515	0.846155	0.470832	-0.932131	-1.83259	-Inf	0.265467	-0.208446	-0.0281228	-0.192514	-0.990432	-1.24431	-1.5375	-0.663616	1.92199	-0.220195	-1.31771	-0.159702	-1.73016	-1.50787	-1.4511	0.743232	0.996791	0.660955	0.952516	0.694339	0.0532146	0	0.989616	0.997881	0.98795	0.99916	0.537193	0.260592	0.0206424	0.999909	0.317949	0.973431	0.402226	0.998674	0.145028	0.175312	0.133524
AK2	-0.337391	0.285683	0.266907	-0.0313702	0.457961	-0.0248906	-0.617224	-0.0961214	0.59633	-0.868434	0.12132	-0.0805573	-0.414546	-1.7882	-0.0196618	-0.723485	-0.0347121	0.264301	0.293192	-0.178335	-0.5045	-1.723	0.831551	0.977907	0.720818	0.994077	0.744974	0.9798	0.162823	0.987933	0.659845	0.0521302	0.99916	0.959792	0.547561	2.92187e-05	0.999909	0.111859	0.991556	0.666882	0.995226	0.886078	0.308106	0.000127592
AK3	-0.702707	-0.69849	-0.791363	-0.191034	-0.341049	-0.415752	-Inf	-1.33168	0.127048	-0.658602	-1.28584	0.0331841	-1.35439	-2.0051	0.185561	-0.734029	-0.11213	0.993848	0.586001	0.371095	-0.650492	-0.657221	0.802422	0.940733	0.518181	0.990555	0.931399	0.816827	0	0.715585	0.997881	0.503782	0.74037	0.987368	0.212795	0.00348464	0.999909	0.42233	0.973431	0.300058	0.995226	0.855854	0.60694	0.535039
AK4	-0.453089	0.255251	-0.980132	-0.628537				0.72549	0.945508	-1.42512	-0.466545				0.0539943	-1.17512	-0.0171795	0.559479					0.921352	0.996791	0.538271	0.921746				0.979771	0.892564	0.19255	0.99916				0.999909	0.309055	0.998963	0.716131
AK6					-Inf	0.856209	-Inf					-0.0887537	0.138427	0.369899					-Inf	-Inf	-Inf	0.232907					0	0.392152	0					0.959792	0.898485	0.529093					0	0	0	0.771442
AKAP12	0.143047	-0.514857	0.104818	-0.377966				-0.283888	0.676593	0.107983	0.224356				-0.194755	0.962222	-0.034507	-1.61117					0.936621	0.840922	0.897035	0.832246				0.979771	0.531015	0.837514	0.99916				0.999909	0.0188521	0.988732	5.936e-05
AKAP2	-0.656988	0.340105	-1.73902	1.00573				1.13535		0.654136	-Inf				-1.6057	-0.571275	-0.309554	0.239417					0.937017	0.996791	0.492059	0.921746				0.979771		0.698484	0				0.999909	0.830084	0.973431	0.949849
AKAP8					0.193121	0.0736888	-Inf					0.395472	0.227862	-0.535118					0.138378	0.234306	-0.0192354	-Inf					0.949967	0.952292	0					0.796781	0.852386	0.450956					0.998674	0.932075	0.986736	0
AKAP8L					-0.970448	-Inf	-Inf					-0.650006	0.0196659	-Inf					0.458914	-0.031313	-Inf	-Inf					0.693931	0	0					0.642104	0.985493	0					0.998674	0.995194	0	0
AKR1A1	-1.47527	0.200171	0.787363	-0.0081637	-0.187565	-0.349821	-1.00042	0.923668	0.285318	2.92177	-0.298424	0.586095	0.136107	-1.04636	-0.20706	0.999122	-1.16712	-1.30512	-0.0281102	-0.269512	-0.586271	-1.18097	0.438208	0.996791	0.482743	0.998375	0.857724	0.353753	0.000266711	0.9682	0.997881	0.000241423	0.99916	0.207664	0.780841	5.7521e-05	0.999909	0.268871	0.570005	0.222445	0.998674	0.635981	0.0403049	3.83118e-05
AKR1B1	0.279196	-1.4873	1.03785	-0.81375	0.0970841	-0.0386688	-0.556881	0.956607	0.235737	1.31905	-0.240107	-0.379157	-0.312514	-1.42078	0.348541	1.02694	-0.374162	-2.00802	-0.101995	-0.361883	-0.0677326	-0.635269	0.936621	0.635534	0.411419	0.84641	0.970972	0.972818	0.472908	0.94134	0.997881	0.155557	0.99916	0.749413	0.732685	0.00231213	0.999909	0.295202	0.93743	0.0297512	0.998674	0.78218	0.932058	0.20227
AKR1B10	Inf	Inf		-0.0840629					0.773681		Inf				-0.418306	1.46896	-1.44599	-0.0995942					0	0		0.994077					0.969545		0				0.999909	0.108716	0.716572	0.953618
AKR1C1		1.78223		-0.660091				Inf	-1.11453	Inf	0.0756416				Inf	Inf		-Inf						0.982961		0.992083				0	0.997488	0	0.99916				0	0		0
AKR1C2	-0.00813602	0.956116	0.305186	-0.351681				-0.0294358	-0.0675992	0.606667	0.281841				-0.125998	0.801524	-0.0692116	-1.60779					0.99983	0.483625	0.700916	0.919549				0.989616	0.997881	0.212084	0.99916				0.999909	0.0982762	0.973431	0.000535495
AKR1C3	-1.02271	-0.200551	1.32732	-0.0599482				0.608992	0.0291336	1.01878	0.141985				-0.561387	0.456677	-0.223941	-1.92237					0.542484	0.996791	0.0572831	0.994077				0.9682	0.997881	0.0993737	0.99916				0.999909	0.502088	0.940958	0.00119762
AKR7A2	-0.726955	-0.714272	1.23601	-0.380158	-1.01162	-0.589425	-0.353976	0.754053	-0.0521958	1.06441	0.908744	-0.518996	-0.620563	-0.966935	-0.80102	1.43269	0.368246	-0.48109	0.0413346	-0.294686	-1.27056	-1.32953	0.831551	0.948888	0.300097	0.949999	0.742356	0.713037	0.743997	0.979771	0.997881	0.261967	0.995105	0.74677	0.586079	0.10719	0.999909	0.375186	0.940958	0.78685	0.998674	0.884789	0.0977705	0.0480242
AKT1												-Inf	-Inf	-Inf					-Inf	-Inf	-Inf	-Inf												0	0	0					0	0	0	0
AKT1S1		Inf		-Inf					Inf															0		0					0
ALAD					-0.164253	0.243251	-Inf					-0.111391	-0.259298	-0.492613					0.360949	0.180509	-0.609951	1.02834					0.949967	0.848997	0					0.95487	0.782813	0.268935					0.995226	0.911928	0.455391	0.117846
ALCAM	0.210691	-0.315905	-1.41436	-0.780599	-0.412597	-0.684472	0.258398	-0.380657	0.645244	-2.14189	-1.23446	0.665189	0.231743	0.41664	0.180766	-1.51488	-1.18176	-0.711283	0.114648	0.18007	-Inf	-Inf	0.936737	0.996791	0.0826783	0.769544	0.857724	0.571523	0.704683	0.979771	0.873765	0.00229862	0.58618	0.576876	0.837572	0.404157	0.999909	0.033401	0.460365	0.403291	0.998674	0.9279	0	0
ALDH16A1					-0.322015	-0.362909	-Inf					0.419283	0.182678	-1.80145					-0.0127584	-0.665578	-1.02772	-0.413155					0.883061	0.706619	0					0.738981	0.875477	0.00696577					0.998674	0.555594	0.0914628	0.613289
ALDH18A1	0.324389	0.849937	-1.09168	-0.36171	0.0842987	0.160477	-Inf	-0.777899	-0.0788544	-1.86409	0.0725228	-0.833112	0.286767	-1.31763	-0.647711	-1.25142	-0.301514	-0.418249	0.283388	-0.0699344	-0.0197594	0.239003	0.910885	0.884291	0.210805	0.932645	0.993508	0.923773	0	0.918436	0.997881	0.00765278	0.99916	0.623334	0.863358	0.0572755	0.999909	0.0790378	0.936531	0.664226	0.998674	0.983814	0.986736	0.798836
ALDH1A3	-0.611981	-0.133985	0.728562	-0.117345				0.447405	0.0312024	0.55422	0.187727				-0.365412	0.840897	-0.0786813	-0.868417					0.204504	0.996791	0.00769574	0.941521				0.572343	0.997881	0.0243676	0.99916				0.999909	0.000693089	0.954711	0.000298723
ALDH1B1	0.764602	-0.261136	-0.310645	-0.0629982	0.49769	0.657685	-Inf	0.120651	Inf	-0.749368	0.099248	0.0979487	0.454022	0.852018	0.369144	-0.798776	-1.51067	0.0795881	0.176809	0.0559619	-0.48664	-Inf	0.862048	0.996791	0.864098	0.994077	0.394234	0.0448339	0	0.989616	0	0.433381	0.99916	0.904021	0.226491	0.00052731	0.999909	0.409925	0.460348	0.954596	0.995226	0.958781	0.19869	0
ALDH1L1					0.743255	0.841188	-Inf					-Inf	-Inf	-Inf					0.823578	0.244994	-Inf	-Inf					0.883061	0.703879	0					0	0	0					0.9522	0.942139	0	0
ALDH1L2					-0.431183	-0.349002	-0.649433					0.678377	0.863575	1.07951					-Inf	-Inf	-Inf	-Inf					0.883061	0.79784	0.453759					0.537193	0.263565	0.0251043					0	0	0	0
ALDH2	1.07756	0.451993	-0.110675	0.0971909	-0.388344	0.0359878	0.209819	-0.154293	1.24717	-0.987158	0.140109	-0.0456853	0.289621	0.605685	0.3381	-0.467638	-0.237106	0.367589	-0.410355	-0.733904	-0.668479	-0.860097	0.519782	0.960835	0.935103	0.994077	0.813557	0.971916	0.704683	0.986499	0.36339	0.122414	0.99916	0.972901	0.729645	0.133185	0.999909	0.504002	0.940263	0.668403	0.995226	0.395384	0.202061	0.152993
ALDH3A2	1.59379	-0.465111	0.666274	-0.61624				-0.338216	0.0768178	-2.04689	-0.205912				0.854508	-1.06076	-0.611796	0.414265					0.561548	0.996791	0.672869	0.921746				0.983195	0.997881	0.0377774	0.99916				0.999909	0.317921	0.892518	0.779449
ALDH4A1	0.412957	0.637429	0.382897	-0.868569				-0.44225	0.115685	-2.90254	-0.1416				0.420228	-1.26161	-1.90682	-0.00406406					0.910885	0.996791	0.856231	0.850536				0.979771	0.997881	0.00155802	0.99916				0.999909	0.184482	0.291853	0.998452
ALDH6A1					-0.223865	-0.123826	-Inf					1.29055	-0.49095	1.46116					-Inf	0.6457	-Inf	-Inf					0.952246	0.952292	0					0.551954	0.710522	0.0293987					0	0.85779	0	0
ALDH7A1	0.553457	-0.112233	-0.309421	-0.53828				-0.268115	0.342383	-0.431147	0.133806				-0.256742	-0.465642	-0.342991	0.240488					0.564328	0.996791	0.563549	0.564629				0.979771	0.854465	0.238118	0.99916				0.999909	0.21197	0.790808	0.618498
ALDH9A1	0.266908	-0.0877753	0.171647	-0.447817	-0.317698	-0.420301	-0.958116	-0.665989	-0.352681	0.0906698	-0.964212	-0.280153	-0.343049	-1.27552	0.668705	-0.457772	0.198721	0.570678	0.374768	0.0657643	-0.796062	-1.34416	0.936621	0.996791	0.920199	0.921746	0.857724	0.539567	0.11247	0.9682	0.997881	0.933537	0.8637	0.808374	0.649662	0.00174004	0.999909	0.62736	0.968321	0.598907	0.995226	0.973385	0.102419	0.0172667
ALDOA	-0.461403	0.18818	0.629858	-0.0723642	-0.110511	-0.512287	-0.124471	0.354754	-0.0554422	0.411421	0.18188	0.451358	-0.0138942	-1.27934	-0.217311	0.809723	-0.076693	-0.860959	-0.178967	-0.180984	-0.201762	-0.304631	0.434762	0.948888	0.0199989	0.972976	0.875428	0.0224537	0.544914	0.782618	0.997881	0.0967007	0.99916	0.138695	0.972656	9.21662e-09	0.999909	0.00098983	0.954711	0.000298723	0.991988	0.652526	0.346828	0.0812639
ALDOC	-0.33585	0.291998	1.01061	-0.313953	0.252254	0.365801	-1.14167	0.136768	-0.177057	0.711307	-0.383756	0.371687	-0.21667	-1.27103	-0.461347	1.38697	-0.96446	-1.39238	-0.0661921	-0.694253	-0.691515	-0.336472	0.905687	0.996791	0.248591	0.943176	0.924527	0.701512	0.0402115	0.989616	0.997881	0.328069	0.99916	0.797748	0.850637	0.0108939	0.999909	0.0481792	0.61073	0.0740596	0.998674	0.54009	0.278647	0.58616
ALG2	-0.157353		-Inf					Inf										-Inf					0.963333		0					0										0
ALG3	Inf	3.11601	-Inf	-3.19088	-0.129363	-0.0290156	-Inf	0.362284		1.14875	-Inf	1.4357	1.33217	2.22935	4.10642	Inf	0.596888	2.30601	-Inf	-0.808894	-Inf	0.166136	0	0.909941	0	0.807865	0.988702	0.990838	0	0.989616		0.740131	0	0.452664	0.325986	0.00631904	0.999909	0	0.955908	0.495707	0	0.720012	0	0.876631
ALG5	Inf	-0.0991211	-0.837578	0.0829993				0.691007	-Inf	-0.119371	-0.998308	-0.289749	0.844868	1.25557	-Inf	-2.14299		-0.447752					0	0.996791	0.630437	0.994077				0.979771	0	0.933317	0.881827	0.95487	0.737551	0.33941	0	0.0872074		0.754094
ALOX15B		-0.00995379	Inf	-0.1838					-1.13293	0.457173	0.741292													0.996791	0	0.994077					0.847229	0.782838	0.99916
ALOX5AP					1.56768	2.17889	0.663948					0.566702	1.10971	0.47091					0.284184	-0.300694	0.141181	1.36002					0.813557	0.432867	0.767172					0.933095	0.648242	0.796615					0.998674	0.959512	0.954734	0.498094
ALPL															-0.414401	-0.439757	-0.309948	0.00747004																			0.999909	0.640966	0.939446	0.996874
ALYREF	-0.232235	-0.393055	-0.650823	0.131696	-0.0233267	-1.73186	-1.90455	-0.0129477	-0.0397196	-1.11629	0.138624	0.4607	0.289251	-1.32393	-0.0458153	-0.79715	-0.407989	0.429735	0.469293	-0.2159	-1.12951	-Inf	0.890003	0.921214	0.192207	0.970127	0.993508	0.000536172	1.36335e-05	0.990826	0.997881	0.00578503	0.99916	0.576876	0.672109	0.000435987	0.999909	0.0513198	0.776411	0.372791	0.925801	0.831613	0.00928712	0
AMPD2					-0.273115	-0.900592	-Inf					0.0583427	0.0308969	-Inf					0.677559	0.514476	-Inf	-Inf					0.949967	0.63796	0					0.980991	0.987031	0					0.995226	0.824155	0	0
AMPD3					0.622242	-0.0790729	-0.996495					-0.0126388	-0.381598	-1.69708					-0.565356	-1.17499	-2.01374	-1.80626					0.473238	0.912042	0.00449462					0.988835	0.477653	4.09953e-06					0.721299	0.0225816	8.79305e-06	0.000183131
ANAPC1					-0.975039	-0.111148	-Inf					-0.133381	0.456488	-0.930484					0.236178	-Inf	0.0823333	-Inf					0.510618	0.947289	0					0.959792	0.656374	0.18104					0.998674	0	0.954734	0
ANGPTL4	Inf	1.29973	-0.043298	-1.91674				0.54816	-Inf	-Inf	-2.82899				-Inf		-Inf						0	0.920181	0.988036	0.203306				0.983195	0	0	0.0141491				0		0
ANK3	Inf	1.13482	-1.01225	0.647079				0.37927	Inf	1.60505	-0.582208				0.196081	-0.0664867	-0.690218	0.852548					0	0.921214	0.455569	0.939643				0.983195	0	0.126195	0.99916				0.999909	0.976009	0.921956	0.690144
ANKFY1	Inf			-Inf	1.28639	0.639544	-Inf		-Inf	1.80342	-Inf	-0.187226	-0.25175	-Inf					0.726377	-0.786293	-Inf	-Inf	0			0	0.485168	0.709795	0		0	0.214305	0	0.94534	0.871324	0					0.991988	0.75277	0	0
ANKLE2	-0.0385194		-1.11266	-Inf				-0.0385605		Inf	-Inf				-0.308225	2.26696	-1.21693	-0.549004					0.997307		0.636642	0				0.995949		0	0				0.999909	0.161943	0.824822	0.856082
ANKRD17					-0.105996	0.207353	0.413965					-0.31443	-1.11465	-Inf					-Inf	0.241749	-Inf	0.581589					0.975088	0.864003	0.575768					0.719537	0.0856749	0					0	0.90103	0	0.293269
ANKRD44					0.507644	-0.346401	-0.00487236					0.110581	-0.581982	-Inf					-0.725574	-0.42457	-Inf	0.311796					0.875372	0.813022	0.995937					0.964313	0.657812	0					0.866865	0.764174	0	0.721581
ANKS1A					0.472186	-1.04884	-Inf					-Inf	-Inf	-Inf													0.896865	0.517919	0					0	0	0
ANLN					0.0418366	1.03539	-Inf					0.782857	-Inf	-Inf													0.993508	0.445915	0					0.507229	0	0
ANO10	0.313983	0.126591	-0.139643	Inf				-0.519234		-1.38753	-Inf				-Inf	-0.68571	-Inf	-0.866589					0.927379	0.996791	0.935142	0				0.979771		0.179566	0				0	0.601303	0	0.652539
ANO6					-Inf	-Inf	-0.849849					-Inf	-Inf	0.854947					Inf								0	0	0.756388					0	0	0.626513					0
ANP32A	-2.31205	0.800733	0.62439	-0.661363	0.181983	-1.27399	-1.12206	-0.41615	0.86991	0.186204	0.407494	-0.17741	-0.574938	-1.07122	-0.481343	-0.615423	0.247175	0.425593	-0.456406	-0.841278	-0.92157	-0.89657	0.111697	0.921214	0.590154	0.857954	0.94655	0.0509225	0.029962	0.979771	0.784787	0.852382	0.99916	0.922157	0.470179	0.0187275	0.999909	0.460821	0.954711	0.68475	0.995226	0.351157	0.105737	0.0717352
ANP32B	-0.772039	0.695911	0.578819	-0.17135	-0.195676	-0.374488	-Inf	0.952032	0.689662	0.189863	-0.164087	0.879987	-0.113223	-2.19957	-0.310001	-0.541444	-0.446683	0.722964	0.0233346	-0.952383	-Inf	-1.96736	0.766559	0.940399	0.695855	0.992417	0.949967	0.724568	0	0.918436	0.909768	0.862531	0.99916	0.439392	0.927351	0.000129426	0.999909	0.566926	0.915217	0.49216	0.998674	0.334993	0	0.00761945
ANP32E	Inf	0.413079	Inf	-1.32136	-0.144426	0.592654	-0.629105	-0.560904	0.465496	1.79447	-2.9376	0.147681	0.160018	0.579134	0.292341	-0.699126	-0.308997	0.249001	-0.237411	-0.393648	-0.827275	-1.68534	0	0.996791	0	0.769544	0.94655	0.295709	0.133948	0.9682	0.985693	0.0294633	0.00171866	0.916473	0.847922	0.101387	0.999909	0.329561	0.936489	0.818576	0.998674	0.672216	0.0629656	0.000105696
ANPEP					0.288071	1.00872	0.617166					0.0544385	0.389848	1.54836					-0.103003	-0.120668	-0.427824	0.229875					0.754531	0.00317984	0.0247808					0.959792	0.33748	4.60022e-07					0.998674	0.882778	0.162321	0.421856
ANTXR2	0.0751455	2.41604	0.553615	-0.422388				-0.447036		-0.402057	-Inf				-0.891413	-1.4241	-2.09652	0.147323					0.99017	0.840922	0.910579	0.993062				0.983195		0.830961	0				0.999909	0.370769	0.570005	0.952807
ANXA1	-0.209437	-0.014127	1.03281	-0.169507	0.196453	-0.0237774	0.214837	0.500478	-0.0798736	0.76218	0.292017	0.319751	0.206173	0.737939	-0.188079	0.948506	0.00739668	-0.555655	-0.254577	-0.193417	0.103855	-0.0202044	0.848475	0.996791	0.00187895	0.925636	0.758188	0.953918	0.311723	0.691378	0.997881	0.011609	0.995267	0.42448	0.500611	0.000106675	0.999909	0.00181179	0.998201	0.0784397	0.866865	0.661394	0.698144	0.944362
ANXA11	-1.04252	0.189561	0.955735	-0.0124531	0.0605296	0.631622	-0.271123	0.614297	-0.807064	1.05287	-0.0724031	0.106797	0.37537	1.37202	-0.540998	1.48661	0.0756413	-1.68564	-0.157614	-0.199163	0.251139	0.0203606	0.351323	0.996791	0.106892	0.998375	0.965403	0.0307543	0.285365	0.896218	0.550864	0.0359236	0.99916	0.881458	0.281774	2.84195e-07	0.999909	0.00295731	0.973431	0.000535495	0.995226	0.749058	0.368637	0.953444
ANXA2	0.11975	0.463959	0.199865	-0.17487	0.186476	1.32081	1.80092	0.175081	0.0192474	0.406165	0.191821	0.175785	0.593037	2.05271	0.0549876	-0.106479	0.199621	0.160897	-0.163077	-0.283193	-0.13463	-0.0233107	0.919329	0.578097	0.638734	0.921746	0.955713	0.117921	0.00598049	0.979771	0.997881	0.14477	0.99916	0.93923	0.576446	0.000726984	0.999909	0.746792	0.854138	0.668388	0.998674	0.882778	0.890836	0.981752
ANXA3	-0.892616	0.530769	0.463905	-0.262143				0.16414	0.0810808	0.811962	0.00276881				-0.251076	0.72728	0.101158	-0.680794					0.174044	0.680565	0.294761	0.902327				0.979771	0.997881	0.0165923	0.99916				0.999909	0.0342409	0.954711	0.0516843
ANXA4	-0.242398	0.467325	1.25946	-0.198983	-0.15516	0.516063	0.371897	0.756134	0.0732688	0.718632	-0.0528242	0.330629	0.685271	1.42267	-0.232403	1.20013	-0.0219293	-1.68315	-0.302485	-0.722547	-0.63798	-0.0336902	0.784336	0.578097	9.21156e-06	0.919709	0.940284	0.374626	0.394596	0.200805	0.997881	0.00801771	0.99916	0.696612	0.213256	0.000133552	0.999909	1.10642e-05	0.991379	1.08853e-09	0.995226	0.23846	0.125693	0.953444
ANXA5	-0.352911	-0.305464	0.844585	-0.465	0.372907	0.979776	1.14772	0.511214	-0.31833	1.22424	0.0563534	0.535584	0.546603	0.63458	-0.200765	0.907901	-0.0126585	-0.542105	-0.194299	-0.546981	-0.481162	0.0307023	0.718178	0.921214	0.024315	0.666628	0.796857	0.0655719	0.00716585	0.772525	0.870411	0.000309089	0.99916	0.554068	0.392636	0.0846746	0.999909	0.00709064	0.997414	0.134228	0.998674	0.525251	0.337252	0.95978
ANXA6	-0.147707	-1.50692	1.24423	-0.477384	0.282898	0.462045	0.587032	0.197164	0.599193	1.95824	-0.397003	0.323296	0.399269	1.44219	-0.303952	Inf	0.459186	-1.08756	0.260382	-0.283729	-0.169447	-0.43671	0.952175	0.176417	0.0805067	0.899929	0.760709	0.237798	0.043862	0.983195	0.849899	0.00153244	0.99916	0.593031	0.352908	2.64733e-06	0.999909	0	0.854138	0.336397	0.994355	0.662806	0.662966	0.120446
ANXA7	1.05794	-0.20339	1.90035	-0.224658	0.360668	0.826679	0.396681	-0.240465	-0.372459	1.63498	0.824166	0.0925275	0.295189	0.567725	-0.425088	2.16965	0.916636	-1.32725	0.335188	-0.227396	-0.636431	-0.375963	0.780046	0.996791	0.0717771	0.984424	0.867297	0.269751	0.525439	0.986499	0.997488	0.0521677	0.995105	0.959792	0.768822	0.233066	0.999909	0.0371668	0.768974	0.410402	0.998674	0.887501	0.318792	0.526281
ANXA8L1	-1.21177	0.49854	1.12808	-1.04513				0.268432	0.0184729	1.4551	0.0273285				-0.328135	1.62935	-0.363228	-0.785974					0.285581	0.921214	0.0718187	0.329594				0.979771	0.997881	0.00687731	0.99916				0.999909	0.00263777	0.86853	0.185566
AP1B1	-1.01632	0.66505	-0.126612	0.00971153	0.164503	-0.22511	-Inf	0.652672	1.00046	-0.514436	0.730426	1.01413	0.792106	-1.4808	0.582835	-0.571376	0.384818	-0.130218	0.569492	-0.579968	-1.56501	-1.36437	0.831551	0.996791	0.969917	0.998375	0.968768	0.816827	0	0.979771	0.997488	0.740371	0.99916	0.3483	0.321971	0.00292263	0.999909	0.734549	0.954711	0.949893	0.974085	0.606287	0.00912209	0.048759
AP1G1	0.630701	-0.178011	0.894941	-1.50079	0.502343	0.239123	-Inf	-0.685636	1.70432	1.64174	-0.840879	0.477202	1.22745	-Inf	0.519951	-1.07839	-1.34682	-1.81989	-0.0191612	-0.260905	-0.610003	-1.44347	0.905687	0.996791	0.701031	0.769544	0.816877	0.832094	0	0.982731	0.741749	0.350091	0.99916	0.691567	0.257256	0	0.999909	0.447714	0.775674	0.204624	0.998674	0.866767	0.341021	0.00787444
AP1M1	Inf	1.10858	Inf	-0.181178	-0.325629	0.394966	-Inf	Inf	-Inf	Inf	-1.26284	-1.07374	-1.14771	-1.50167		-Inf		0.582771	-1.63631	-1.26077	-Inf	-Inf	0	0.996791	0	0.994077	0.94655	0.856876	0	0	0	0	0.99916	0.537193	0.33932	0.110543		0		0.869631	0.620138	0.41324	0	0
AP1M2	Inf	-Inf	-0.933537	1.16093					Inf	-Inf					-0.0931278	0.381235	0.227633	-Inf					0	0	0.618422	0.747226					0	0					0.999909	0.822836	0.973431	0
AP1S1										-Inf	-0.114465					0.699314		-Inf														0	0.99916					0.708199		0
AP1S2					0.398528	-0.418818	-0.626328					-0.0537044	0.164192	-Inf					-0.120969	-1.14196	-0.9981	-Inf					0.883061	0.72619	0.558453					0.978917	0.915661	0					0.998674	0.566996	0.380297	0
AP2A1	0.070459	0.323824	0.137138	-0.220237	0.259133	-Inf	-Inf	0.0992315	0.814687	-0.705995	0.728186	0.0730257	0.0136429	-0.625578	-0.0603288	-0.231788	-0.399493	-0.938985	0.0783273	-0.752182	-0.417706	-1.04418	0.982586	0.996791	0.93124	0.972677	0.955713	0	0	0.989616	0.784787	0.363728	0.995105	0.970944	0.991664	0.374539	0.999909	0.797465	0.914251	0.262341	0.998674	0.554384	0.702597	0.185469
AP2A2	-0.0394471	0.22199	0.880486	0.334068	-0.198472	0.106359	-Inf	0.250214	-0.00363144	-0.808548	0.0837708	0.351762	-0.116075	-1.35097	0.210842	0.0264975	-0.316432	-1.2014	0.414809	-0.621148	-1.91625	-0.641058	0.992725	0.996791	0.484223	0.970127	0.930102	0.905263	0	0.983195	0.998724	0.341969	0.99916	0.729803	0.909309	0.00122687	0.999909	0.981857	0.940958	0.17718	0.992662	0.47462	0.00410862	0.142508
AP2B1	2.31099	-0.669004	0.457061	0.362397	0.342117	-0.071864	0.44901	-0.111168	0.151607	-0.775972	-0.273664	-0.0541209	-0.0574393	-1.41969	0.199543	-0.875168	-0.937399	-1.62949	-0.139794	-0.480014	-1.06875	-0.212378	0.19207	0.921214	0.695097	0.932645	0.875428	0.951783	0.596632	0.989616	0.997881	0.290344	0.99916	0.972901	0.963602	0.00417166	0.999909	0.241039	0.634867	0.0224672	0.998674	0.720653	0.0719682	0.805504
AP2M1	-0.626081	1.03977	0.795213	-0.00708855	-0.0460252	0.280209	-Inf	-0.232785	1.42813	-1.42428	0.179288	0.817656	0.336068	-0.928235	0.113401	-0.835397	-0.684075	-1.38495	-0.0996668	0.409072	-2.03006	-1.88655	0.865984	0.910056	0.597828	0.998375	0.993508	0.855674	0	0.986499	0.628191	0.154472	0.99916	0.537193	0.760875	0.0782716	0.999909	0.434744	0.860858	0.201165	0.998674	0.787539	0.00346345	0.00210839
AP2S1	0.672076	-1.6937	-0.0180802	-1.26492	-0.172715	-Inf	-Inf	0.706423	1.78784	-1.35875	1.73744	0.21054	-0.15561	-0.0422014	-0.0656572	-1.9055	2.04739	1.51027	-1.61947	-Inf	-Inf	-0.955726	0.910885	0.908913	0.993814	0.807865	0.968768	0	0	0.979771	0.493916	0.197843	0.818765	0.8808	0.871054	0.940336	0.999909	0.118978	0.459072	0.226534	0.486679	0	0	0.143884
AP3B1	Inf	-0.436322	0.196361	-1.04879	0.220866	0.155796	-0.512533	-0.265557	-1.09076	0.163273	-1.36665	0.457137	0.314918	-0.901229	-0.437833	1.47829	1.00649	1.42965	0.885714	0.407955	-0.023432	0.636287	0	0.996791	0.883256	0.55946	0.935403	0.874854	0.525026	0.986499	0.849899	0.887318	0.358535	0.70002	0.737439	0.0483019	0.999909	0.0841529	0.585651	0.0432867	0.675852	0.756808	0.980957	0.214944
AP3D1	0.672048	1.04151	0.634539	0.344306	0.660922	-1.26107	0.0277143	-0.259521	1.33346	0.367997	0.108172	-0.282619	-0.533585	-2.52907	0.344926	2.55979	-0.0816637	2.2635	-0.291187	-0.607456	-1.28169	-1.01228	0.896565	0.948888	0.752641	0.971565	0.825389	0.271805	0.984796	0.989616	0.784787	0.81053	0.99916	0.921874	0.714946	0.00104859	0.999909	0.038511	0.991556	0.262335	0.998674	0.774564	0.313581	0.209388
AP3M1	Inf	1.22733	0.497734	-0.146559	-0.221645	0.0160867	-Inf	-0.408673	-0.691957	0.786191	-0.698247	0.340028	-0.298566	0.229132	0.18232	1.34916	-0.819007	-0.142687	-0.470536	-1.00345	0.236769	-Inf	0	0.977007	0.894805	0.994077	0.948251	0.990838	0	0.987933	0.991385	0.595023	0.99916	0.857825	0.812528	0.712426	0.999909	0.375186	0.904014	0.949849	0.995226	0.419974	0.857793	0
AP3S1	Inf	0.245075	0.173289	-0.754241	0.378777	-Inf	-Inf	-0.0420665	-0.938951	0.175857	Inf	0.292652	0.166024	-2.18561	0.116788	0.68809	1.00745	0.309284	0.0424121	-0.076646	-Inf	-Inf	0	0.996791	0.949631	0.921746	0.889549	0	0	0.990826	0.942634	0.912957	0	0.835722	0.883012	0.00137405	0.999909	0.574496	0.751573	0.869708	0.998674	0.974325	0	0
APBB1IP					-0.00210748	-Inf	-Inf					-0.517744	-1.23324	-Inf					-0.733406	-0.944886	-Inf	-Inf					0.998622	0	0					0.832156	0.3418	0					0.998674	0.75277	0	0
APEH	Inf	-0.698538	0.642019	-0.771517	0.0335094	-1.05969	-1.34084	-0.255022	0.0783823	1.00906	0.299733	0.421046	0.524127	-1.42453	0.0643276	1.46266	-0.336615	-1.92978	-0.688206	-0.497242	-1.00608	-1.32244	0	0.921214	0.610553	0.770526	0.993508	0.0108123	0.00347647	0.983195	0.997881	0.160627	0.99916	0.554068	0.289127	0.000779831	0.999909	0.0403852	0.926047	0.00632217	0.505915	0.417416	0.00660812	0.00271129
APEX1	1.51023	0.0406014	0.473212	-0.37402	-0.454225	-0.76144	-Inf	0.955957	0.267881	0.408735	0.0209249	0.0528809	-0.567958	-1.93429	-1.00138	0.453174	0.781564	0.220809	-0.447479	-0.420978	-1.18098	-1.89088	0.174044	0.996791	0.590154	0.921746	0.86607	0.432867	0	0.691378	0.995179	0.514789	0.99916	0.978917	0.606971	0.0016814	0.973346	0.476766	0.617268	0.795044	0.995226	0.804283	0.107751	0.00412304
API5	-2.20679	0.499659	0.89786	-1.11119	0.0181685	-0.98522	-1.30411	1.23313	0.833764	-2.14418	-0.286868	0.155868	-0.0135691	-1.12109	0.347759	-1.27278	-1.96488	0.492132	-0.0889198	-0.575288	-1.01948	-1.16423	0.318332	0.996791	0.563549	0.807865	0.993508	0.0569836	0.0182931	0.90982	0.920119	0.0552091	0.99916	0.907892	0.988005	0.0215607	0.999909	0.243652	0.356195	0.746865	0.998674	0.473973	0.0230025	0.00421408
APIP					0.261951	0.147668	-Inf					-Inf	-Inf	-Inf					-0.483308	-0.39854	-0.143	-0.105251					0.955713	0.941006	0					0	0	0					0.998674	0.882778	0.919933	0.937494
APLP2	0.431746	-0.885723	-2.42979	-Inf				0.797395	-0.85511	-3.88362	-1.91975				-0.771099	-1.97714	-2.05038	-2.73831					0.89197	0.937515	0.0294324	0				0.9682	0.892564	0.000159094	0.74037				0.999909	0.0155711	0.0787027	0.000581512
APMAP	0.267721	-1.00311	0.270309	-0.124141	0.383714	0.399719	0.115348	-0.363093	-0.441227	-0.783677	0.150355	-0.34849	0.551305	1.27445	-0.0121753	-0.253212	-0.639178	0.32995	0.795262	-0.430824	-1.06629	-0.981373	0.923653	0.708239	0.824946	0.992824	0.933215	0.852764	0.921187	0.979771	0.942634	0.2508	0.99916	0.888992	0.695117	0.0693969	0.999909	0.753756	0.790808	0.731531	0.991988	0.83601	0.403159	0.213861
APOB					0.879366	-0.496287	-0.767968					-2.77473	-1.92312	-Inf					-2.02551	-0.0289893	0.398851	1.7074					0.883061	0.866114	0.737709					0.470521	0.357043	0					0.830854	0.998363	0.841633	0.198455
APOBEC3C	0.0622909	-0.576735	-0.378512	-0.878378	-Inf	2.95955	-Inf	0.463708	0.0345548	0.674126	-0.6975	-0.790258	-Inf	1.28494	-0.360591	0.144432	0.723425	-0.542324	-Inf	-Inf	-Inf	-Inf	0.982956	0.996791	0.820693	0.769544	0	0.0930159	0	0.979771	0.997881	0.357713	0.978592	0.576005	0	0.099664	0.999909	0.87915	0.798364	0.741469	0	0	0	0
APOBR					-0.666236	-0.550782	-1.75937					-0.0555279	-0.939219	-Inf					-0.890708	-1.42602	-2.22226	-2.83961					0.766767	0.630041	0.0128239					0.984287	0.363745	0					0.866865	0.198787	0.00486435	0.000158873
APOC2					0.997281	2.33287	2.39558					-0.928983	0.0648502	0.657217					-0.781944	-0.542891	-0.973856	-0.64291					0.727197	0.12297	0.00663851					0.723803	0.972656	0.378815					0.992662	0.801807	0.330455	0.611032
APOC3					-0.906555	0.909356	2.86605					-0.460931	2.51297	4.94386					-0.899394	0.44047	0.587521	2.53238					0.608395	0.30835	3.41519e-05					0.760117	0.00566855	3.13667e-09					0.852885	0.783767	0.447696	0.000161108
APOD	-0.803914							-0.142996	Inf	-Inf	-0.00584706				-2.05048	-0.204183	Inf	-0.282812					0.73961							0.989616	0	0	0.99916				0.999909	0.881419	0	0.869408
APOE					0.104997	0.329689	0.112701	Inf	Inf	-Inf	-Inf	-0.0951819	-0.489637	0.102413					-0.591321	-0.830854	-1.07786	-0.657988					0.984124	0.855674	0.906172	0	0	0	0	0.969506	0.68615	0.878686					0.995226	0.554384	0.160274	0.342215
APOL2	3.16848	Inf	-0.972129	1.58495	0.411727	-Inf	-Inf	0.679613	0.25197	0.610792	0.962015	-Inf	0.0899675	-Inf	0.0582643	-0.512491	-0.96236	0.425096	-0.485157	0.0785621	-Inf	-0.195541	0.209711	0	0.710061	0.885311	0.93975	0	0	0.979771	0.997881	0.741677	0.99916	0	0.966572	0	0.999909	0.719401	0.860858	0.83443	0.998674	0.983814	0	0.858386
APOO					Inf	Inf						-0.252748	0.736151	1.319					-Inf	-Inf	-Inf	-Inf					0	0						0.777021	0.120577	0.000711317					0	0	0	0
APOOL	-Inf		Inf	-Inf	0.506068	0.433199	-0.575613	-1.18398	Inf	-1.26322		-0.988946	-0.112799	-0.042872	-Inf	-Inf	0.0699622	-0.0767027	0.0358776	0.691075	0.270692	-0.0720168	0		0	0	0.875372	0.762364	0.538819	0.9682	0	0.338644		0.576005	0.953373	0.955344	0	0	0.991556	0.958716	0.998674	0.749058	0.869973	0.960725
APP	-0.496393	-1.09612	-2.44113	-3.33139				0.139369	-0.0999784	-3.74977	-1.61125				1.29712	-2.08091	-3.74262	-3.4803					0.920681	0.921214	0.302642	0.368804				0.989616	0.997881	0.0420107	0.995881				0.999909	0.0761393	0.0665242	0.0157254
APPL1		0.280616	-0.140725	-0.385766	0.160854	0.305969	-Inf	-0.219765	-Inf	0.0215444	0.417206	0.728279	-0.212876	-Inf	-1.01168	-0.994335	0.146847	0.381103	1.54598	0.823524	-0.208982	-Inf		0.996791	0.956182	0.943176	0.968768	0.816827	0	0.989616	0	0.984222	0.99916	0.638077	0.893841	0	0.999909	0.388622	0.973431	0.823974	0.592033	0.607231	0.889062	0
APRT	0.221858	0.239863	1.67596	-0.405554	0.240073	0.277995	0.325031	0.46407	-0.271254	1.05951	0.11746	0.0658413	0.530171	-0.170117	-0.756285	0.821802	-0.364707	-1.38733	-0.190518	-0.215887	0.130594	0.221552	0.928983	0.996791	0.00979246	0.921746	0.869486	0.654791	0.44689	0.979771	0.997488	0.0720717	0.99916	0.959792	0.3418	0.624453	0.999909	0.17884	0.892518	0.019336	0.998674	0.826936	0.810616	0.604319
AQR					-0.384422	-0.745544	-Inf					1.39202	-1.19541	0.432662					-0.498307	-0.505389	-Inf	-Inf					0.965403	0.846353	0					0.691567	0.657602	0.828314					0.998674	0.954891	0	0
ARAP1					0.145779	0.404624	-0.457532					-0.243595	-0.150973	-0.962743					0.397103	-0.0991546	0.535289	-Inf					0.968768	0.725434	0.658907					0.909505	0.916205	0.205369					0.998674	0.973385	0.518141	0
ARCN1	-0.771238	-0.0215784	1.12856	-0.273039	0.37934	0.444252	-0.0692439	0.0255202	-0.403409	0.957235	0.433712	0.421301	0.50605	-1.2255	-0.586991	1.62004	-0.210867	-2.11013	0.0307243	-0.328355	-0.769826	-0.0787407	0.635251	0.996791	0.107247	0.943176	0.857724	0.610309	0.921399	0.990826	0.942634	0.112363	0.99916	0.729803	0.561147	0.00999192	0.999909	0.0061831	0.940958	0.000267007	0.998674	0.816896	0.199695	0.915568
AREG	0.389405	Inf	-1.3969	-Inf						-Inf	-Inf				-Inf	-Inf	-Inf	-Inf					0.831551	0	0.13972	0						0	0				0	0	0	0
ARF1	-0.322866	-Inf	1.49608	-0.0543457	0.203114	-0.262244	-0.225519	Inf	-0.326569	0.523356	0.784772	-0.749369	-1.43303	0.345335	-0.156315	0.791317	0.667012	-0.776915	0.853264	-0.606192	-Inf	-Inf	0.936621	0	0.136533	0.994077	0.957607	0.891683	0.807266	0	0.997881	0.544457	0.995105	0.644587	0.201614	0.616245	0.999909	0.24622	0.775674	0.33977	0.995226	0.826936	0	0
ARF4	-0.481998	1.14168	0.733844	-0.662149	-1.091	-0.313743	-1.18396	0.295244	1.39943	1.67714	0.264553	-0.0341798	0.140725	-0.0875691	0.108483	1.10002	0.0940658	-0.592407	0.128906	-0.215328	-0.145413	0.923296	0.866992	0.578097	0.438616	0.809817	0.751854	0.910782	0.440288	0.982212	0.358264	0.0210935	0.99916	0.990004	0.952673	0.924368	0.999909	0.107813	0.973431	0.524941	0.998674	0.961157	0.93104	0.543426
ARF5	Inf	-0.00443272	1.95054	-0.553547	Inf			Inf	-2.17795	0.200667	0.457312	-0.360776	-0.427233	-0.867388	0.170764	0.612926	-0.500722	-0.920903	Inf				0	0.99796	0.157795	0.932645	0			0	0.36339	0.908656	0.99916	0.927761	0.780841	0.379952	0.999909	0.61997	0.926047	0.564404	0
ARF6	1.62583	-0.070717	-1.83681	1.9222	0.520673	-0.357623	-Inf	1.30188	-2.41887	-0.11306	-0.882304	0.129504	-1.11616	0.688677	-1.14233	-1.02762	1.14236	-0.897637	-Inf	-0.35814	1.3405	-Inf	0.669049	0.996791	0.424119	0.769544	0.846554	0.770197	0	0.870651	0.403215	0.94479	0.99916	0.96293	0.258295	0.365617	0.999909	0.379341	0.772396	0.520231	0	0.890623	0.18075	0
ARFGAP1	-Inf	0.433153	1.03622	0.252016	0.61944	-0.729952	-Inf		-0.139615	-0.909077	0.163194	-0.366741	0.162461	-Inf		Inf	-2.48867	0.0510916	0.258622	0.501301	-Inf	-Inf	0	0.996791	0.535758	0.970127	0.871704	0.742131	0		0.997881	0.212075	0.99916	0.893866	0.93417	0		0	0.291853	0.976742	0.998674	0.831613	0	0
ARFGAP2	-0.0735981	-0.616442	0.703865	-0.374269	-0.43209	-0.548746	0.288534	-Inf	-1.05435	0.100835	0.0417367	0.106494	0.147601	-1.52305	0.271931	-0.438882	-0.00112232	-Inf	0.330214	-0.83892	-0.749783	-Inf	0.983762	0.948888	0.665504	0.921746	0.783091	0.42542	0.703547	0	0.892564	0.933317	0.99916	0.95487	0.888229	0.000724189	0.999909	0.723395	0.999873	0	0.995226	0.309509	0.306619	0
ARFGAP3	Inf		Inf		-1.0197	-Inf	-Inf			0.307777		-0.436012	-1.99561	-Inf		Inf			1.04252	0.0196178	-Inf	-Inf	0		0		0.445947	0	0					0.593031	0.0115065	0		0			0.641435	0.994379	0	0
ARFGEF1		-Inf		0.0574101	0.706049	-Inf	-Inf		-Inf	-0.541245		-0.224285	-0.463973	-1.23548	Inf		-Inf	-Inf	0.0296734	-0.171781	-Inf	-Inf		0		0.994077	0.883061	0	0		0	0.712434		0.959792	0.855377	0.25971	0		0	0	0.998674	0.97451	0	0
ARFIP1	-1.18913	0.0589155	-0.342346	-1.0777	-Inf	-0.768134	-Inf	0.852465	-0.200623	1.27594	-1.07825	-0.170777	0.580976	-Inf	0.707832	-1.20938	-0.21521	-0.908284	0.0979394	-Inf	-Inf	-Inf	0.703921	0.996791	0.858627	0.72322	0	0.665514	0	0.9682	0.997881	0.220663	0.8637	0.937451	0.587393	0	0.999909	0.264689	0.968321	0.478259	0.998674	0	0	0
ARHGAP1	0.602576	0.908629	1.02282	-0.314503	0.454936	-0.062114	-Inf	-0.243709	1.63843	1.9408	-1.46156	-0.0957161	-0.162268	-1.16821	-0.846575	1.83622	0.219966	-0.824649	0.609655	-Inf	-0.972594	-0.86562	0.820866	0.851793	0.295264	0.949999	0.816877	0.958029	0	0.983195	0.330026	0.00935074	0.366899	0.959792	0.890913	0.015151	0.999909	0.0483006	0.955489	0.349386	0.931141	0	0.224639	0.2121
ARHGAP17					-Inf	-0.499149	1.28599					3.44743	-Inf	-Inf					0.493695	-0.0622676	0.100498	-Inf					0	0.827448	0.360185					0.136231	0	0					0.998674	0.986673	0.963132	0
ARHGAP18					0.346487	0.555747	-0.469479					-0.407948	-0.752377	-Inf					0.0820803	-0.0246924	-0.649873	-1.29961					0.843703	0.551125	0.489897					0.673637	0.246497	0					0.998674	0.99186	0.188819	0.0226462
ARHGAP25					-Inf	-Inf	-Inf					0.200538	0.209512	-Inf					-Inf	-Inf	-Inf	-Inf					0	0	0					0.879097	0.791979	0					0	0	0	0
ARHGAP30					0.0846442	-0.058071	-Inf					-0.370725	-0.21382	-1.20294					-0.0123142	-Inf	-Inf	0.0866984					0.993508	0.975478	0					0.791024	0.848234	0.0686943					0.998674	0	0	0.91383
ARHGAP31												0.792428	-Inf	-Inf					0.499274	-Inf	-Inf	-Inf												0.460182	0	0					0.992662	0	0	0
ARHGAP4					0.973233	-0.705831	-0.522535					-0.568574	0.283922	-1.78792					-0.546371	-1.00404	-1.2883	-Inf					0.693931	0.551888	0.547006					0.744683	0.854847	0.044531					0.995226	0.669176	0.282987	0
ARHGAP45					0.475652	-0.104941	0.0221489					0.698105	0.383177	-1.43131					0.325596	-0.637074	-1.27117	-1.21988					0.860934	0.942079	0.980951					0.61516	0.743903	0.0617308					0.998674	0.669176	0.193972	0.0540285
ARHGDIA	0.365848	0.181828	0.641755	-0.228719	0.48439	-0.156741	-0.666269	-0.00351	-0.314748	1.20185	0.457807	-0.12083	0.145299	-1.29799	0.0723739	1.88369	-0.277449	-1.38584	-0.181696	-0.673272	-1.56983	-1.35964	0.865984	0.996791	0.405704	0.949999	0.755239	0.863943	0.182365	0.999231	0.971172	0.0324863	0.99916	0.94534	0.890913	0.00274621	0.999909	0.000845687	0.925436	0.0141937	0.998674	0.460115	0.00346345	0.00379993
ARHGDIB	Inf	0.421071	1.61607	-0.797403	0.766818	-0.00860447	-0.178355	-0.0883835	1.50458	1.04631	0.144307	-0.495458	-0.670215	-1.95764	-1.81958	2.43003	0.424624	-1.84652	0.356622	0.125629	-0.454914	-1.65907	0	0.996791	0.111387	0.807865	0.493297	0.990838	0.737709	0.989616	0.446072	0.193253	0.99916	0.604366	0.321971	2.22542e-05	0.725751	0.00479585	0.914251	0.0651588	0.995226	0.941525	0.403235	0.000394411
ARHGEF1	Inf	-0.559746	Inf	0.0419289	-0.258266	-0.704618	-1.22155	0.162272	1.81716	1.30504	-0.975377	-0.618694	-0.981044	-1.36237	1.10193	Inf	0.788571	-Inf	0.850449	-0.516222	-0.377792	-0.897797	0	0.996791	0	0.996985	0.883061	0.281889	0.0570882	0.989616	0.873765	0.364723	0.99916	0.539665	0.155859	0.015951	0.999909	0	0.885882	0	0.641435	0.60164	0.519872	0.0505511
ARHGEF2					0.403765	0.475521	0.258089					0.0522248	0.206533	-0.607384					-0.391166	-0.735156	-0.974448	-0.854263					0.727197	0.353747	0.525554					0.96403	0.747358	0.0502361					0.947324	0.1956	0.0120767	0.0130538
ARHGEF6					-0.757977	0.178045	-Inf					0.778313	-0.164559	-Inf					0.162077	0.678117	-1.24943	-Inf					0.875428	0.935355	0					0.763172	0.927351	0					0.998674	0.749058	0.318979	0
ARHGEF7					-0.106817	-0.0743959	-Inf					-0.0502493	-0.473681	-Inf					0.834607	-0.555471	-0.618904	-Inf					0.993508	0.969692	0					0.979454	0.687462	0					0.896671	0.75277	0.591214	0
ARID1A	0.220626	-Inf	0.425405	Inf	-Inf	-Inf	-Inf	-0.11412	Inf	-0.921891	Inf	-0.983941	-1.01735	-Inf	-Inf	-0.573251	0.0859061	-Inf	0.505023	-Inf	-Inf	-Inf	0.936621	0	0.805162	0	0	0	0	0.989616	0	0.341132	0	0.623918	0.490882	0	0	0.603075	0.976917	0	0.998674	0	0	0
ARID4B	2.56089	0.719119	-2.73532	-0.769175				-0.74107	-0.148996	1.42469	2.51799				1.30987	0.157757	0.285185	-0.442829					0.66146	0.996791	0.30738	0.969556				0.983195	0.997881	0.526644	0.995267				0.999909	0.966659	0.977179	0.906354
ARIH1												0.422511	-0.297022	-Inf																				0.832156	0.880145	0
ARL1	-1.97786	1.48446	-0.0285712	-1.09558	-Inf	-1.3746	-Inf	-0.119228	-1.3537	-0.125563	0.211549	0.0330934	-0.00338521	1.19697	0.705655	1.79968	0.840955	-1.19129	-Inf	-Inf	-Inf	-Inf	0.657856	0.953204	0.992907	0.919549	0	0.100882	0	0.989616	0.968696	0.950359	0.99916	0.982535	0.99914	0.0165044	0.999909	0.211233	0.908954	0.533017	0	0	0	0
ARL3		-0.753026	0.611115	0.156687	-0.110623	0.355461	-Inf	Inf	-0.782879	0.643826	-0.857284	-0.140375	-0.261158	-Inf	-Inf	Inf	-0.919366	-Inf						0.948888	0.735437	0.992824	0.969062	0.783779	0	0	0.942634	0.589764	0.995267	0.946779	0.809167	0	0	0	0.807993	0
ARL6IP1	0.74693		0.489515	0.114776	0.480565	1.6168	-Inf	-0.0632705	-Inf	-0.598575	-0.663722	-0.144775	0.201916	1.11989	0.0467693	-0.486898	0.0476582	0.825804	0.0657601	-0.132535	0.0421503	0.584405	0.746948		0.771522	0.994077	0.970972	0.645915	0	0.989616	0	0.505141	0.99916	0.972901	0.952585	0.365624	0.999909	0.575974	0.991556	0.363808	0.998674	0.986522	0.986736	0.797026
ARL6IP4					-Inf	-Inf	-Inf					-0.693747	-1.41698	-Inf					0.329435	-Inf	-Inf	-Inf					0	0	0					0.569987	0.246497	0					0.998674	0	0	0
ARL6IP5	-2.87328	0.224751	-1.17891	-0.272593	1.12076	0.714551	-Inf	-0.551629	1.58091	-0.576995	-0.865272	-0.509852	-0.937361	0.0912535	1.80457	-1.41443	0.835917	0.585056	0.380569	-0.557655	-1.11297	-0.557596	0.192833	0.996791	0.472951	0.990788	0.60086	0.541292	0	0.979771	0.784787	0.654934	0.99916	0.729803	0.33615	0.911106	0.999909	0.241039	0.854138	0.720211	0.998674	0.75277	0.152744	0.442129
ARL8A	0.759138	0.319388	-0.822251	-0.93224	0.695542	0.0161815	-Inf	0.575284	-1.01495	-0.895905	0.0987227	-Inf	-1.25094	0.958138	0.14062	-1.28449	-0.864782	0.232882	-0.183664	0.0251358	0.0954337	1.32168	0.626079	0.996791	0.295264	0.717123	0.755239	0.990838	0	0.9682	0.873765	0.116385	0.99916	0	0.179202	0.185983	0.999909	0.0234766	0.537535	0.78123	0.998674	0.995194	0.920618	0.0980422
ARL8B	-1.22414	-0.725574	-0.293839	-0.348723	0.195618	1.91097	1.21243	-0.879684	0.0332372	-0.473449	1.07549	0.196405	0.946335	1.71803	0.89713	-0.836062	-0.185623	0.562354	0.138145	-0.153951	-0.105887	0.473372	0.564328	0.921214	0.83291	0.943176	0.957607	0.0353551	0.100177	0.918436	0.997881	0.572986	0.8637	0.939424	0.392636	0.0089208	0.999909	0.308333	0.968321	0.574161	0.998674	0.959512	0.928107	0.554536
ARMC1					0.134673	0.953542	-Inf					-0.826272	-0.576172	-0.579221					0.748235	-0.309019	-Inf	1.0379					0.975088	0.576689	0					0.623334	0.672006	0.545145					0.992662	0.932075	0	0.325923
ARMC10	0.72622		-0.419867	-Inf				-0.728815		-0.193497					-0.17586	-0.0549622	0.280455	-0.245641					0.897081		0.928195	0				0.979771		0.927682					0.999909	0.978914	0.973431	0.901215
ARMT1		-Inf		-0.119687	-0.336298	-Inf	-Inf				0.496726	0.783317	-Inf	-Inf			Inf		0.153583	-0.291849	-Inf	0.220223		0		0.994077	0.891225	0	0				0.99916	0.398171	0	0			0		0.998674	0.852238	0	0.742288
ARPC1A	1.14104	-0.175149	1.56863	-0.118462	-0.394545	-0.0988984	-Inf	-0.292297	-0.0412802	-0.191632	-0.515327	-0.386703	-0.0318896	-1.79516	-1.06972	0.392066	-0.793381	-1.61543	0.491496	-0.138553	-0.952932	-0.855941	0.49103	0.996791	0.0317563	0.992824	0.837965	0.944098	0	0.982212	0.997881	0.816106	0.99916	0.729803	0.97704	0.00359138	0.974419	0.59857	0.698014	0.0137388	0.991988	0.939817	0.195493	0.178923
ARPC1B	0.679034	0.0120476	-0.125133	0.0626369	-0.0198016	-0.337459	-0.626053	0.345371	0.791269	-0.249099	-0.161764	0.0967371	-0.103656	-0.80155	-0.310301	-0.402819	-0.0250605	-0.627736	0.169092	0.0602543	-0.0348886	-0.499577	0.53173	0.996791	0.86658	0.994077	0.993508	0.154826	0.000743688	0.9682	0.36339	0.571101	0.99916	0.848989	0.748594	1.47182e-05	0.999909	0.347304	0.991556	0.143916	0.992662	0.918692	0.89816	0.00479976
ARPC2	-0.186041	0.14751	0.987811	0.209555	0.532441	0.532931	-0.761528	-0.141938	-0.0245896	0.160355	-0.136707	-0.274565	-0.172024	-1.19225	-0.134305	-0.00352045	-0.520556	-0.799788	-0.126013	-0.345176	-0.909962	-1.28453	0.923653	0.996791	0.0617386	0.943176	0.755239	0.501236	0.164039	0.983195	0.997881	0.775465	0.99916	0.852703	0.875477	0.00986364	0.999909	0.99346	0.745377	0.100257	0.998674	0.787539	0.11044	0.0103562
ARPC3	-0.572012	-0.0191777	-0.285111	0.437278	0.125212	0.0574525	-0.401359	0.115871	0.40502	-0.024907	0.168904	0.266927	0.144122	-0.696783	-0.215139	-0.249771	-0.401481	-0.667141	0.655771	-0.363102	-0.292499	-1.12388	0.459195	0.996791	0.532318	0.629451	0.949967	0.947269	0.366517	0.983195	0.674828	0.950476	0.99916	0.800842	0.864801	0.0492906	0.999909	0.461446	0.644356	0.0330999	0.73194	0.720653	0.576989	0.00488905
ARPC4	0.173958	-0.0512133	0.118908	-0.178196	0.284375	-0.00156289	-0.266335	-0.0943579	-0.0334585	-0.141578	0.131189	0.388761	0.0198454	-0.783044	-0.0354054	-0.00698086	-0.392639	-0.201031	-0.161304	-0.133413	-0.495968	0.0611815	0.905934	0.996791	0.863283	0.936078	0.88067	0.997634	0.621872	0.985919	0.997881	0.741677	0.99916	0.719537	0.985078	0.0531623	0.999909	0.985599	0.768974	0.689932	0.998674	0.936983	0.368637	0.928292
ARPC5	-0.650909	-0.789749	-0.531191	-0.417987	-0.354528	-0.184859	-1.7095	0.347467	-0.01616	0.357017	0.3055	1.25832	0.274611	-0.120626	-0.622153	-0.28121	-0.563161	-0.334344	-0.944258	-0.810781	-1.06734	-0.924757	0.677234	0.720982	0.505188	0.909532	0.881723	0.867465	0.00397339	0.979771	0.997881	0.555385	0.99916	0.243684	0.809066	0.830408	0.999909	0.660786	0.776411	0.656809	0.740072	0.47462	0.100941	0.105791
ARPC5L	-1.21311	-0.0940046	-0.391837	-0.409194	-0.518174	-Inf	0.519729	0.524896	-0.0718232	-0.448318	0.519984	0.760032	0.415036	-0.324	-0.333659	0.279106	-0.509452	-0.624666	1.62966	-0.222572	-Inf	-Inf	0.407447	0.996791	0.703634	0.921746	0.86607	0	0.664128	0.9682	0.997881	0.504844	0.99916	0.646908	0.768004	0.646754	0.999909	0.703058	0.83204	0.404836	0.620138	0.959601	0	0
ARRB1					0.728277	-1.14424	-Inf					-0.133557	-0.362391	-1.71061					-0.23271	-0.433655	-1.20833	-1.51563					0.703197	0.142976	0					0.95487	0.729645	0.0147428					0.998674	0.773658	0.0598423	0.008243
ARSA	0.158843	-0.302308	-0.144896	0.334226				0.0983123	0.499553	-2.317	-0.45068				2.28446	-2.76314	-0.0507145	-0.30285					0.97204	0.996791	0.956182	0.971565				0.989616	0.997881	0.0480067	0.99916				0.767528	0.0112787	0.997414	0.860714
ARSB					-Inf	0.394705	-Inf					0.987426	0.68538	1.37267					0.0786348	-Inf	0.243288	-Inf					0	0.79822	0					0.431805	0.461537	0.0149979					0.998674	0	0.841633	0
ASAH1	1.55376	-0.817121	0.22982	-0.0504835	0.128199	0.603609	0.308822	0.0648281	-0.239914	-1.15652	0.043807	0.362935	0.77367	0.310063	0.193727	-0.943805	-0.384324	0.404601	-0.600293	0.0434425	-0.451367	-0.111814	0.199163	0.80736	0.841261	0.994077	0.978773	0.548082	0.685532	0.989616	0.997881	0.0627989	0.99916	0.832405	0.411406	0.58179	0.999909	0.140638	0.908302	0.634828	0.992662	0.986673	0.574054	0.886908
ASAP1					-0.411873	-1.37656	-Inf					-Inf	0.657054	-0.207374					-0.251204	-Inf	-Inf	-Inf					0.81077	0.0334388	0					0	0.531233	0.733943					0.998674	0	0	0
ASAP3					-Inf	-Inf	-Inf					-Inf	-Inf	-Inf													0	0	0					0	0	0
ASCC3							Inf					-0.185109	0.373544	1.12099															0					0.87736	0.576446	0.00824869
ASF1A					-0.151212	0.290934	0.199086					-Inf	0.0151884	-Inf					0.23848	0.359099	0.378161	-Inf					0.968768	0.867465	0.86507					0	0.993872	0					0.998674	0.910197	0.738728	0
ASF1B					Inf							-0.551283	-0.658234	-Inf													0							0.470521	0.363745	0
ASH2L					-Inf	0.514454	-Inf					-Inf	-Inf	0.792783					Inf	Inf							0	0.852984	0					0	0	0.527264					0	0
ASL	-0.302139	Inf	0.818088	0.753629					0.107461	1.82131	-0.416835					Inf	Inf	-Inf					0.952175	0	0.712449	0.921746					0.997881	0.169078	0.99916					0	0	0
ASMTL	Inf	-0.65945	0.263465	1.19711	0.602694	-Inf	-Inf		-0.272323	-0.591098	-1.00538	-0.565551	-0.136975	-0.816473	-0.866172	Inf	-0.63544	Inf	0.74311	0.678792	0.0544334	0.0572138	0	0.996791	0.906841	0.769544	0.783091	0	0		0.997881	0.591788	0.987007	0.792267	0.919908	0.134831	0.999909	0	0.858987	0	0.925801	0.607231	0.976241	0.960725
ASNA1	-0.325129	-0.818986	0.405369	-0.998381	0.910106	-0.703035	-Inf	-0.537157	1.04131	0.728954	0.135753	0.274726	-0.231575	0.28332	0.317537	0.961159	-0.147443	-0.426508	-0.438161	0.217045	-1.11153	-Inf	0.936621	0.948888	0.799812	0.769544	0.682617	0.499633	0	0.979771	0.773022	0.445363	0.99916	0.894162	0.871324	0.74073	0.999909	0.319308	0.973431	0.765816	0.998674	0.923844	0.289416	0
ASNS					-0.684951	-0.536301	-Inf					0.520756	0.0583143	-Inf					-0.0517285	0.224123	0.291811	0.777103					0.727197	0.685521	0					0.811991	0.975766	0					0.998674	0.941552	0.752663	0.358934
ASPH	0.687607	-0.37929	0.432165	-0.190334	0.355314	0.925208	0.387444	-1.09652	-0.0386639	-0.606709	-0.696105	0.901424	0.358316	1.89977	-0.499665	-0.399383	0.0489441	0.372144	-0.49734	-0.105828	-1.05833	-0.563353	0.686597	0.977907	0.648385	0.971565	0.883061	0.29503	0.70199	0.572343	0.997881	0.338968	0.950371	0.503008	0.749553	0.00116777	0.999909	0.561035	0.991379	0.652996	0.995226	0.969059	0.125693	0.378472
ASPSCR1												-Inf	-Inf	-Inf																				0	0	0
ASS1	Inf	0.44063	Inf	0.293688	0.190555	-0.670909	-0.171458	0.23186	-0.302185	0.945646	0.451794	0.275135	-0.080724	-0.970536	-0.507215	0.103513	-0.511271	-0.315146	0.0460083	-0.873156	-0.708066	-0.75904	0	0.996791	0	0.984424	0.935312	0.269751	0.73949	0.989616	0.997881	0.585057	0.99916	0.814036	0.93417	0.0135504	0.999909	0.93576	0.918138	0.8678	0.998674	0.217189	0.149934	0.0760091
ATAD1	1.42277	1.09166	0.559752	-0.773344				-0.463756	-0.225565	-1.63153	-0.504271				-0.0343841	-1.3747	0.0288909	1.19591					0.517757	0.926425	0.705578	0.919709				0.979771	0.997881	0.0489361	0.99916				0.999909	0.10073	0.997414	0.228181
ATAD2					-Inf	-Inf	-Inf					-Inf	0.163533	-Inf					-Inf	-Inf	-Inf	-Inf					0	0	0					0	0.919715	0					0	0	0	0
ATAD3A	1.46302	0.82545	-1.3629	-0.0811915	0.134897	0.193865	-1.24976	-0.273102	-1.09236	0.160781	-0.130019	-0.153104	0.941917	0.777593	-0.457385	-1.11911	-0.72165	0.826868	-1.14058	-0.823666	-0.674703	-0.614977	0.588782	0.996791	0.341239	0.994077	0.956925	0.825803	0.0112944	0.984646	0.976611	0.930914	0.99916	0.930841	0.195881	0.0676553	0.999909	0.339503	0.871706	0.524383	0.459467	0.336964	0.224363	0.19964
ATAD3B	Inf		0.421473	0.171974				0.741762		-0.401529					0.162247	-0.18463	1.29332	-0.563278					0		0.826643	0.994077				0.9682		0.733699					0.999909	0.852382	0.511341	0.683682
ATG16L1					0.243581	-Inf	-Inf					-Inf	-Inf	-Inf					-Inf	-Inf	-Inf	-Inf					0.949967	0	0					0	0	0					0	0	0	0
ATG3		-Inf		0.0748899	-0.783993	-1.26554	-1.77867		-Inf	Inf	-0.182924	0.11978	-0.209921	-1.44575					0.185094	0.436048	-0.838863	-1.08121		0		0.99458	0.727197	0.171935	0.0112944		0	0	0.99916	0.959792	0.890913	0.0189326					0.998674	0.806754	0.450849	0.230535
ATG5					-Inf	-Inf	-Inf					-0.695654	-0.339381	-Inf					-0.364388	-0.223526	-Inf	-Inf					0	0	0					0.723803	0.837572	0					0.998674	0.942139	0	0
ATG7					-0.0992274	0.407863	-Inf					0.666656	0.111451	-1.3882					-0.234419	-0.37199	-0.314368	-0.487979					0.975088	0.670174	0					0.576876	0.930693	0.00761429					0.998674	0.800533	0.69241	0.563882
ATIC	-0.820506	0.339348	1.66524	0.138613	0.0484579	-0.338417	-0.407437	0.973606	1.05186	2.02435	-0.0421738	0.13403	-0.236362	-0.867783	-1.34608	1.61864	-0.406751	-2.32286	-0.0521162	0.0173491	-0.0918808	-0.466757	0.671467	0.996791	0.0295385	0.992824	0.968768	0.296814	0.0853009	0.785616	0.581979	0.00293479	0.99916	0.833451	0.523781	0.000132986	0.75414	0.0178716	0.899131	0.000477108	0.998674	0.985651	0.787025	0.0384055
ATL2					-0.739487	-Inf	-Inf					-4.28761	-Inf	-1.68642					0.743742	-2.69367	-1.92425	-Inf					0.883061	0	0					0.0900111	0	0.0771486					0.998674	0.236093	0.106099	0
ATL3	-1.52282	0.222221	0.112539	-0.546388	0.437606	1.31303	1.38145	0.0672166	0.348053	-1.78447	-0.937044	-0.181376	0.872098	0.693827	-1.02746	-1.55122	1.03077	1.1523	-0.117918	-0.889091	-0.322308	-0.574089	0.434762	0.996791	0.954364	0.921746	0.883061	0.237798	0.222726	0.989616	0.997488	0.0266922	0.950371	0.953387	0.461537	0.3038	0.999909	0.0551543	0.65992	0.192622	0.998674	0.5846	0.776536	0.496625
ATOX1	Inf	0.125511	1.48223	-0.204034	-0.327749	-0.826553	-1.04072	Inf	0.248683	2.11018	-1.29009	-0.143132	-0.839917	-1.72634	-2.08686	Inf	0.125122	-Inf	0.27518	0.253937	-0.97308	-1.68667	0	0.996791	0.683627	0.994077	0.8668	0.21746	0.0357539	0	0.997881	0.14227	0.995105	0.933095	0.246497	0.000252085	0.999909	0	0.986761	0	0.998674	0.852238	0.070709	0.000727673
ATP13A1	-1.79404	-0.835107	-0.362845	0.138529	0.023489	0.799322	-Inf	-1.47804	0.475427	-1.71889	0.125571	0.0613649	-0.0955373	0.685685	0.531365	-0.610458	0.384654	0.745534	0.0793514	-0.212305	-0.142017	-0.388139	0.580686	0.996791	0.874304	0.994077	0.994553	0.391315	0	0.896218	0.997881	0.163617	0.99916	0.972901	0.950199	0.207034	0.999909	0.694326	0.954711	0.652996	0.998674	0.918692	0.887377	0.692841
ATP1A1	0.091349	-0.771498	-1.06311	-1.01258	0.296458	0.216436	0.301927	-0.369934	0.752631	-1.61529	-2.09894	0.275387	0.683365	1.48858	-0.121081	-1.92455	-0.620813	-0.532231	0.369524	-0.137589	-0.873645	-0.521879	0.978981	0.921214	0.308402	0.682996	0.875372	0.798885	0.581221	0.979771	0.842788	0.030799	0.031781	0.833451	0.335034	0.000820107	0.999909	0.0104196	0.828469	0.590531	0.995226	0.936166	0.0976848	0.27045
ATP1B1	-1.8079	-0.21503	0.220958	-2.17704				0.505464	Inf	-1.94697	-3.00743				-1.32693	-2.64179	-1.78629	0.0773108					0.588782	0.996791	0.935103	0.564629				0.983195	0	0.155557	0.45506				0.999909	0.0366358	0.61073	0.967421
ATP1B3					0.523289	1.54189	1.38939					0.503462	0.866029	1.85959					0.512159	-0.707827	-1.04344	1.11843					0.846554	0.0761382	0.0465961					0.749413	0.397122	0.00279856					0.998674	0.61562	0.318979	0.0881837
ATP2A2	0.0405821	0.104101	-0.229695	-0.11559	0.0444927	0.417131	0.866337	-0.0348499	0.111419	-0.671209	0.268991	-0.452128	-0.169482	0.631534	0.223258	-0.646483	-0.23235	0.592117	-0.105405	-0.0128875	-0.0584591	-0.331126	0.965295	0.996791	0.473791	0.932645	0.993508	0.449303	0.0223697	0.989616	0.983729	0.00250361	0.92917	0.576005	0.818101	0.0554915	0.999909	0.00365032	0.772396	0.00785643	0.998674	0.995194	0.921443	0.397794
ATP2B1					-0.350774	-0.054592	1.62196					-1.02676	-0.351298	2.43353					0.620765	-0.650384	0.917713	-Inf					0.945579	0.980977	0.0947887					0.612086	0.859859	0.00490185					0.998674	0.787539	0.574054	0
ATP2B4	-0.390528	0.0942023	-0.981153	-0.667887				-0.879945	0.410279	-2.12315	0.0257244				-0.362155	-0.844821	-0.460279	1.83527					0.920681	0.996791	0.482743	0.919549				0.9682	0.997488	0.0186053	0.99916				0.999909	0.385119	0.921956	0.0483382
ATP2C1	-0.080841	0.600817	-1.16255	0.632448				-0.0135124	-0.000289715	-3.17386	0.298779				0.271945	-1.84567	0.916808	0.365947					0.989012	0.996791	0.517443	0.939643				0.99786	0.999841	0.00985507	0.99916				0.999909	0.112478	0.834836	0.836673
ATP5F1A	0.249374	-0.137868	-0.120473	-0.0735157	0.119252	1.02426	1.43319	0.219906	-0.0155321	-0.750404	0.165251	0.335483	0.870794	1.5715	-0.124983	-0.692226	-0.334978	0.67216	-0.224975	-0.354872	-0.134166	0.150658	0.669049	0.977007	0.724787	0.963735	0.905696	0.000969017	9.00625e-07	0.93261	0.997881	0.000280665	0.99916	0.531502	0.00742652	5.84703e-08	0.999909	0.000784672	0.47704	0.000729593	0.993131	0.450397	0.693059	0.58689
ATP5F1B	0.19592	0.535307	-0.138124	-0.43203	-0.116099	0.320893	0.424901	-0.173787	-0.030203	-0.497682	0.0958211	-0.0833857	0.267143	1.35556	-0.0884539	-0.851191	-0.288607	0.380375	0.0640275	0.0187188	0.179897	0.217152	0.820799	0.27512	0.735208	0.404838	0.889405	0.289257	0.0541262	0.979771	0.997881	0.0415048	0.99916	0.906945	0.426434	8.99817e-08	0.999909	0.000527824	0.71291	0.149196	0.998674	0.983814	0.506197	0.325951
ATP5F1C	-0.515958	-0.619697	0.879256	-0.228631	0.423497	1.38568	1.66906	-0.155475	0.765227	-1.36606	0.219676	0.842256	0.670601	1.36973	-0.27697	-0.733016	-0.375931	0.367003	-0.18479	-0.322141	-0.339602	0.306406	0.564405	0.51834	0.0191581	0.921746	0.769479	0.0116847	0.000377591	0.979771	0.299733	6.36756e-05	0.99916	0.351597	0.320375	0.00106573	0.999909	0.0318123	0.751573	0.355829	0.998674	0.78218	0.554691	0.535184
ATP5F1D	0.136072	0.011289	-0.507523	0.184238	-0.407623	2.2916	1.28217	0.487602	1.25581	-0.783807	1.00499	1.22219	-0.370257	0.72529	-0.620387	-0.698721	-0.562668	1.00577	0.375045	-0.822777	-0.243678	-0.839981	0.963333	0.996791	0.652471	0.990555	0.936539	0.171935	0.223007	0.979771	0.403215	0.250332	0.74037	0.618035	0.821923	0.336249	0.999909	0.328719	0.842662	0.161298	0.998674	0.67465	0.847317	0.333412
ATP5IF1	1.87181	-0.292338	0.598424	-0.152454				-0.120406	2.43871	-2.14884	1.85003				-0.366855	0.600118	0.751916	1.20227					0.621683	0.996791	0.80885	0.994077				0.989616	0.531015	0.153434	0.950371				0.999909	0.708362	0.914251	0.48557
ATP5MD	0.89096		-0.380933	-0.537897	-0.555489	0.492271	-Inf	-0.146146		-0.0477979	0.700136	0.0478041	0.389156	1.22871	-0.0862756	-1.25678	-0.36236	0.790478	-Inf	-0.476421	0.027917	1.58011	0.687268		0.803496	0.939643	0.813557	0.645907	0	0.989616		0.965216	0.99916	0.972364	0.578986	0.00510365	0.999909	0.121311	0.926047	0.410633	0	0.79928	0.985252	0.0395923
ATP5ME	-0.923647	1.39816	-1.30149	0.327703	-0.568993	-0.239634	-0.575388	-0.88842	-0.598305	-1.53561	-0.316433	1.1017	1.91886	2.27479	-0.2113	-0.564891	0.771144	0.35362	-0.280698	0.106887	-0.546677	-1.74486	0.73961	0.882198	0.279517	0.969556	0.867297	0.88598	0.568398	0.9682	0.976611	0.106308	0.99916	0.558746	0.120857	0.00418776	0.999909	0.59857	0.83204	0.796558	0.998674	0.976593	0.634844	0.123237
ATP5MF	-0.308684	-0.359959	-0.29279	-0.322827	-1.48925	0.825979	0.207586	-0.0522143	0.321992	-0.894945	0.132713	1.06491	0.710877	2.09283	0.222408	-0.936374	-0.789472	0.796871	-0.0806661	-0.771917	-1.98701	-1.15796	0.842527	0.948888	0.670105	0.909532	0.445947	0.351737	0.77365	0.989616	0.918439	0.0372107	0.99916	0.382635	0.433972	0.000292337	0.999909	0.0310575	0.377381	0.0731467	0.998674	0.518664	0.00346345	0.130806
ATP5MG	-0.519973	-Inf	0.114764	0.451593	-0.422768	1.38451	0.828208	0.032169	-0.141964	-0.298236	-0.372358	0.443761	0.984507	1.29666	-0.440487	-1.11558	-0.156842	0.319551	0.223913	-0.687571	-0.556008	-0.428269	0.720036	0	0.910579	0.84212	0.908647	0.261131	0.397769	0.989616	0.997881	0.589764	0.99916	0.861688	0.466545	0.0891516	0.999909	0.0274045	0.954711	0.643309	0.998674	0.756808	0.630939	0.673596
ATP5PB	-0.103638	-0.79561	-0.837708	-0.341351	0.526311	0.741363	0.783213	-0.60743	1.53803	-0.167634	-1.33412	0.176204	-0.226798	0.116634	-0.244195	-0.644244	-0.609314	1.01966	0.269622	-0.970015	-1.08588	-1.35522	0.978981	0.921214	0.482743	0.949999	0.860934	0.517919	0.336572	0.979771	0.403215	0.884371	0.701996	0.953508	0.890913	0.873129	0.999909	0.487201	0.854138	0.283832	0.998674	0.521788	0.198035	0.0613638
ATP5PD	-0.142302	-0.0162065	-0.766697	-0.23616	0.0385175	0.572899	-0.0618497	-0.297518	0.848742	-0.431062	-0.0833196	0.404927	0.956188	1.68755	0.0763725	-0.452306	-0.34499	0.915801	-0.026288	-0.446817	0.138552	-1.41579	0.940261	0.996791	0.236892	0.943176	0.993508	0.295709	0.902461	0.979771	0.531015	0.43517	0.99916	0.630019	0.0812208	2.47811e-05	0.999909	0.421405	0.868645	0.0900624	0.998674	0.5846	0.806768	0.000475515
ATP5PF	0.631149	-1.63088	-1.25237	-0.0496608	0.591441	0.666766	1.46644	0.742439	0.374497	-0.527755	0.150737	-0.353786	0.529338	1.4532	-0.0313641	-0.941693	0.361651	0.239099	0.698996	-1.04547	-0.922238	-0.279203	0.752541	0.357243	0.107247	0.994077	0.840934	0.58002	0.057839	0.918436	0.968696	0.454295	0.99916	0.880171	0.687462	0.0284764	0.999909	0.167609	0.921956	0.807417	0.992662	0.47462	0.294338	0.760969
ATP5PO	-0.564627	-0.41171	-0.043653	-0.47314	0.00188876	0.41581	0.902218	-0.125398	-0.725342	-0.701074	-0.488612	0.244653	0.78071	1.52509	-0.183607	-0.656376	-0.304085	0.886933	-0.401484	-1.32519	-0.528358	-0.16467	0.669049	0.921214	0.969917	0.807865	0.998622	0.630041	0.0926095	0.984935	0.565421	0.138826	0.987007	0.874073	0.292303	0.00110152	0.999909	0.172972	0.880118	0.0646076	0.995226	0.0807101	0.372263	0.787751
ATP6AP1					-0.27705	-Inf	-Inf					-Inf	-Inf	-Inf													0.975088	0	0					0	0	0
ATP6AP2					-0.87166	-0.891322	-Inf					-0.763942	-Inf	-Inf													0.73128	0.443702	0					0.640551	0	0
ATP6V0A1	2.01014	1.37346	-0.446194	1.42743	0.109511	0.488948	-Inf	-0.684823	-0.912911	-1.98482	-Inf	-0.196333	0.324446	1.16003	2.75664	-1.97576	0.841707	0.442017	0.747339	0.847698	-0.728241	-Inf	0.609476	0.948888	0.841261	0.807865	0.993508	0.819264	0	0.979771	0.995179	0.155557	0	0.953599	0.853785	0.12356	0.676544	0.083703	0.854138	0.791347	0.995226	0.760696	0.613016	0
ATP6V0D1	0.388311	-0.340161	-0.242568	-0.474519	-0.269316	1.97414	0.0701412	-1.10105	1.21106	-1.73936	0.0867472	0.34785	0.867409	2.31497	0.0955168	-0.398165	-0.879992	0.0271	0.652663	0.467388	0.681796	0.549006	0.920681	0.996791	0.893526	0.932645	0.942514	0.0253616	0.939395	0.896218	0.659845	0.0539886	0.99916	0.874173	0.426434	0.000532988	0.999909	0.708199	0.790808	0.985434	0.992662	0.794747	0.423557	0.464745
ATP6V0D2	Inf	-Inf	-Inf	-1.07162				0.114864		-1.14657	-Inf				-0.0425567	-0.473642	0.414695	0.339673					0	0	0	0.544109				0.986499		0.0597021	0				0.999909	0.433295	0.86853	0.672937
ATP6V1A	0.445589	-0.129434	0.626773	-0.398692	-0.00433998	0.117546	-0.0772682	0.412716	0.0604693	0.222689	-0.270907	0.157112	0.106628	0.732023	-0.462251	0.431148	0.378763	-0.296496	0.285477	-0.223891	-0.374714	-0.734434	0.802422	0.996791	0.379953	0.909532	0.997389	0.855674	0.858567	0.979771	0.997881	0.718759	0.99916	0.881458	0.888229	0.0158901	0.999909	0.455609	0.85898	0.68324	0.995226	0.798414	0.359445	0.026233
ATP6V1B2	-0.271159	0.687048	-0.215588	-0.361672	-1.13079	0.876944	0.533864	0.551025	-0.77096	-0.0414965	0.291385	0.0514468	0.646803	0.250409	-0.279014	-0.470142	0.998975	0.456077	-0.110026	0.113015	0.352287	0.114902	0.936621	0.948888	0.897035	0.947373	0.445947	0.146171	0.283882	0.979771	0.901056	0.972419	0.99916	0.972364	0.3418	0.549949	0.999909	0.626257	0.704308	0.696467	0.998674	0.94903	0.545825	0.839236
ATP6V1C1					0.278279	-0.307994	-0.258426					0.83182	1.10299	-0.393401					0.700004	0.00831945	-0.445353	-Inf					0.883061	0.725434	0.736671					0.384757	0.0914575	0.333973					0.830854	0.998956	0.422533	0
ATP6V1D		-0.0206247	0.69627	0.339595	0.604202	0.571089	-0.875487	Inf	-0.439771	-0.199218	0.462513	-0.820532	0.326643	-1.12264	-0.706663	0.79911	-0.37404	-0.430548	-1.46677	-0.564576	-0.705342	-0.406497		0.996791	0.600932	0.943176	0.760709	0.551125	0.320249	0	0.994335	0.870783	0.99916	0.507229	0.757373	0.0293127	0.999909	0.249409	0.923333	0.646814	0.399445	0.669189	0.298958	0.640816
ATP6V1E1	-0.751438	1.03478	1.26075	0.0761108	0.0312252	0.406301	0.896281	-0.801358	0.940806	0.114641	-0.513323	0.76607	0.848832	-0.128814	0.434135	0.451355	0.410946	1.54789	0.221052	-0.315218	-0.41645	-0.859229	0.707721	0.711879	0.246874	0.994077	0.993508	0.410293	0.00897798	0.918436	0.659845	0.910485	0.99916	0.207664	0.0790635	0.689155	0.999909	0.57324	0.904014	0.0300362	0.998674	0.701732	0.293291	0.00916416
ATP6V1F	0.4401	0.29992	0.662891	-0.0853526				-1.58264		Inf	Inf	0.536956	0.838036	0.211995		Inf	Inf	-0.352536	-0.575256	-0.224016	-Inf	-Inf	0.865984	0.996791	0.703084	0.994077				0.883245		0	0	0.837475	0.604256	0.815452		0	0	0.78123	0.998674	0.931905	0	0
ATP6V1G1	-0.261502	0.473477	0.494501	-0.0365095	-0.241721	-0.55487	0.279349	-0.244036	0.593555	0.855445	-0.209668	-1.00597	-0.324427	0.177133	-0.145002	-0.213537	-0.302026	0.304596	0.329018	0.229279	-0.21775	0.3525	0.928983	0.977907	0.675041	0.994077	0.929751	0.498948	0.659752	0.983195	0.899734	0.22106	0.99916	0.344626	0.735916	0.724741	0.999909	0.797465	0.933644	0.764386	0.998674	0.884654	0.776786	0.55174
ATP6V1H	1.71928	0.0326572	1.16836	-1.05934	0.47867	-0.0169336	-0.395257	-0.755432	0.960159	-0.492673	-1.47874	0.269673	0.0826243	-0.907744	0.926608	0.611717	-1.37608	0.828724	0.447867	-0.243436	-0.126936	-1.3756	0.466946	0.996791	0.359411	0.769544	0.693931	0.986592	0.490935	0.9682	0.87989	0.615795	0.684949	0.760117	0.919715	0.00703157	0.999909	0.574735	0.61073	0.454092	0.924706	0.798414	0.812273	0.000429812
ATXN10	Inf	-0.454078	Inf	-0.325917	-0.184856	0.790876	-Inf	Inf	-0.261403	0.0705519	-0.681209	-0.162287	-0.584261	-1.59607	-0.114348	-0.188617	0.908211	-Inf	-0.0211418	-1.35798	-Inf	-0.994963	0	0.977907	0	0.921746	0.93975	0.384427	0	0	0.997881	0.936985	0.995267	0.917901	0.398514	0.00522722	0.999909	0.848877	0.61073	0	0.998674	0.183707	0	0.105791
ATXN2		-0.0275357		-0.472586	-0.146378	-Inf	-0.763162	-Inf	Inf			-1.29173	-1.32079	-Inf	Inf	0.409021		-Inf	-0.308116	-0.281623	-Inf	-Inf		0.996791		0.921746	0.969062	0	0.340794	0	0			0.398171	0.241439	0	0	0.645597		0	0.998674	0.911928	0	0
ATXN2L	-0.536051	-0.111938	0.0862322	0.526509	0.81534	-0.523936	-Inf	0.876014	0.254924	-1.41799	-0.631232	-0.833902	-0.590679	-Inf	-0.269803	1.42893	-0.518101	-1.46408	-0.486991	0.0552896	-0.393577	-Inf	0.925919	0.996791	0.980545	0.941521	0.684956	0.605952	0	0.979771	0.997881	0.411164	0.99916	0.537193	0.687462	0	0.999909	0.28954	0.921956	0.197272	0.995226	0.983814	0.753547	0
AUP1					-0.0560035	0.550357	-Inf					0.0821306	0.778896	-0.820599					1.17606	-0.224879	-0.38516	0.060006					0.993508	0.7486	0					0.970944	0.456646	0.162837					0.821891	0.932075	0.776566	0.962284
B2M	0.235802	1.02643	-2.12641	-0.825558	0.237138	1.10262	-0.305967	-0.461967	-Inf	-0.689047	1.07257	-0.64442	-0.580693	0.423589	-0.354515	-0.942763	1.02513	0.635884	-1.8798	-2.45042	-2.49316	-2.6196	0.946815	0.982057	0.0614158	0.921746	0.968768	0.538487	0.833402	0.979771	0	0.482331	0.978592	0.837475	0.785379	0.697131	0.999909	0.336084	0.772396	0.598907	0.721299	0.183707	0.0458328	0.0185175
BABAM1												0.502225	1.09447	-Inf					Inf		Inf													0.830827	0.426434	0					0		0
BAG2					-0.0240394	-0.801932	-1.24009					-0.615323	0.337518	-0.759293					-0.326297	-Inf	-Inf	-Inf					0.993508	0.26875	0.0826001					0.576005	0.714547	0.0905484					0.998674	0	0	0
BAG3	Inf	-0.70039	2.11863	-0.382975				Inf	1.1004	1.84587	-1.52085				0.831708	0.575565	-1.50221	-0.878477					0	0.977007	0.0990298	0.957123				0	0.784787	0.0680649	0.790543				0.999909	0.765352	0.570005	0.704719
BAG6	1.05728	-1.12327		0.131856	0.440858	0.115112	-Inf	0.453441	-1.06012	0.202647	0.616875	0.734065	0.402301	-0.436033	0.611315	2.43513	0.48095	-0.88514	-0.437093	-0.32045	-Inf	-Inf	0.76915	0.933652		0.994077	0.846554	0.943679	0	0.983195	0.693723	0.933317	0.99916	0.551716	0.68615	0.380033	0.999909	0.0808852	0.926047	0.485106	0.995226	0.888763	0	0
BAIAP2L1	1.93648	-Inf	1.0113	-0.257516				1.02409	1.96382	1.43321	-0.206417				0.306504	0.0617177	-0.493988	0.214363					0.683564	0	0.742008	0.992417				0.979771	0.892564	0.307541	0.99916				0.999909	0.981618	0.938872	0.948285
BANF1	0.722406	-0.119228	0.85028	-0.296139	-0.381852	1.32319	-0.0588159	0.0633344	-0.39836	-0.2502	0.213549	-0.81096	0.532286	0.430727	0.262271	-0.256528	0.548456	0.226447	0.600245	-0.179782	0.428735	-1.09893	0.703615	0.996791	0.390242	0.945863	0.867297	0.0740937	0.939395	0.989616	0.976611	0.757053	0.99916	0.516492	0.581793	0.407937	0.999909	0.753756	0.83204	0.825721	0.991988	0.931407	0.574054	0.0528803
BAP18	Inf	Inf	2.36079	-2.05402	0.615506	-0.732589	-Inf	-0.487502		-1.34894		-0.44837	-0.178982	-0.576754	-0.370852	-1.20503	0.387479	0.148847	-0.301136	-Inf	0.136252	-Inf	0	0	0.0901975	0.413042	0.755239	0.550021	0	0.979771		0.0886634		0.833451	0.890913	0.270501	0.999909	0.327826	0.926047	0.934706	0.998674	0	0.903006	0
BASP1	0.969991	0.198833	-0.200375	-0.0996188	1.21654	1.14628	-0.0444609	-0.176824	0.111227	0.138964	0.424678	-0.439291	-0.235324	-2.01376	-0.189956	-1.12304	0.147339	-0.0262424	0.267223	-0.814905	-1.07631	-0.842573	0.564328	0.996791	0.861857	0.994077	0.725352	0.454732	0.97825	0.983195	0.997881	0.861608	0.99916	0.891392	0.918199	0.0265944	0.999909	0.0647258	0.968321	0.978097	0.998674	0.754016	0.380297	0.437881
BAX	-0.445846	0.225975	0.53112	0.790366	-0.194847	-0.281606	0.422801	0.925837	-0.891273	-0.905629	-0.735265	0.405213	0.227997	1.04136	-0.99376	0.757848	0.560711	-1.58761	-0.0231545	-0.214185	-0.333822	0.253875	0.90829	0.996791	0.740846	0.873531	0.890041	0.645907	0.462206	0.979771	0.909768	0.435979	0.99916	0.608857	0.735916	0.00249868	0.999909	0.64241	0.88833	0.156566	0.998674	0.826936	0.46564	0.654495
BBS9					0.308468	0.725526	-Inf					0.859658	-3.43042	0.172017					0.520775	0.50163	0.500675	0.426484					0.968768	0.752326	0					0.804032	0.066598	0.894529					0.998674	0.909035	0.794583	0.794515
BCAP29	-1.00967		-0.315845	-1.01435				-0.407131	Inf	-0.852915	0.16361				0.319829	-1.30303	0.66811	-0.182116					0.743232		0.893526	0.921746				0.983195	0	0.509007	0.99916				0.999909	0.232471	0.899131	0.919893
BCAP31	2.95142	-1.57386	-0.341934	0.326987	-0.0890168	9.81985e-06	-0.220321	-0.327546	0.00231303	-1.62624	0.757139	-0.054824	0.383916	-0.181952	0.0260157	-0.820048	-0.579262	0.136521	-0.195418	-0.391423	-2.2665	-1.47089	0.000276227	0.0888215	0.715581	0.921746	0.975337	0.99998	0.735025	0.979771	0.998724	0.00383221	0.838354	0.972901	0.690652	0.725559	0.999909	0.161943	0.776411	0.883764	0.998674	0.78218	0.000380668	0.00640975
BCAS2	0.0959772			-Inf	0.927237	-0.615384	-Inf	-0.279124	Inf	-0.103076	-Inf	0.789061	0.670782	-0.469664	-1.02146	0.326112	0.0336846	-0.938138	0.201314	-0.118287	-Inf	-Inf	0.974157			0	0.566794	0.638899	0	0.983195	0	0.936538	0	0.537193	0.461537	0.506869	0.999909	0.793971	0.997414	0.345396	0.998674	0.968561	0	0
BCAT1					0.17846	-0.0578323	-Inf					0.579056	0.419894	-1.12184					0.287463	-0.0946695	-0.0420384	-Inf					0.955713	0.962676	0					0.554068	0.571423	0.0393846					0.998674	0.972753	0.961445	0
BCAT2	0.690431	-0.222655	-0.273527	-1.06846				-0.0623603	Inf	-1.21273	-0.294519	-Inf	-Inf	-Inf	-1.33584	-1.40573	-0.11922	0.647505					0.823692	0.996791	0.880047	0.769544				0.989616	0	0.168501	0.99916	0	0	0	0.999909	0.112052	0.973431	0.570653
BCCIP		0.000227683	Inf	-1.13501				-Inf		-Inf	-Inf	-0.46512	0.415287	-Inf	-0.309697	-0.241467	1.08441	0.684019	-Inf	-Inf	-Inf	-Inf		0.999713	0	0.800381				0		0	0	0.687922	0.628762	0	0.999909	0.762009	0.484163	0.494872	0	0	0	0
BCKDHA					-0.547035	-0.256039	-Inf					-0.629725	0.896796	-0.134767					-0.988401	-Inf	-0.370948	-Inf					0.883061	0.846353	0					0.68812	0.398514	0.841667					0.854288	0	0.786251	0
BCKDHB	-0.305468		-0.278152		-0.198235	-0.837696	-Inf	-Inf		0.640103		-0.794453	0.508641	-0.236175	Inf	-1.69002	-Inf	0.580409	0.254229	-0.145776	0.526228	-Inf	0.936621		0.906754		0.965403	0.630041	0	0		0.615795		0.638077	0.716386	0.749611	0	0.204144	0	0.707225	0.998674	0.968561	0.719811	0
BCKDK					-0.0971477	-0.0403302	-0.306863					-1.70209	-0.156497	-Inf					-0.586843	0.379405	0.645513	-0.618178					0.993508	0.990838	0.907523					0.566584	0.961661	0					0.998674	0.941525	0.800732	0.776449
BCLAF1	0.760488	0.816252	-0.607114	-0.00440146	-0.38107	0.0342282	-Inf	0.530601	Inf	-1.29096	0.335205	-0.0309809	0.144893	-1.49121	-0.0795754	-1.03956	0.430161	1.01992	-0.0735586	-0.206893	-0.884095	-0.282759	0.802422	0.948888	0.670105	0.998375	0.86607	0.97805	0	0.979771	0	0.155069	0.99916	0.984769	0.909309	0.0253154	0.999909	0.274873	0.925436	0.321646	0.998674	0.910197	0.160409	0.66272
BDH1	Inf	Inf		-Inf				-0.901654		-Inf					-Inf	-0.0210255	Inf	-0.461467					0	0		0				0.979771		0					0	0.989773	0	0.875774
BDH2	Inf	-0.083894		-0.0249671				-Inf	-0.403617	-0.986147	-0.266446				0.575595	0.346289	0.957874	-Inf					0	0.996791		0.998375				0	0.997881	0.488398	0.99916				0.999909	0.853181	0.855376	0
BICD2	Inf		0.948358	0.0600049					Inf	1.68493	-0.593344				-0.32118		-0.238511	-Inf					0		0.597763	0.994077					0	0.174663	0.99916				0.999909		0.973431	0
BID	Inf	1.14927	Inf	-0.0669172	-0.359113	-1.3258	-0.740339	-0.393671	-1.17967	1.19077	-0.585273	0.483405	-0.331163	-0.403966	-2.48631	-0.888445	-1.786	-1.05765	0.468944	0.325078	-0.16835	-1.10094	0	0.933652	0	0.994077	0.783955	0.00780218	0.189405	0.986499	0.936711	0.444696	0.99916	0.576005	0.622912	0.248443	0.999909	0.61997	0.635159	0.759893	0.925801	0.75277	0.771495	0.0312899
BIN1												-0.936179	-0.797744	-Inf					-0.0161976	-Inf	-Inf	-Inf												0.635054	0.592155	0					0.998674	0	0	0
BIN2					0.380062	-0.180019	-Inf					0.847761	0.416195	-Inf					-Inf	-0.0744797	0.406311	-Inf					0.783091	0.808741	0					0.291908	0.526237	0					0	0.976593	0.50947	0
BLMH					-0.15542	0.644523	-0.0510752					-0.542907	-1.11477	-1.15384					0.430114	-0.931911	-1.52963	-Inf					0.968768	0.524048	0.954793					0.719574	0.246497	0.127573					0.998674	0.452894	0.108674	0
BLOC1S2				-0.203227				-Inf	Inf		Inf						Inf	-Inf								0.994077				0	0		0						0	0
BLOC1S3												0.02302	1.1762	-Inf					-0.362947	-Inf	-Inf	-Inf												0.996291	0.709572	0					0.998674	0	0	0
BLVRA	-0.812171	-0.0449567	1.15239	-1.14809	0.170923	-0.222568	-1.04544	0.55162	1.06455	2.38923	0.224886	-0.0463357	0.282228	-1.36577	-0.861841	1.52225	-0.241341	-1.55492	-0.336285	-0.84086	-1.38976	-1.73714	0.76915	0.996791	0.149214	0.42192	0.966978	0.867465	0.307246	0.979771	0.563228	0.000427941	0.99916	0.981273	0.838819	0.0260935	0.999909	0.0372793	0.940958	0.0671331	0.998674	0.555594	0.0688798	0.0512347
BLVRB	0.792297	-1.58335	0.982603	-0.440233	0.639901	-0.186227	-Inf	1.29461	0.118138	0.615322	-0.0602065	0.421124	0.550962	-1.33467	-0.0394746	0.763489	-0.575913	-Inf	0.686434	0.184583	-1.24366	-1.2512	0.866992	0.615155	0.510926	0.943176	0.860934	0.923773	0	0.979771	0.997881	0.557731	0.99916	0.874613	0.724114	0.0784277	0.999909	0.663522	0.925436	0	0.995226	0.959512	0.204027	0.273252
BMP2K					0.471291	0.0348788	-0.360782					0.674295	-1.11753	-0.699554					-Inf	-Inf	-Inf	-Inf					0.813557	0.986447	0.580949					0.576876	0.195881	0.298611					0	0	0	0
BMS1	-Inf		0.807008					-Inf							Inf	-Inf		-Inf					0		0.0445752					0							0	0		0
BNIP1					-0.983035	-2.26139	-Inf					-Inf	-Inf	-Inf													0.693931	0.104704	0					0	0	0
BNIP3L	Inf							0.256628	-Inf	-Inf	-Inf				-Inf	-Inf		-Inf					0							0.983195	0	0	0				0	0		0
BOLA2	-0.198745	-0.0424154	1.40171	-0.216651	-0.318844	-2.64338	-2.74519	0.0889379	1.79753	-0.316419	0.15769	-0.383244	-0.399788	-1.58133	-0.172831	1.91406	-0.240424	-2.92189	-0.179332	-0.0977722	-1.35171	-1.22463	0.970087	0.996791	0.202728	0.98489	0.944486	0.0116847	0.0167481	0.989616	0.403215	0.817532	0.99916	0.88404	0.807432	0.0338825	0.999909	0.082658	0.963177	0.00751658	0.998674	0.983814	0.166129	0.149812
BOP1					-0.130269	0.324735	-0.580604					-0.758254	-0.0986784	-0.666697					0.122903	-0.350794	-Inf	-0.0799541					0.984283	0.856382	0.702992					0.729803	0.965698	0.564175					0.998674	0.94903	0	0.965156
BPGM	Inf	0.502132	-1.0104	-0.294461				Inf	1.1203	0.101248	-1.05683				-Inf	Inf	Inf	-Inf					0	0.996791	0.801947	0.990555				0	0.984337	0.968343	0.99916				0	0	0	0
BPNT1	-1.00053	0.0209153	1.00126	-2.51376	-0.0483846	-0.241656	-0.344638	1.03218	-0.85163	0.989862	-0.655089	0.396585	0.174089	-1.41621	-1.18191	1.38165	0.2489	-0.289696	-0.162643	-0.388509	-0.825778	-Inf	0.847579	0.996791	0.630864	0.162315	0.993508	0.813621	0.602949	0.979771	0.997488	0.391773	0.99916	0.675447	0.837572	0.00626266	0.999909	0.232471	0.973431	0.882232	0.998674	0.714369	0.0780188	0
BRCA1												-Inf	-Inf	-Inf					0.16283	-Inf	-Inf	1.47124												0	0	0					0.998674	0	0	0.559899
BRCC3					-1.47342	-Inf	-Inf					-0.824054	0.052473	-Inf					0.120722	-Inf	-0.692889	-0.439643					0.754531	0	0					0.792267	0.980578	0					0.998674	0	0.6675	0.676974
BRD4					-Inf	-2.90237	-Inf														Inf						0		0														0
BRIX1	2.08567	0.34361	0.131939	-1.64917	-0.0910249	-1.50818	-0.677761	-0.594179		0.254926		0.0451233	0.715599	-0.410392	0.909231	-1.42453	0.262013	0.489193	2.16302	-0.311714	-Inf	-Inf	0.589626	0.996791	0.967613	0.878034	0.993508	0.399811	0.62793	0.979771		0.861257		0.988747	0.738659	0.71604	0.999909	0.183469	0.968841	0.791992	0.919226	0.968561	0	0
BRK1	0.690815		0.319563	-0.529707	0.0610332	-Inf	-Inf	-0.0745884	Inf	0.81648	0.604048	0.720506	-0.236748	0.57121	-Inf	-0.737284	0.534057	-Inf	-1.27132	-0.0557493	-Inf	-Inf	0.894858		0.927165	0.957123	0.993508	0	0	0.989616	0	0.600179	0.99916	0.650276	0.879749	0.514494	0	0.650835	0.93743	0	0.689559	0.984556	0	0
BROX	Inf	-Inf	Inf	-Inf	0.476115	0.0823936	-1.34147		-0.596206	1.96426	-0.762008	-0.816266	-0.294322	-1.96769	-Inf	Inf	1.43536	Inf	0.125727	0.185083	-0.410107	-1.88544	0	0	0	0	0.840934	0.949289	0.111071		0.997881	0.216278	0.99916	0.537193	0.796222	0.0075417	0	0	0.790808	0	0.998674	0.931407	0.606046	0.0162514
BSDC1												-Inf	0.592556	-Inf																				0	0.792032	0
BSG	-0.375352	-0.232926	-0.73123	-0.555421	1.19613	0.552366	0.240808	-0.191666	0.241702	-1.12244	-0.189196	0.175383	0.958779	1.21642	0.0534253	-0.592831	-0.517224	0.460494	0.238226	-0.48389	-0.160072	0.364489	0.726184	0.977907	0.0902488	0.570535	0.263294	0.510489	0.715322	0.979771	0.946502	0.00231674	0.99916	0.930841	0.241263	0.0134762	0.999909	0.115411	0.61073	0.273036	0.998674	0.733389	0.845735	0.551869
BST2					0.377517	0.68655	-0.719377					-0.40297	0.783045	0.761264					-1.01206	-1.16338	-0.5839	0.330215					0.806289	0.264497	0.235194					0.656108	0.209468	0.0395322					0.483525	0.1956	0.230406	0.462862
BTF3	0.0867432	-0.019301	0.71337	-0.473298	-0.0298623	-1.31605	-1.64075	0.701013	0.0440879	1.47331	-0.0203702	-0.242117	-0.365398	-0.081916	-0.342185	0.400311	-0.855898	-2.37943	0.671701	-0.537033	-0.818816	-1.84393	0.97908	0.996791	0.558886	0.921746	0.993508	0.0371344	0.00161113	0.9682	0.997881	0.0709094	0.99916	0.874613	0.669422	0.865342	0.999909	0.647095	0.744644	0.0524637	0.854288	0.75277	0.284759	0.00488905
BTF3L4		-Inf	Inf	-0.00800454	-0.0291668	-1.11597	-2.55365	1.85281	0.0935477	0.896639	-0.386477	0.312975	-0.675913	-0.373356	-0.855151	0.66079	-0.269122	-Inf	0.902588	0.041177	0.375212	-0.669004		0	0	0.998375	0.993508	0.237798	0.00663851	0.782618	0.997881	0.490255	0.99916	0.88404	0.548778	0.553778	0.999909	0.508806	0.954711	0	0.866865	0.991329	0.694691	0.343034
BTK					-0.0180923	1.38187	0.892213					-0.542639	-0.329228	-0.426797					0.40943	-0.0896532	0.563775	-0.104213					0.996943	0.234362	0.333505					0.801538	0.846874	0.687627					0.998674	0.979589	0.60694	0.932219
BTN3A2					-1.23049	-Inf	-Inf					-Inf	-Inf	-Inf					Inf	Inf	Inf						0.86607	0	0					0	0	0					0	0	0
BUB3	1.87279	-0.621923	0.719272	-1.10923	0.54106	0.133042	-0.219775	-0.468167	-Inf	-0.673389	-0.777027	-0.111474	-0.441948	-1.12457	-0.489311	-0.922526	-1.57185	-0.353702	0.651343	-0.211162	-0.933417	-1.03214	0.421336	0.977907	0.634743	0.830869	0.729104	0.885588	0.702992	0.979771	0	0.526644	0.99916	0.953508	0.574898	0.00895874	0.999909	0.380232	0.483996	0.808544	0.854288	0.882778	0.0768141	0.026485
BUD31					0.89893	0.499605	-Inf					-0.916667	-0.718314	-Inf					0.165865	-Inf	-Inf	-Inf					0.742356	0.724334	0					0.351597	0.314056	0					0.998674	0	0	0
BZW1	-1.40024	-0.965042	0.227731	0.0211257	0.390993	0.0549199	-0.589979	-0.164912	1.53978	1.72424	0.770759	0.590808	-0.113947	-1.62158	-0.355937	0.68155	0.332488	-0.844331	0.440531	-0.41376	-0.883376	-1.36638	0.55202	0.910059	0.893526	0.998375	0.8668	0.975478	0.351155	0.989616	0.427759	0.0443703	0.995267	0.623334	0.927351	0.00200025	0.999909	0.470053	0.938939	0.416964	0.995226	0.777386	0.162321	0.0593229
BZW2	Inf			0.158117	-0.0527079	-Inf	-Inf	Inf	-1.89779	0.0817843	-0.0863444	0.308384	0.114644	-Inf	0.281973		0.405748	-Inf	0.659151	-Inf	-0.0966129	-Inf	0			0.994077	0.993508	0	0	0	0.676085	0.950476	0.99916	0.612241	0.838819	0	0.999909		0.936436	0	0.714447	0	0.865722	0
C11orf54												0.951504	0.733284	-Inf					0.212	-0.197192	-Inf	-Inf												0.408709	0.513941	0					0.998674	0.94147	0	0
C11orf98												-0.263279	0.527274	-Inf																				0.880171	0.577368	0
C12orf10		-Inf	Inf	-0.561959	-0.0658686	-0.441927	-Inf	0.320755	-Inf	0.93883	-0.776027	0.201972	0.632327	-1.97756	0.402122	-1.01798	-0.996874	-Inf	-0.336374	0.129691	-0.419234	-Inf		0	0	0.958357	0.993508	0.78542	0	0.989616	0	0.600561	0.99916	0.94534	0.637689	0.0359325	0.999909	0.580674	0.854138	0	0.998674	0.969959	0.69819	0
C12orf57	-Inf	-0.0530173	-0.879651	0.789172					0.508406	0.870073	-0.293309				-Inf		-0.853502	-1.05844					0	0.996791	0.622564	0.921746					0.995179	0.384546	0.99916				0		0.854138	0.435254
C1GALT1C1			-1.77471
C1QBP	0.641976	1.28826	-0.543941	-0.704598	-0.237587	0.0566556	-0.742294	-0.487267	0.107268	-1.67204	-0.365215	0.0390343	0.197199	-0.252575	-0.0459354	-1.69731	-0.167883	0.508323	0.445896	-0.431633	-1.01795	-1.54367	0.89197	0.878094	0.802734	0.921746	0.956925	0.975478	0.577536	0.983195	0.997881	0.174245	0.99916	0.987368	0.918199	0.818002	0.999909	0.14326	0.973431	0.759893	0.998674	0.856274	0.457344	0.163589
C1orf50					-0.336995	-0.213753	-Inf					-0.275827	-0.158873	-Inf					0.0578497	-1.03274	0.129517	-Inf					0.875428	0.829436	0					0.852703	0.890903	0					0.998674	0.442512	0.875821	0
C20orf27												0.347824	-0.310615	0.271965					-0.376741	0.17259	-Inf	0.899906												0.801538	0.816421	0.673761					0.995226	0.911928	0	0.072406
C3	0.825178		-Inf	Inf	1.18344	-1.26543	-Inf	0.045648		-0.776662		-Inf	-1.20649	-1.11014	-1.92164	-2.48951	-1.72578	-0.791115	-1.02081	0.652114	0.407822	-0.432834	0.848475		0	0	0.813557	0.577271	0	0.989616		0.389655		0	0.727812	0.523759	0.482602	0.0118288	0.634504	0.632173	0.995226	0.876756	0.841633	0.797026
C5AR1					-1.1931	-Inf	0.59031					0.518903	0.729584	-0.329706					-0.14302	-Inf	-0.437654	0.612688					0.564303	0	0.502583					0.684058	0.555278	0.636454					0.998674	0	0.662973	0.276535
C6orf120					0.0773833	0.727308	1.22659					-0.779299	-0.526845	0.92031					-Inf	-Inf	-Inf	-Inf					0.993508	0.565645	0.273031					0.723803	0.76076	0.160145					0	0	0	0
C7orf50	Inf		Inf					Inf		-1.73828	-Inf				0.665343	-Inf		0.443078					0		0					0		0.241169	0				0.999909	0		0.782136
C8B					-0.237463	0.908381	1.5984																				0.94655	0.391156	0.0148047
C8orf33					-0.178005	-0.75612	-Inf					0.0125142	0.154491	-0.882249					0.126391	-0.095142	-0.0990488	-0.382908					0.94655	0.269751	0					0.991981	0.880498	0.113993					0.998674	0.961157	0.890836	0.588957
CA12	0.041322		-Inf					1.13758		-Inf	-0.792599				-Inf	-0.220305	-0.301085	-1.07407					0.99077		0					0.870651		0	0.99916				0	0.790855	0.953403	0.329726
CA2	Inf	0.505429	1.2675	-0.752423	0.385295	-0.263366	-0.0286943	0.332123	-0.0663424	-0.0935492	0.638245	-0.240198	-0.574497	-1.4832	0.204355	1.25037	1.48168	-0.864653	-0.301374	-0.710293	-0.634919	-0.662983	0	0.996791	0.59206	0.919709	0.758188	0.681099	0.955687	0.983195	0.997881	0.944075	0.99916	0.813652	0.315257	7.70766e-05	0.999909	0.249409	0.622008	0.594301	0.995226	0.264162	0.131379	0.072406
CAB39	0.0172616	-Inf	0.575875	0.598233	-0.0705618	0.978011	-Inf	Inf	-0.198515	1.32856	1.13241	0.727851	0.331385	-Inf	-Inf	0.407926	0.397346	0.277949	Inf		Inf		0.99983	0	0.785631	0.943176	0.993508	0.395483	0	0	0.997881	0.286129	0.74037	0.537193	0.728058	0	0	0.825807	0.954395	0.906354	0		0
CACYBP	-1.22346	-0.434902	1.26941	-1.27989	-0.258755	-0.116664	-0.0579443	0.854612	1.73938	1.77026	0.684598	0.425004	-0.0464042	-0.96787	-0.161573	1.50947	-1.27126	-3.34728	0.405648	-0.363473	-1.05549	-1.2309	0.723101	0.996791	0.450595	0.78474	0.935403	0.929065	0.942102	0.979771	0.656914	0.172728	0.99916	0.776017	0.972656	0.0673384	0.999909	0.226514	0.769358	0.00943852	0.997057	0.824155	0.116566	0.0361881
CAD	0.462589	-0.923936	0.322738	-0.786747	0.3197	0.147369	-0.770031	Inf	-0.386181	0.755925	-1.32342	0.179096	0.540796	0.40019	0.594297	0.751836	-0.998667	-Inf	-0.810025	0.0440348	-0.478339	-Inf	0.923995	0.948888	0.864098	0.816031	0.755239	0.790584	0.0739206	0	0.997881	0.552703	0.881827	0.833451	0.246497	0.140116	0.999909	0.626257	0.790808	0	0.486679	0.981652	0.364512	0
CADM1					1.5396	1.26592	-Inf					1.19098	-0.608492	-1.05012					0.197264	0.0323778	-0.226512	-2.49891					0.0308661	0.0224537	0					0.0838859	0.328462	0.0338825					0.998674	0.984201	0.776019	8.00851e-05
CALD1	-0.0568407	0.628393	0.36728	-0.561573				-0.22747	0.805297	0.00742186	0.252746				-0.552664	0.00698177	0.0616674	-0.609199					0.97908	0.805747	0.618422	0.769544				0.979771	0.521533	0.989523	0.99916				0.999909	0.989773	0.973431	0.259119
CALML3	-0.588201	2.57102	-1.42933	-0.132298				0.736405	-0.74391	-0.0340869	0.109272				0.815169	-0.48252	1.3497	1.65118					0.89197	0.439838	0.457761	0.994077				0.979771	0.942634	0.978085	0.99916				0.999909	0.817079	0.65992	0.433475
CALR	-0.195389	0.0438202	-0.289156	0.0480253	0.455681	1.111	1.94431	0.197649	-0.245339	-0.828624	-0.443637	-0.472096	0.215439	1.01801	-0.0405632	-0.864668	-0.219195	0.479007	-0.261492	-0.10364	-0.123947	0.128394	0.867907	0.996791	0.535945	0.994077	0.804947	0.100882	0.000377591	0.979771	0.907148	0.00795184	0.790207	0.68812	0.837572	0.0273192	0.999909	0.00606415	0.860858	0.160532	0.998674	0.962282	0.879535	0.843026
CALR3												-Inf	-1.26178	-Inf					-Inf	-Inf	-Inf	-Inf												0	0.738659	0					0	0	0	0
CALU	0.0203736	-0.0363961	0.22506	-0.197419	2.00313	1.57497	3.57508	-0.523384	0.717297	-0.755446	0.00106061	-1.82913	-1.05214	0.478246	-0.0937689	-0.957737	-0.311226	0.475584	0.519052	-0.226044	-0.69536	0.233537	0.994859	0.996791	0.787152	0.949999	0.215545	0.147725	5.78468e-05	0.918436	0.622693	0.123579	0.99916	0.218497	0.39938	0.525675	0.999909	0.0485269	0.882532	0.416964	0.998674	0.941552	0.499598	0.819063
CAMK1					0.260942	-Inf	-Inf					1.0118	-0.302765	1.10099					-0.380461	-Inf	-1.36645	-Inf					0.969062	0	0					0.594859	0.872865	0.301734					0.998674	0	0.345338	0
CAMK2D	Inf	1.70968	0.22871	0.417302	-0.273228	0.864481	0.867452	-0.369661	-1.77902	-1.69158	0.184275	-0.00675048	0.455119	0.523067	-0.158948	-0.496851	0.473807	-Inf	-0.250332	-0.158587	0.130453	0.16491	0	0.648182	0.866458	0.921746	0.883061	0.183162	0.0809125	0.983195	0.440772	0.095528	0.99916	0.995173	0.374459	0.0800438	0.999909	0.63879	0.854138	0	0.995226	0.876803	0.79133	0.674877
CAND1	-0.645499	0.832923	0.921296	-0.665889	-0.295188	-0.500108	-0.511275	0.220787	0.215355	1.37092	-0.359684	-0.461089	-0.853172	-2.66471	-0.323747	1.6646	-0.239315	-0.930573	-0.0075394	-0.480553	-0.469869	-Inf	0.76498	0.851793	0.301398	0.811341	0.883061	0.551125	0.387137	0.983195	0.997881	0.0474631	0.99916	0.711042	0.288376	0.000178257	0.999909	0.0162212	0.944924	0.226008	0.998674	0.720653	0.61716	0
CANX	-0.0251044	-0.414103	0.111653	-0.101244	0.418507	0.849329	0.815193	0.178077	0.603739	-0.562279	0.0911645	0.328834	0.421877	1.22244	-0.062896	-0.531963	-0.611895	0.527688	0.405172	-0.204342	-0.306756	-1.26732	0.983762	0.708239	0.825865	0.959956	0.769479	0.146171	0.0714558	0.979771	0.330026	0.0438151	0.99916	0.752017	0.56254	0.00263812	0.999909	0.0572685	0.213129	0.0658667	0.993131	0.87735	0.598145	0.00396377
CAP1	-0.811936	-0.174082	0.921548	0.303692	0.122554	0.187003	-0.20739	0.262743	0.373537	0.71647	-0.0930494	0.214638	0.0425847	-1.61003	-0.319322	1.32627	-0.217914	-1.30693	-0.07348	-0.204333	-0.275713	-0.124301	0.230343	0.996791	0.0144694	0.84212	0.904257	0.645907	0.468381	0.979771	0.784787	0.0349189	0.99916	0.710661	0.942415	4.87231e-08	0.999909	9.01468e-05	0.882532	8.08914e-05	0.998674	0.75277	0.353738	0.666746
CAPG	0.361418	-0.695822	0.83562	0.223376	0.657085	0.393908	-0.603675	0.387712	-0.284898	1.02737	0.25286	1.12107	0.0193466	-0.603231	-0.879722	2.01065	1.05175	-0.920106	-0.220441	-0.263466	-0.442517	-1.21754	0.896565	0.921214	0.369418	0.970763	0.725999	0.678817	0.328636	0.979771	0.997881	0.146696	0.99916	0.291908	0.987524	0.221507	0.999909	0.0709129	0.557186	0.359378	0.998674	0.876803	0.533865	0.0259846
CAPN1	0.0622366	-0.113896	0.910109	-0.169668	0.98062	0.149338	-Inf	0.458975	0.166879	1.18019	0.0355859	0.0769701	0.157722	-2.194	-0.314215	2.24468	0.213096	-2.03062	0.102117	-0.297356	-1.31935	-1.21045	0.97908	0.996791	0.184743	0.971565	0.394234	0.91973	0	0.979771	0.997881	0.0361291	0.99916	0.96293	0.888229	2.9142e-05	0.999909	7.33462e-05	0.939623	0.000581512	0.998674	0.826936	0.0177371	0.0142993
CAPN2	-0.534959	0.0603647	1.09592	-0.418481	0.141928	0.0958049	-Inf	0.339886	-0.225094	1.24253	-0.101438	0.0803745	-1.22429	-Inf	-0.149937	1.4689	0.0366394	-1.814	0.294983	-0.0688964	-0.918599	-0.80493	0.635251	0.996791	0.0157519	0.807865	0.968768	0.941006	0	0.979771	0.976611	0.00231674	0.99916	0.969847	0.163018	0	0.999909	0.000373491	0.986761	5.68202e-06	0.998674	0.977869	0.175179	0.170368
CAPNS1	-0.976367	0.649962	1.34286	0.0577473	0.271718	-0.855365	-1.7373	0.682216	0.751327	1.10672	-0.0912929	0.292027	-0.770494	-1.22004	-0.0570045	1.46286	-0.159237	-0.990605	-0.0547877	-0.421469	-0.803074	-1.48447	0.306426	0.719108	0.00743313	0.994077	0.940284	0.400927	0.0707118	0.772525	0.531015	0.0139073	0.99916	0.893866	0.481624	0.0475404	0.999909	0.00118421	0.940958	0.0296826	0.998674	0.824155	0.334388	0.0291155
CAPRIN1	-0.613183	-0.992266	0.296283	0.24747	0.518474	0.370313	0.199791	0.573534	0.993805	0.0762843	0.031501	-0.311312	-1.57754	-2.24406	-0.374332	-0.0527051	-0.185782	-0.736116	-0.547073	-0.927248	-1.56678	-Inf	0.831551	0.840922	0.841261	0.971565	0.8668	0.788069	0.877722	0.979771	0.723813	0.945478	0.99916	0.895273	0.160007	0.00174004	0.999909	0.964781	0.973431	0.46144	0.995226	0.561374	0.0643268	0
CAPZA1	0.763194	0.347349	0.158063	-0.21019	0.095217	0.349251	-0.254179	-0.104206	-0.117297	-0.473504	0.189788	0.455525	0.0255099	-0.265043	-0.127413	-0.197973	-0.299655	-0.290079	-0.130322	-0.195592	-0.276695	-0.0959332	0.384089	0.921214	0.820101	0.925636	0.955713	0.500696	0.519165	0.984646	0.997881	0.22106	0.99916	0.537193	0.973831	0.38049	0.999909	0.653328	0.839704	0.555851	0.998674	0.826936	0.517864	0.819612
CAPZA2	-1.29342	-0.0185503	0.540365	-0.0982838	-0.324868	-0.101456	-0.79222	0.0871614	-0.218584	0.180109	0.222308	-0.443709	-0.289041	0.147033	0.243298	-0.184801	-0.441983	-0.0197004	-0.389336	-0.047617	-0.783675	-0.762679	0.149613	0.996791	0.397104	0.992083	0.905696	0.94346	0.274599	0.989616	0.995179	0.744226	0.99916	0.800644	0.825704	0.818556	0.999909	0.73873	0.790808	0.978097	0.998674	0.986576	0.319862	0.251082
CAPZB	-0.0460546	0.0735386	0.170392	-0.236204	0.439999	0.215194	-0.625681	-0.11914	-0.241275	0.244169	0.195461	-0.0115656	-0.118954	-1.17268	-0.148059	-0.215853	0.0502522	-0.310191	0.289811	0.119525	-0.368042	-0.778472	0.970087	0.996791	0.730326	0.882582	0.684956	0.715095	0.0707118	0.983195	0.892564	0.435979	0.99916	0.990004	0.868574	0.000309943	0.999909	0.510703	0.973431	0.375955	0.995226	0.913779	0.365233	0.0183967
CARD9					0.274266	-0.283927	-Inf					0.0506392	-0.59048	0.489584					0.649027	-Inf	-0.249451	-Inf					0.935403	0.808741	0					0.978917	0.698906	0.531471					0.995226	0	0.864285	0
CARHSP1	Inf	1.08604	1.44574	0.61111	0.738552	-1.09887	-0.823412	-0.696028		Inf	-0.736802	-0.697339	-0.191121	0.308882	0.177832	1.53533	0.444494	-1.65157	-0.37369	0.497831	-2.82095e-05	-0.836116	0	0.708239	0.144019	0.886325	0.760709	0.445915	0.459377	0.979771		0	0.987007	0.763172	0.909309	0.735529	0.999909	0.209447	0.925436	0.201165	0.998674	0.78218	0.999957	0.235499
CARM1		-0.231059	0.163073	0.548502				-0.438421	-0.107284	-1.65728	-0.237008	-Inf	0.272223	-Inf	-0.524887	-0.857769	1.40152	0.0418998	-Inf	-Inf	-Inf	-Inf		0.996791	0.953019	0.921746				0.983195	0.997881	0.253852	0.99916	0	0.790628	0	0.999909	0.444121	0.617268	0.987391	0	0	0	0
CARMIL1	-Inf	-1.02229	0.228949	-1.29259				-Inf	-0.19594	-0.384937	-0.709565				Inf	Inf	-0.308026	-Inf					0	0.921214	0.941016	0.70187				0	0.997881	0.785583	0.99916				0	0	0.973431	0
CARS1	-0.308706	0.426288	1.94742	0.391015	-0.336266	-0.0838354	-0.367169	-0.355462	0.803752	0.944648	-2.01347	-0.329816	-1.22669	-Inf	-1.01281	0.486715	-1.37844	-1.96362	-0.406019	0.763387	0.123065	-0.201971	0.946815	0.996791	0.196712	0.969556	0.846554	0.947685	0.472908	0.983195	0.936711	0.434592	0.557055	0.753705	0.0573096	0	0.999909	0.737121	0.698014	0.134228	0.995226	0.336599	0.855566	0.781093
CARS2					1.09258	-Inf	0.615061					-1.42532	-0.195517	-0.805508					-1.15757	-0.697372	0.929583	-Inf					0.564303	0	0.555998					0.248896	0.893841	0.301705					0.866865	0.754016	0.380297	0
CASK	0.6645	Inf	-1.64576					-0.0534025		0.699148	0.238883				0.550015	-0.851891	0.158226	0.483906					0.896565	0	0.432029					0.989616		0.568043	0.99916				0.999909	0.424113	0.973431	0.732908
CASP1					0.257632	-0.187616	-Inf					0.125837	0.145622	0.723247					-0.415332	-1.52561	-0.933939	-0.752302					0.947856	0.894452	0					0.959792	0.921516	0.219846					0.998674	0.168059	0.224363	0.41995
CASP3		0.231304	0.714335	0.596868	-0.787514	-1.33572	-0.406887	1.92295	0.0718842	0.85121	-0.329855	0.0299592	-0.718916	-Inf	-1.16533	-0.100342	0.104757	-0.251968	-0.335281	-0.15478	-0.704554	-0.269525		0.996791	0.639558	0.921746	0.867297	0.605952	0.775903	0.607557	0.997881	0.306881	0.99916	0.991981	0.731105	0	0.999909	0.941033	0.973431	0.856082	0.998674	0.97451	0.744253	0.888138
CASP4					-0.829555	-0.767212	-Inf					1.22005	-Inf	-Inf													0.867297	0.725434	0					0.663866	0	0
CASP6	-Inf	-Inf	Inf						Inf		-0.647834				0.201965	Inf	-1.75784						0	0	0						0		0.99916				0.999909	0	0.703798
CASP8					-1.01	-Inf	-Inf					0.47934	-0.254998	-0.615443					-Inf	-Inf	-Inf	-Inf					0.708227	0	0					0.653682	0.767492	0.266165					0	0	0	0
CAST	0.27441	0.338392	1.04581	0.0323216	1.1407	-0.435459	-0.431368	0.215105	-0.450087	0.277767	-0.289475	0.0736331	-0.656677	-Inf	0.0763341	0.354713	-0.244944	-0.744218	-0.676878	-2.38032	-1.33841	-Inf	0.890003	0.977007	0.0677501	0.994077	0.608395	0.814173	0.632492	0.982212	0.873765	0.611239	0.99916	0.972901	0.603796	0	0.999909	0.522862	0.925436	0.165745	0.995226	0.0485204	0.123043	0
CAT	Inf	-1.19599	0.417949	-0.762404	-0.253576	-0.306981	-0.19169	0.146955	0.317815	-1.31875	-0.540696	-0.186907	0.116665	0.632065	-0.298442	-1.11464	-0.121929	-0.541579	-0.00775229	-0.117972	-0.140954	-0.295538	0	0.883609	0.86658	0.919709	0.766767	0.42542	0.526485	0.989616	0.997881	0.259155	0.99916	0.7727	0.820975	0.00773495	0.999909	0.326592	0.981255	0.718118	0.998674	0.882778	0.699839	0.261028
CAV1	-0.864348	0.0458477	-0.285772	-0.00524861				-1.61467	1.10346	-0.361925	-0.195445				0.076921	-1.03568	0.00240131	0.45015					0.686597	0.996791	0.834162	0.998375				0.45524	0.628191	0.668393	0.99916				0.999909	0.182765	0.999873	0.659607
CAVIN1	-0.191823	-1.28301	-0.714022	-1.21351				-0.166293	0.550007	-0.863643	-0.364519				-0.105643	-0.597662	-0.584949	0.2713					0.921352	0.0888215	0.210674	0.0585038				0.983195	0.749043	0.0597952	0.99916				0.999909	0.213928	0.665144	0.667032
CAVIN3	-0.409476	-0.0810613	-0.046221	-0.0164785				-0.346984	0.0911218	-0.89136	0.515791				-0.870399	-1.45901	-0.287013	0.269693					0.890003	0.996791	0.981931	0.998375				0.979771	0.997881	0.242292	0.99916				0.999909	0.0520593	0.939106	0.808062
CBARP	-Inf			Inf					Inf														0			0					0
CBFB					1.26	-1.34373	-1.32801					0.181388	-0.231001	-0.693562					-0.373419	-0.356441	-Inf	-Inf					0.682617	0.316747	0.184947					0.959792	0.913439	0.547041					0.998674	0.941552	0	0
CBL					-0.906297	-Inf	-Inf					0.0760445	-0.977344	-Inf					-Inf	-Inf	-Inf	-Inf					0.719821	0	0					0.969847	0.405119	0					0	0	0	0
CBR1	-0.681993	0.518716	1.11522	-0.692854	0.0264682	-0.284916	-0.0422213	0.406304	-0.563836	0.854442	0.021019	0.195994	0.0633475	-0.871628	-0.0624054	0.754401	-0.412326	-1.38925	0.306565	-0.349868	-0.902282	-1.31182	0.542484	0.827362	0.0133271	0.42192	0.993508	0.703335	0.953385	0.9682	0.656914	0.0349819	0.99916	0.833451	0.933056	0.00621883	0.999909	0.0645545	0.776411	0.000434063	0.995226	0.640141	0.0743426	0.000492307
CBR4	0.0456336		0.549257	0.271632				-Inf		-1.27067	-Inf				-0.0204899		-Inf	0.557217					0.994646		0.724787	0.992083				0		0.329209	0				0.999909		0	0.773073
CBX1	0.310464		0.270211		0.159451	0.0432043	-Inf	-0.782044		-0.598299	Inf	-0.242988	0.110241	-Inf	0.181545	-Inf	1.27679	0.45248	-Inf	-0.66237	-0.541518	-Inf	0.937176		0.910579		0.978773	0.983803	0	0.979771		0.694711	0	0.927761	0.950971	0	0.999909	0	0.725383	0.727682	0	0.720653	0.687868	0
CBX3	-0.160816	-1.10843	0.719754	0.100212	0.727222	0.326062	-0.230394	0.659701	0.276793	-0.801374	1.04955	1.26209	0.696549	-0.412648	0.118289	-0.490564	-0.451359	0.9193	-0.0873719	-0.0110371	-0.0249786	-0.41084	0.96761	0.86783	0.618422	0.994077	0.783091	0.818385	0.815568	0.979771	0.997881	0.42085	0.95106	0.435161	0.592155	0.678888	0.999909	0.650835	0.925436	0.419329	0.998674	0.998956	0.986736	0.648794
CBX5	1.22168	Inf	-0.17768	0.0811124	-0.518909	-0.0413898	-Inf	-0.863665		-0.657875	-0.206937	-1.67223	-0.226962	-1.38957	-0.669876	-1.05886	0.0454353	0.4172	-0.336329	-0.736368	-0.861361	-0.93132	0.677234	0	0.95732	0.994077	0.883061	0.986592	0	0.930703		0.440497	0.99916	0.384757	0.913439	0.205211	0.999909	0.317046	0.993285	0.714239	0.998674	0.756808	0.59313	0.327451
CC2D1B					-0.440805	-Inf	-Inf					-0.621682	-1.62715	-1.63134					0.446786	-0.551366	-Inf	-Inf					0.875428	0	0					0.68812	0.120577	0.0501673					0.998674	0.826936	0	0
CCAR1	1.15265	-0.243246	-1.84027	-0.550972	-0.056879	-Inf	-0.364484	-0.693143	-Inf	0.250014	0.0238574	-0.159167	0.694496	-0.690231	-0.104928	-3.29528	-0.141012	0.455575	-0.195516	-0.207835	-0.274882	-Inf	0.820799	0.996791	0.278297	0.943176	0.993508	0	0.559366	0.979771	0	0.889044	0.99916	0.933095	0.387789	0.268484	0.999909	0.00263777	0.973431	0.77679	0.998674	0.941525	0.798489	0
CCAR2	0.0231217	-0.888011	0.491712	0.226044	-0.118861	-0.334004	-0.0355548	-0.153223	-0.138343	-2.18531	-0.879837	0.425755	0.493737	0.393235	-0.875999	-1.45957	0.190021	-0.518127	-0.181923	-0.221668	0.168534	-0.00020138	0.997307	0.87068	0.687595	0.971565	0.907277	0.351937	0.935594	0.989616	0.997881	0.00349068	0.950371	0.394371	0.166419	0.0647901	0.999909	0.0537662	0.968321	0.606671	0.995226	0.716899	0.597205	0.999314
CCDC124	Inf	-0.404364	-0.143071	-1.77168	0.0747823	-1.3276	-Inf	Inf	-1.59757	1.07229	0.279102	1.02176	0.108245	-Inf	-0.83232	0.161097	-0.610241	-0.347584	-0.458662	-0.204664	0.0711438	-Inf	0	0.996791	0.974392	0.806419	0.987586	0.206776	0	0	0.905202	0.44603	0.99916	0.384757	0.930693	0	0.999909	0.921924	0.913747	0.901215	0.995226	0.910721	0.957984	0
CCDC18					-0.699059	1.24607	2.30015					-Inf	0.189009	-Inf					-Inf	-Inf	2.14781	-Inf					0.924812	0.624	0.0846823					0	0.957068	0					0	0	0.206803	0
CCDC182					-Inf	-Inf	-Inf																				0	0	0
CCDC22					Inf	Inf						-0.0531629	-1.05321	-1.21705					-0.10547	0.575356	0.795934	-Inf					0	0						0.979903	0.515385	0.173442					0.998674	0.881507	0.637024	0
CCDC25					-0.958402	-Inf	-Inf					-0.00397493	-1.10461	-Inf					-0.842097	-1.40016	-Inf	-Inf					0.791454	0	0					0.99989	0.45842	0					0.991988	0.521219	0	0
CCDC32					Inf							-0.369689	0.0937141	-Inf													0							0.956471	0.980578	0
CCDC43					-0.381733	-0.783544	-Inf					0.000786326	-0.466812	-Inf					0.183545	-Inf	-Inf	-Inf					0.754531	0.248535	0					0.99989	0.392662	0					0.998674	0	0	0
CCDC47	0.20708	-0.0771169	-0.664091	-0.447338	0.66665	1.59835	-0.0406565	-0.589676	0.745811	-1.13809	-0.251492	-0.361871	0.517321	1.39066	-1.2211	-0.232517	0.449302	0.956333	0.223158	0.886316	-1.05131	-Inf	0.963867	0.996791	0.701031	0.947373	0.889549	0.391315	0.97825	0.979771	0.997881	0.3333	0.99916	0.897866	0.75269	0.0811772	0.999909	0.856403	0.936489	0.463347	0.998674	0.680766	0.484979	0
CCDC50	Inf	0.0834863	Inf	Inf						-Inf	0.504845					Inf	Inf	Inf					0	0.996791	0	0						0	0.995105					0	0	0
CCDC58	0.699659	2.68562	1.38731	0.750232	-0.106903	-1.56454	-Inf	-1.85858	Inf	0.307107	0.614459	-0.156037	-0.599416	-1.70731	-1.04589	-0.657986	-1.17174	-0.0761894	1.35798	0.97972	-Inf	-Inf	0.86064	0.31344	0.308762	0.921746	0.993508	0.433584	0	0.76912	0	0.845642	0.99916	0.959792	0.716386	0.118889	0.999909	0.615279	0.775674	0.966192	0.852885	0.754016	0	0
CCDC6	-0.0553589	1.00711	2.15465	1.40088	Inf	Inf		-0.664269	Inf	0.660093	0.423167	-Inf	0.914997	-Inf	-0.170723	-1.14594	0.0946169	-0.386598					0.99017	0.866902	0.111387	0.360931	0	0		0.979771	0	0.402453	0.99916	0	0.387379	0	0.999909	0.19006	0.973431	0.818576
CCDC71L					-Inf	-Inf	-Inf													Inf							0	0	0													0
CCDC88A					0.65269	-Inf	0.87893					-1.14416	-0.439266	-Inf					-0.597172	-0.172306	-Inf	-Inf					0.883061	0	0.580949					0.566584	0.792032	0					0.998674	0.977869	0	0
CCDC97					Inf	Inf						-Inf	-0.868678	-1.13506								Inf					0	0						0	0.820975	0.554135								0
CCL20					-0.563791	-0.040324	0.574025					-Inf	-0.0948302	2.28531					0.224825	0.0328736	1.76247	1.21179					0.867297	0.985703	0.674761					0	0.972656	0.0356378					0.998674	0.995194	0.0683969	0.153874
CCN1	1.36062	0.0441192	-2.10695	-1.06673				0.789727	-0.199759	-1.69495	-0.400648				0.771434	-2.01826	-1.5184	-0.909124					0.580686	0.996791	0.0448628	0.769544				0.9682	0.997881	0.142095	0.99916				0.999909	0.0451959	0.469653	0.469397
CCN2	Inf	0.115032	-Inf	0.550966				0.76868	0.896805	-Inf	-Inf				0.605205	-Inf	-0.71879	-Inf					0	0.996791	0	0.947373				0.979771	0.892564	0	0				0.999909	0	0.93743	0
CCNB1					0.339525	-Inf	-Inf					0.0938124	0.500942	-Inf					-0.0596971	-Inf	-Inf	-Inf					0.880617	0	0					0.959792	0.677086	0					0.998674	0	0	0
CCS					-0.53167	-Inf	-Inf					-0.261618	-0.198414	-Inf					-Inf	0.454951	-Inf	-Inf					0.907277	0	0					0.939424	0.909309	0					0	0.910197	0	0
CCT2	-0.722272	0.254385	0.608808	0.100686	-0.0583554	-0.294751	-0.156751	0.162095	-0.0530683	0.291208	0.312979	-0.108641	0.0822989	-0.0890726	-0.286951	0.72442	-0.0956227	-0.742641	-0.108138	-0.113059	-0.228379	-0.273425	0.102469	0.904291	0.0184741	0.947373	0.940284	0.12466	0.328636	0.979771	0.997881	0.21946	0.831702	0.751979	0.76076	0.502075	0.999909	0.00181356	0.93743	0.00102198	0.995226	0.761227	0.165935	0.0537361
CCT3	0.128417	0.495214	0.362501	-0.127124	-0.328591	-0.347316	0.0451171	0.229906	-0.190165	0.307644	0.0212593	0.25682	0.531964	-0.129427	-0.184564	0.77937	-0.148957	-0.908461	0.0266528	0.149082	0.14581	0.0586425	0.90037	0.446565	0.264966	0.934941	0.564303	0.242224	0.872607	0.9682	0.922386	0.240158	0.99916	0.576876	0.0812208	0.510611	0.999909	0.00230904	0.904014	0.00027231	0.998674	0.786629	0.60983	0.826814
CCT4	0.441496	0.2609	1.13167	-0.202533	-0.323656	-0.352982	-0.742637	0.173237	0.00454095	0.699863	-0.105114	0.358695	0.405635	-0.275013	-0.439543	1.2182	-0.199861	-0.863396	0.120707	0.129985	0.115905	-0.295632	0.728528	0.992291	0.0199896	0.943176	0.646882	0.271805	0.00195092	0.983195	0.997881	0.116579	0.99916	0.454252	0.241263	0.175886	0.999909	0.00543733	0.926047	0.0555307	0.998674	0.8302	0.723372	0.197613
CCT5	-0.423522	0.441195	1.0054	-0.048109	-0.0386154	0.189175	-0.210711	-0.0109347	-0.299687	0.442392	0.495114	0.193194	-0.0177443	-0.467676	-0.191239	0.442702	-0.146344	-0.915135	-0.0142857	-0.0982692	0.0435023	-1.06073	0.638784	0.796076	0.0065943	0.994077	0.993508	0.732196	0.568398	0.990826	0.87989	0.191363	0.74037	0.82851	0.980578	0.0928566	0.999909	0.204052	0.933644	0.00566538	0.998674	0.931337	0.93104	0.00106928
CCT6A	-0.346147	0.706097	0.65718	-0.0758141	-0.274433	-0.554438	-0.552535	-0.0272154	0.0901047	0.114211	-0.141811	-0.0216207	0.0393831	-0.68832	-0.413214	0.737283	-0.0821102	-0.586689	0.256323	-0.136743	-0.211619	0.091226	0.802422	0.568466	0.184743	0.992824	0.754531	0.100972	0.0372477	0.989616	0.997881	0.826279	0.99916	0.978158	0.950971	0.00392639	0.999909	0.0719703	0.973431	0.186628	0.992662	0.852238	0.51891	0.776685
CCT7	0.21008	-0.122768	0.607867	-0.281073	0.157525	0.169458	0.270666	-0.18472	-0.291021	0.634697	0.320918	0.265464	0.378476	-0.242961	-0.425038	0.778607	-0.147098	-1.09545	0.109259	0.0535367	-0.355896	-0.594079	0.921352	0.996791	0.35687	0.922319	0.875372	0.701512	0.329333	0.983195	0.96831	0.212056	0.99916	0.62503	0.321621	0.277712	0.999909	0.127282	0.954711	0.0296826	0.998674	0.959601	0.218554	0.0159649
CCT8	-0.675471	-0.0514553	0.834638	-0.22323	0.0682841	-0.0888729	-0.0777954	-0.0876247	0.383653	0.456442	0.217351	0.343564	0.283494	-0.623297	-0.283144	0.646213	-0.211456	-0.927554	0.0713956	-0.220225	-0.43396	-0.36064	0.420434	0.996791	0.0336432	0.921746	0.945579	0.788219	0.722958	0.986499	0.784787	0.199872	0.99916	0.356133	0.30436	0.000389822	0.999909	0.0668272	0.898459	0.00788067	0.998674	0.566996	0.0304561	0.0438002
CD109	0.228825	0.70043	-1.47772	0.0678774	0.366936	0.471235	-Inf	1.03291	-0.201363	-2.2325	-1.1779	-0.0138358	-0.279066	-0.375426	1.20619	-1.4876	-0.410335	-0.392466	0.648962	-Inf	-Inf	-Inf	0.938708	0.948888	0.129356	0.994077	0.960794	0.875979	0	0.880273	0.997881	0.00597027	0.757612	0.996291	0.888003	0.651107	0.999909	0.0716746	0.926047	0.745878	0.998674	0	0	0
CD14					0.812984	-1.32039	-0.976228					-0.0759552	-1.04446	-1.71388					-0.19804	-0.335577	-0.692648	-1.82607					0.500473	0.131051	0.16156					0.96293	0.148917	0.00478519					0.998674	0.787539	0.220561	0.000453488
CD163					0.0763821	0.388499	1.08331					-0.292126	-0.70821	0.561117					-1.46232	-0.838731	-1.5131	-1.60759					0.993508	0.804149	0.248266					0.918349	0.607302	0.446894					0.669998	0.662806	0.233175	0.141207
CD274															1.5394	-Inf	-Inf	-Inf																				0	0	0
CD276	0.682082	Inf	-1.59398	Inf	-Inf	-Inf	-0.24404	0.238381		-0.523594	1.10853	-0.918647	-0.908432	-0.257212	0.553645	-1.77598	-0.711146	0.687187		Inf	Inf	Inf	0.818557	0	0.277968	0	0	0	0.764745	0.986499		0.653375	0.987007	0.431805	0.284885	0.605401	0.999909	0.0616337	0.857738	0.624624		0	0	0
CD2AP	Inf	0.357795	0.921076	-1.03153	0.00534673	-0.883272	-Inf	-1.41912	0.882199	-0.0363314	1.86984	-0.798304	-0.278328	-1.39293	-0.630681	Inf	-0.442979	-Inf	Inf	Inf	Inf		0	0.996791	0.764757	0.836635	0.99821	0.374626	0	0.9682	0.942634	0.978966	0.757612	0.576876	0.837121	0.081294	0.999909	0	0.940958	0	0	0	0
CD33					0.616237	-Inf	-Inf					0.262639	-0.483307	-Inf					-0.335422	-Inf	-0.513169	-Inf					0.856003	0	0					0.902357	0.769692	0					0.998674	0	0.671749	0
CD36					-Inf	-Inf	-Inf					0.881424	0.6416	1.53565					-0.168191	-0.770493	-0.451511	0.239214					0	0	0					0.287863	0.321971	0.000520528					0.998674	0.309509	0.519489	0.617283
CD4					0.104327	-Inf	-Inf					-Inf	-Inf	-Inf					-0.700778	-0.63807	0.242066	-Inf					0.993508	0	0					0	0	0					0.94532	0.75277	0.832071	0
CD44	-0.365367	0.10051	-0.476052	-0.285111	0.572468	0.318202	1.68525	-0.222851	-0.0316553	-1.07536	-0.181471	1.00303	0.442979	1.01072	0.131452	-0.808419	-0.425159	0.263813	-0.303975	-1.02871	-0.68259	-0.550353	0.686597	0.996791	0.241542	0.849998	0.883061	0.816827	0.0302982	0.979771	0.997881	0.000855264	0.99916	0.537193	0.74624	0.125434	0.999909	0.0129591	0.635159	0.524383	0.998674	0.495133	0.461142	0.50167
CD59	-0.298	-0.23382	-0.618526	0.387145				-0.132763	0.346842	-0.603658	-0.0116016				-0.386875	0.0389389	0.076899	0.954676					0.865984	0.996791	0.299515	0.865815				0.983195	0.916401	0.197418	0.99916				0.999909	0.951691	0.973431	0.0421821
CD63	-1.38434	-Inf	-0.771255	0.355829				0.183288	-Inf	-2.38771	-1.19631				-0.941162	-0.933501	0.131758	0.488656					0.726184	0	0.658589	0.992824				0.989616	0	0.0210935	0.995267				0.999909	0.397217	0.973431	0.76475
CD68	Inf	0.118532	-1.506	0.214595				-0.121211	Inf	-0.49686	0.239011				-0.382337	-1.0482	0.27092	0.393947					0	0.996791	0.354219	0.994077				0.989616	0	0.768947	0.99916				0.999909	0.502652	0.973431	0.860216
CD81	-0.687271	1.5797	-Inf	-1.24941	-0.0558686	0.89868	-Inf	-0.166664	-0.920483	-2.11375	-0.671253	0.415435	0.537576	1.51272	-0.106741	-0.853937	-0.98007	-1.1771	-0.19748	-0.407751	-0.2122	0.503186	0.671467	0.1477	0	0.611743	0.993508	0.187108	0	0.983195	0.873765	0.00985507	0.99916	0.706767	0.466545	0.000933315	0.999909	0.206311	0.61073	0.174643	0.998674	0.747144	0.755551	0.294589
CD9	-0.506857	-Inf	-3.19232	0.231375				-0.235142	-Inf	-2.26297	-0.938569				-1.92801	-0.785859	-1.0485	0.684993					0.920681	0	0.136842	0.994077				0.989616	0	0.0654334	0.99916				0.973346	0.568271	0.821721	0.681772
CD97					-0.342673	0.136617	-Inf					0.13315	-0.129968	2.51835					0.200917	0.109654	0.174294	-Inf					0.940879	0.928229	0					0.95487	0.923131	0.000121033					0.998674	0.968561	0.889062	0
CD99	-2.29075	-Inf	0.108769	-0.165631	0.326994	0.390753	-0.537086	0.642272	2.71217	-1.78568	0.0688477	0.48636	0.182453	0.78008	0.1559	-1.01212	-0.0256518	-0.26513	0.642737	-0.535918	-0.829826	-0.752325	0.155153	0	0.967398	0.989677	0.941712	0.79822	0.478893	0.979771	0.299733	0.0575017	0.99916	0.734698	0.919908	0.287544	0.999909	0.17884	0.997414	0.803049	0.995226	0.740822	0.252182	0.368009
CD99L2					-0.34628	-1.04873	-1.02753					0.157912	-0.599435	-Inf					0.995516	-0.0726261	-Inf	-Inf					0.8668	0.275191	0.0541262					0.95487	0.466545	0					0.852885	0.97451	0	0
CDC123					0.292642	0.511137	-Inf					-Inf	-Inf	-Inf													0.978773	0.891334	0					0	0	0
CDC20					1.46752	0.340255	-0.334062					2.31084	0.0997506	-Inf					0.409407	-0.823161	-Inf	-Inf					0.606109	0.854413	0.77365					0.0474812	0.961559	0					0.998674	0.533782	0	0
CDC37	-0.00612196	-0.100022	1.00933	-0.287446	-0.0768197	-0.786462	-1.46323	-0.312906	1.40046	-0.504044	-0.809062	0.251888	0.192674	-1.32832	-0.784533	1.25106	-0.471858	-1.09196	0.128323	0.140528	-0.59437	-0.335997	0.99983	0.996791	0.442568	0.971565	0.970972	0.139077	0.000481916	0.984646	0.622693	0.626102	0.99916	0.813782	0.803205	0.000504998	0.999909	0.200314	0.921956	0.357621	0.998674	0.914324	0.191439	0.426138
CDC40					-0.241355	-Inf	-Inf					0.00312657	-1.18747	-Inf													0.968768	0	0					0.99989	0.454367	0
CDC42	-0.559527	0.847836	-0.300637	-0.108747	-0.708791	1.22715	-0.285824	0.813423	0.398001	0.166801	-0.347605	0.824078	0.627361	-0.213858	-0.44681	-0.26414	0.0802952	0.0476493	-0.0808218	-0.318165	-0.778558	-1.69441	0.693959	0.612955	0.724031	0.992083	0.754531	0.336338	0.722958	0.713192	0.906516	0.790732	0.99916	0.551954	0.547646	0.7226	0.999909	0.655303	0.973431	0.953456	0.998674	0.862009	0.298958	0.00767842
CDC42BPB	0.438794		1.7388		0.148982	-Inf	-Inf	-2.16364		0.671765		-Inf	-Inf	-Inf	Inf	Inf	-Inf	-Inf	-0.206889	-Inf	-Inf	-Inf	0.936621		0.479787		0.975265	0	0	0.933006		0.694976		0	0	0	0	0	0	0	0.998674	0	0	0
CDC42SE2		Inf	-Inf							-Inf					0.0613932	-0.859811	-Inf	-Inf						0	0							0					0.999909	0.117324	0	0
CDC5L	2.42029	Inf	1.56421	0.811616	-0.284745	-0.593503	-Inf	-0.143958	-Inf	-1.3459	-0.932271	-0.238309	-0.292828	-1.67592	0.501943	-0.822434	-1.20862	-1.17985	0.269785	0.0599169	-0.856707	-0.615171	0.209711	0	0.352832	0.921746	0.867297	0.503115	0	0.989616	0	0.21416	0.996342	0.840864	0.704149	0.000152066	0.999909	0.443307	0.689523	0.29423	0.998674	0.97451	0.19411	0.292228
CDCP1	0.154531		-Inf	-Inf				0.0334817		-0.719809	-Inf				0.0270472	-0.261278	-Inf	Inf					0.971185		0	0				0.992565		0.615795	0				0.999909	0.881419	0	0
CDH1	-0.155567	-0.0786165	-0.782843	-0.825958				0.838482	-0.587215	-1.90677	-1.53551				0.110167	-1.856	-1.10483	-1.59818					0.963867	0.996791	0.547689	0.816031				0.944385	0.942634	0.0291232	0.41873				0.999909	0.0225606	0.613823	0.1047
CDH2	-Inf	-Inf	-2.80226	-Inf				0.837996		-Inf	Inf					Inf	0.674106	Inf					0	0	0.0096089	0				0.918436		0	0					0	0.772396	0
CDH3	0.125724	0.427088	-1.11491	-0.310821				-0.742332	0.468012	-2.55935	-1.68195				-0.127321	-2.02644	-2.35554	-0.235112					0.969563	0.996791	0.337653	0.970127				0.9682	0.980085	0.000921625	0.552689				0.999909	0.00873569	0.0146869	0.844939
CDH6		-Inf						Inf	0.682054	-Inf					-0.0676149	Inf								0						0	0.892564	0					0.999909	0
CDK1					-0.0590227	1.67864	-Inf					1.50569	1.14617	0.616708					-0.299771	-0.227368	-2.11474	-2.0407					0.993508	0.392152	0					0.618035	0.488537	0.634035					0.998674	0.959418	0.182494	0.138473
CDK5					Inf		Inf					0.177809	1.02923	-Inf					0.239732	-Inf	-Inf	0.22713					0		0					0.959792	0.490882	0					0.998674	0	0	0.888138
CDK5RAP3	1.23646	0.775371	0.0275377	1.04343	-Inf	0.35639	-0.0509184	0.556613	0.993897	-2.67171	0.268607	0.400473	0.0571499	-Inf	0.291987	-0.198103	0.0446548	0.758867	0.549875	0.235095	0.138193	0.293105	0.848043	0.996791	0.994517	0.957123	0	0.775788	0.970125	0.983195	0.980248	0.0538865	0.99916	0.881458	0.9696	0	0.999909	0.911251	0.998136	0.720211	0.995226	0.942139	0.898842	0.793828
CDK6	0.0413479	0.779923	0.257186	-0.703431	0.221388	0.129917	-Inf	Inf	0.426713	0.0578045	0.0657282	-0.0371534	-0.0421874	-1.06836	0.427962		-1.75894	-Inf	-0.248904	-0.301469	-0.32211	-1.14884	0.99077	0.909941	0.825865	0.647434	0.883061	0.897797	0	0	0.942634	0.941058	0.99916	0.972901	0.962186	0.0183757	0.999909		0.288579	0	0.998674	0.75277	0.488206	0.00271129
CDKN2A		-0.969245	0.53505	-1.05428				1.12635	1.9293	0.757662	0.669684				-0.454332	-0.465343	0.30856	0.517076						0.948888	0.893526	0.921746				0.979771	0.628191	0.598529	0.99916				0.999909	0.768113	0.968321	0.790276
CDKN2AIP	Inf	-Inf	Inf		-0.59725	-1.14547	-1.19268	-0.430552				0.0575681	0.459658	-Inf	0.907123	-Inf	-0.766167	Inf	0.345867	-0.286315	-0.638654	-0.321533	0	0	0		0.766767	0.339059	0.17408	0.979771				0.972901	0.672109	0	0.999909	0	0.821864	0	0.998674	0.876803	0.53532	0.741892
CDKN2C					-0.340535	-0.631464	-Inf					-0.0363732	-0.223402	-1.68896					0.674305	-1.22648	-0.0224506	-1.06339					0.79055	0.232862	0					0.972901	0.746263	0.000596205					0.664618	0.0296014	0.97877	0.00520332
CDV3	-0.0427325	-0.162307	1.47227	-0.525567	-0.591891	-0.946586	-2.31787	-0.222405	0.560328	0.614715	0.155685	-0.582585	-1.36481	-2.59207	0.265552	Inf	-0.562868	-1.04055	-0.529402	0.129473	-1.06761	-2.09602	0.998133	0.996791	0.495784	0.947373	0.751854	0.206928	8.66196e-05	0.989616	0.997488	0.655998	0.99916	0.623334	0.0806479	0.000286885	0.999909	0	0.926047	0.704719	0.992662	0.954604	0.0792475	0.00030511
CELF1	1.44757	0.0945372	0.775874	-0.888895	-0.242233	-0.782962	-0.394901	-0.746434	1.22006	-0.700477	0.236715	0.350886	1.34533	0.191581	1.12404	-0.679563	-0.585253	1.55749	0.617408	0.595969	1.02194	-Inf	0.621474	0.996791	0.670977	0.899929	0.955713	0.546326	0.690255	0.979771	0.942634	0.576291	0.99916	0.891392	0.274911	0.809838	0.999909	0.570116	0.913747	0.17718	0.995226	0.78218	0.44886	0
CELF2					-0.0168889	-0.190365	-0.826604					0.638027	-0.507706	-1.13383					0.291867	0.220216	0.207509	-0.710522					0.995996	0.853689	0.295393					0.576876	0.566966	0.0743986					0.998674	0.894842	0.791703	0.182074
CENPV					-0.958585	-0.183475	-0.482566					-Inf	-Inf	-Inf					-0.272456	-Inf	-Inf	-Inf					0.846554	0.929522	0.678911					0	0	0					0.998674	0	0	0
CEP170					0.442766	-0.255654	-Inf					-0.348232	-0.776449	-Inf					0.196801	0.226537	-0.057309	-Inf					0.846554	0.808741	0					0.729803	0.234504	0					0.998674	0.852238	0.954734	0
CERS2	1.16984		-0.345663		0.790799	0.222895	0.0402199	0.30681		0.0809791		-0.53054	1.42782	1.38156	Inf	-1.11107	Inf	0.115949	0.260447	-Inf	-Inf	-Inf	0.479553		0.826643		0.769479	0.887494	0.980482	0.982212		0.946109		0.804032	0.246497	0.0575865	0	0.277288	0	0.925093	0.998674	0	0	0
CERT1		-Inf		Inf	0.771355	0.00764677	-Inf			2.73965	0.222082	0.0186904	0.0970979	1.17319					0.121762	0.0141289	0.140215	-0.267275		0		0	0.445947	0.990838	0			0.30293	0.99916	0.987368	0.916205	0.00238581					0.998674	0.995194	0.811601	0.55536
CES1					0.0540826	0.739605	1.18324					0.0467637	0.130362	1.37818					0.376237	0.293192	-0.00609704	-0.0293773					0.968768	0.00936414	5.58479e-06					0.959792	0.757373	1.78776e-07					0.721299	0.533782	0.986736	0.930386
CETN2	Inf			0.951988				-Inf			Inf				-Inf	2.36552	0.289753	1.25882					0			0.909548				0			0				0	0.236092	0.955908	0.530878
CFAP157	Inf														-Inf	-Inf	-Inf						0														0	0	0
CFAP298					-Inf	-Inf	-Inf					-0.431081	-0.367962	-Inf					-0.70401	-0.113404	-Inf	-Inf					0	0	0					0.684058	0.738659	0					0.991988	0.97451	0	0
CFAP46												-Inf	-Inf	1.93164																				0	0
CFL1	-0.651998	-0.036953	0.655372	0.168661	0.278079	-0.183123	-0.581552	0.54626	-0.256781	0.453425	-0.149092	0.0866176	-0.237073	-1.82516	-0.132404	0.769919	-0.223549	-0.134607	0.0233024	-0.322476	-0.439004	-0.830765	0.291784	0.996791	0.0508605	0.921746	0.766767	0.713037	0.0466619	0.572343	0.88144	0.130948	0.99916	0.933095	0.626671	6.29642e-08	0.999909	0.00925546	0.851242	0.759893	0.998674	0.588669	0.175312	0.00360882
CHAMP1							Inf					-1.04258	-0.145393	-Inf					-Inf	-Inf	-Inf	-Inf							0					0.451056	0.916291	0					0	0	0	0
CHCHD1	-1.51212		-1.11902	-Inf				0.166355	Inf	-1.91845	-Inf				0.022872	-1.08155		-0.741404					0.403404		0.41978	0				0.989382	0	0.132038	0				0.999909	0.312961		0.652539
CHCHD2	Inf	Inf		-Inf				0.0856109	Inf	-Inf	-Inf	-Inf	-Inf	-Inf	1.55353	-0.533809	-0.00969168	0.925942	0.147673	-0.470899	-0.63693	-0.114298	0	0		0				0.989616	0	0	0	0	0	0	0.999909	0.510703	0.999873	0.273945	0.998674	0.542508	0.144309	0.792883
CHCHD3	0.508522	0.0759853	-0.765177	0.494803	-0.429382	0.115618	0.548263	0.279909	0.818925	-1.61809	-0.569649	-0.211055	0.748476	-0.0319118	-1.25996	-0.606882	-0.123547	2.08114	-0.109007	-0.617882	-0.085355	0.0262831	0.890003	0.996791	0.585543	0.932645	0.566794	0.819386	0.0566131	0.983195	0.87989	0.0796069	0.99916	0.751392	0.0623121	0.907383	0.999909	0.561035	0.973431	0.024526	0.998674	0.181277	0.841633	0.953444
CHCHD6	1.20763	0.138248	-0.255341	0.261588				1.05808	Inf	-1.71455	-0.373886				-0.439025	0.528684	0.730965	-0.320873					0.686597	0.996791	0.908885	0.992083				0.939702	0	0.196896	0.99916				0.999909	0.714944	0.909776	0.852324
CHD4	1.38351	-0.532584	-0.96929	-0.0767659	-0.440873	0.295742	-0.687049	-0.114543	0.183148	-1.14738	-0.38357	-0.0919532	0.169776	-0.715866	-0.104311	-1.16945	-0.370561	0.0037561	0.349424	-0.152716	-Inf	-Inf	0.434762	0.977907	0.354219	0.994077	0.81806	0.812101	0.366517	0.989616	0.997881	0.123994	0.99916	0.959792	0.864133	0.0861616	0.999909	0.116323	0.921956	0.998452	0.995226	0.923083	0	0
CHERP	Inf		Inf	Inf				-1.44738		-0.321334	0.2591	-1.15555	-1.4077	-Inf	0.378649	-1.46749	-1.97896	-1.47724	-0.273345	-1.41174	-Inf	-Inf	0		0	0				0.896218		0.88459	0.99916	0.446706	0.207691	0	0.999909	0.304259	0.620709	0.275949	0.998674	0.447116	0	0
CHI3L1					0.467971	-0.0815173	-0.261997					0.426453	-0.411028	0.200609					0.686597	-0.132348	-0.994909	-0.867024					0.834495	0.947685	0.712532					0.763172	0.693721	0.720591					0.931141	0.958294	0.130259	0.136013
CHID1					-0.209238	0.147702	-0.805382					-0.444732	0.123013	1.55665					0.357648	-0.107777	-0.101805	-0.362344					0.933129	0.868848	0.0951911					0.673637	0.909309	0.000521107					0.995226	0.95663	0.889062	0.472512
CHMP1A	-0.445537	-0.0475734	-0.884079	0.563406	0.0242817	-Inf	-Inf	-Inf	0.602741	0.735311	0.155061	-0.418323	0.685595	-0.671048	-0.435391	Inf	0.0629493	-0.168155	-0.0112138	1.15928	-0.448853	-0.578574	0.86668	0.996791	0.482743	0.769544	0.996943	0	0	0	0.806529	0.356505	0.99916	0.857825	0.609958	0.345785	0.999909	0	0.973431	0.89392	0.998674	0.447116	0.766861	0.62563
CHMP2A	-Inf	0.107511	Inf	-0.476851			Inf		-1.17773	0.297	-0.37346	0.591157	0.406519	1.69387	-0.732515	1.00504	-0.0795623	0.0459803	0.0819723	-1.10543	-Inf	-Inf	0	0.996791	0	0.921746			0		0.672873	0.781842	0.99916	0.574493	0.606429	0.0071354	0.999909	0.290213	0.97999	0.976742	0.998674	0.286897	0	0
CHMP2B		-0.714259	Inf	0.0217577				-Inf	-0.144155	-0.220691	0.420092				-0.205916	1.2533	-0.599883	-Inf						0.948888	0	0.996985				0	0.997881	0.826525	0.99916				0.999909	0.272225	0.824822	0
CHMP4A					-0.0300735	-Inf	-0.407245					-0.0275633	-0.149083	-1.03064					-0.916154	-1.04136	-1.09492	0.552126					0.993508	0	0.577847					0.986782	0.905664	0.033972					0.714447	0.256929	0.0719682	0.473569
CHMP4B	1.23392	-0.789978	0.542042	-0.0247261	-0.381532	1.35495	0.419058	0.0597088	2.16789	1.30686	0.914133	0.255582	0.120924	0.922525	1.04137	2.45245	-0.234173	-0.720225	0.882191	0.139884	0.018966	1.30978	0.756111	0.996275	0.832746	0.998375	0.875372	0.0833949	0.549318	0.989616	0.628191	0.336325	0.99916	0.891392	0.929012	0.0797069	0.999909	0.0608999	0.973431	0.759893	0.845307	0.955227	0.986736	0.0256499
CHMP5	Inf	-Inf	Inf	-0.579023	0.142361	-0.359004	-2.20102	Inf	-Inf	0.264212	0.664592	-0.599342	-0.852441	-2.26147			0.380534	-Inf	-0.5315	-1.00699	-0.435908	-Inf	0	0	0	0.947373	0.970972	0.787328	0.00378729	0	0	0.886541	0.99916	0.729259	0.45842	0.00116777			0.940958	0	0.995226	0.512856	0.759334	0
CHMP6		-Inf	1.44891					0.407894	Inf	-Inf		0.124931	0.273865	-Inf	0.248423	0.0517984	-0.0386001	-0.028025	0.530499	0.00251372	-Inf	-Inf		0	0.561341					0.987933	0	0		0.959792	0.820975	0	0.999909	0.981961	0.997414	0.988285	0.995226	0.999372	0	0
CHORDC1			Inf	Inf	-0.516284	0.00591504	-Inf			Inf	0.500389	-0.290394	-0.78256	-Inf					0.562314	-0.375579	-Inf	-Inf			0	0	0.646882	0.992343	0			0	0.99916	0.730209	0.155859	0					0.835406	0.769473	0	0
CHP1	0.99983	-1.74636	1.0561	-1.13181				-1.94703	-0.499327	-1.82726	-0.0973074	-0.000980892	0.415225	0.443967	1.0178	0.535928	1.37611	-1.43605	-0.572174	-0.741446	-Inf	-Inf	0.802422	0.921214	0.558637	0.873531				0.713192	0.997881	0.163617	0.99916	0.99989	0.749318	0.605031	0.999909	0.703818	0.7329	0.29423	0.998674	0.806754	0	0
CHRAC1					-Inf	-Inf	-Inf					0.0457942	0.420889	-Inf													0	0	0					0.984769	0.718387	0
CHTOP	2.11042	0.455193	0.247895	0.710339	0.433561	-0.538523	-Inf	0.078804	0.422748	-1.56376	-1.92065	0.128733	0.146847	-1.82296	-0.555774	-1.5198	-0.179779	0.96985	0.352537	-0.0127319	0.0879545	-0.815722	0.291784	0.996791	0.897035	0.919549	0.766767	0.562462	0	0.989616	0.997881	0.139007	0.8637	0.933095	0.869868	0.00103819	0.999909	0.158082	0.973431	0.403077	0.995226	0.995582	0.890836	0.141718
CHURC1					0.341422	-Inf	-0.817505					-Inf	-0.657446	-Inf					0.545351	-Inf	-0.330651	-Inf					0.935403	0	0.47051					0	0.661116	0					0.998674	0	0.79133	0
CIAO1		0.376103	Inf		-0.368383	1.34778	-Inf		-0.443753	Inf		-0.160227	-0.564184	-0.659152					-0.186118	-0.251957	-Inf	-Inf		0.996791	0		0.883061	0.127285	0		0.980248	0		0.92414	0.441805	0.235548					0.998674	0.901546	0	0
CIAO2B		0.83327	Inf	-0.376685	-Inf	-0.712351	-Inf		-0.0692699	1.45321	-Inf	1.22863	0.21973	-0.08625	-0.0841559	Inf	-0.585555	-Inf		Inf	Inf			0.948888	0	0.943176	0	0.35452	0		0.997881	0.243057	0	0.104824	0.757373	0.863034	0.999909	0	0.854138	0		0	0
CIAPIN1		-0.390282	-1.82396	-0.565363	0.00493639	-1.2558	-1.07354	Inf	-0.348765	-0.951211	-1.67533	-1.94476	-2.6246	-Inf	0.409804	1.3305	-0.569304	-0.734457	-0.172903	-0.0793999	-1.23832	-0.897742		0.996791	0.440993	0.932645	0.998622	0.578968	0.513623	0	0.997881	0.564267	0.822724	0.358871	0.0806479	0	0.999909	0.471332	0.925436	0.659607	0.998674	0.984286	0.456307	0.552518
CIRBP	-2.22101	0.21597	0.777234	0.441211	0.305149	-1.33654	-2.34439	-0.162302	-0.167408	-0.719247	-0.510687	0.0131233	-0.428059	-Inf	-0.749561	0.27129	0.32502	0.024461	0.491459	0.481795	-0.709538	-Inf	0.583923	0.996791	0.787152	0.991953	0.875372	0.0303825	1.81984e-05	0.989616	0.997881	0.657709	0.99916	0.991981	0.599008	0	0.999909	0.882332	0.973431	0.991029	0.991988	0.66582	0.200483	0
CISD1	0.902159	-0.497136	0.31778	-1.59201				-0.361204		0.122774	1.25498	-Inf	0.202141	1.42362	0.376559	-1.10941	-0.290817	1.61026		Inf			0.718178	0.996791	0.842805	0.360931				0.983195		0.930156	0.995881	0	0.880145	0.0475404	0.999909	0.224013	0.951265	0.0742449		0
CISD2					-0.663263	-2.04115	-Inf					0.303132	0.083317	1.23958					0.502034	0.438014	-Inf	-0.0506967					0.857724	0.0890133	0					0.927761	0.968463	0.124585					0.998674	0.876803	0	0.967346
CKAP2					-0.0456348	-Inf	-Inf					1.11507	-Inf	-Inf													0.993508	0	0					0.513478	0	0
CKAP4	-0.132088	-0.260768	-0.38411	-0.482849	0.295024	0.583195	0.416027	-0.22629	-0.371688	-0.824885	0.0727265	-0.0113729	0.485246	1.83536	0.1502	-0.716948	-0.270063	0.403777	0.0107013	-0.339088	-0.421082	0.0308147	0.899256	0.921214	0.236277	0.360931	0.813557	0.234362	0.281608	0.9682	0.628191	0.00139478	0.99916	0.990684	0.361151	1.93106e-06	0.999909	0.00545091	0.772396	0.148625	0.998674	0.68184	0.315033	0.953444
CKAP5	Inf	0.432726	0.164278	-0.401923	-0.144846	-Inf	-Inf	0.807268	-1.39326	-0.0564841	-1.41208	0.372051	-0.106035	-1.19648	-0.791864	0.846186	-0.69742	-1.13912	-0.0922255	-Inf	-Inf	-Inf	0	0.996791	0.935142	0.943176	0.965403	0	0	0.9682	0.734662	0.962798	0.74037	0.789334	0.930693	0.0652057	0.999909	0.370833	0.839185	0.295714	0.998674	0	0	0
CKB					0.969548	-0.186356	-0.744473					0.333071	0.19702	-0.362073					-0.434616	-0.934616	-1.05965	-2.26398					0.255975	0.867391	0.232869					0.74096	0.816421	0.348398					0.991988	0.183707	0.0271782	0.000239956
CKMT1A	-0.305635	0.0449586	-0.0953716	-0.291786				0.0622486	0.210597	-1.01041	0.381525				-0.0357855	-0.403144	-0.507855	0.4082					0.807786	0.996791	0.897035	0.887862				0.989616	0.968696	0.00592033	0.987007				0.999909	0.308977	0.61073	0.343927
CKS1B					Inf	Inf						0.926238	-1.11877	-Inf					Inf								0	0						0.608857	0.532345	0					0
CLASP2					0.242344	-Inf	-Inf					-Inf	-Inf	-Inf					2.02914	2.43856	-Inf	3.62433					0.957535	0	0					0	0	0					0.490472	0.071571	0	0.00212779
CLCC1	Inf														Inf	-Inf	-Inf	-1.61027					0														0	0	0	0.668403
CLDN7										-Inf								Inf														0								0
CLEC11A					-0.44339	0.441598	-0.526829					-0.588366	-0.728833	-Inf					-0.752395	-3.75111	-2.37285	-3.15135					0.934475	0.864156	0.737788					0.833451	0.68615	0					0.995226	0.0719758	0.107751	0.00255161
CLIC1	-0.407748	0.750439	0.624604	0.103529	-0.103296	-0.167603	-0.651544	0.723813	0.209474	0.789684	-0.00840648	0.383719	0.365173	-0.311729	-0.0828469	1.25715	-0.270429	-0.462527	-0.377613	-0.214792	-0.29715	0.0316315	0.635251	0.184925	0.0878787	0.970127	0.946236	0.729071	0.0210574	0.334589	0.942634	0.0115026	0.99916	0.52685	0.388451	0.203248	0.999909	7.25559e-05	0.821864	0.177577	0.857422	0.7618	0.375502	0.938057
CLIC4	0.597288	-0.534009	1.56227	-0.118362	-0.167122	-0.966865	-1.51644	-0.227439	0.825657	2.62287	-0.218115	0.39816	-0.497168	-1.77472	-0.405836	1.73469	-0.0100346	-0.664332	0.0784902	0.282259	-0.271738	-1.93887	0.865984	0.996275	0.153911	0.994077	0.955713	0.234362	0.0598222	0.989616	0.87989	0.00427428	0.99916	0.792267	0.617327	0.0127061	0.999909	0.060815	0.999873	0.583492	0.998674	0.874179	0.749048	0.00133576
CLINT1	-0.898704	0.729118	-1.1949	-0.484254	0.0432839	-Inf	-Inf	1.17087	-0.408363	-0.305839	-0.941246	-1.27557	-1.77668	-1.64026	0.286767	-0.937093	-0.971164	1.01359	-Inf	-0.261808	-Inf	-Inf	0.752541	0.948888	0.574077	0.932645	0.993508	0	0	0.896218	0.997881	0.778646	0.987007	0.0626881	0.00566855	0.002256	0.999909	0.328807	0.768974	0.484482	0	0.876803	0	0
CLIP1	Inf	-Inf	-Inf	-0.109405	0.143412	-Inf	-Inf	1.18086	0.304369	2.39591	-0.470109	-Inf	-0.747918	-Inf	-0.180298	-0.30613	0.720172	0.102857	-0.0159659	-0.665198	-0.0654355	-Inf	0	0	0	0.992824	0.955713	0	0	0.824093	0.997488	0.00112563	0.99916	0	0.299308	0	0.999909	0.762968	0.824822	0.942904	0.998674	0.662194	0.954734	0
CLN5	-0.109527	-Inf	0.17221	-Inf				0.389196		-1.5535	0.557542					Inf	-Inf	-Inf					0.967023	0	0.940204	0				0.979771		0.144212	0.99916					0	0	0
CLN6					0.24359	-Inf	-Inf					0.0223999	0.714793	1.00916					0.164322	-Inf	-Inf	-Inf					0.924527	0	0					0.987368	0.33932	0.0263922					0.998674	0	0	0
CLNS1A		0.638405		-0.398411	0.17577	-Inf	-Inf	Inf	0.0593634	0.711134	0.146118	0.529121	0.0188959	-Inf	Inf	Inf	-0.672907	-Inf	Inf	Inf				0.921214		0.945863	0.965403	0	0	0	0.997881	0.262953	0.99916	0.638635	0.987031	0	0	0	0.787968	0	0	0
CLPB						Inf	Inf					-0.484602	-1.08221	-Inf					0.117128	-0.467767	-0.725308	-Inf						0	0					0.710661	0.209468	0					0.998674	0.75277	0.424681	0
CLPP	0.193535	-Inf	-Inf	-Inf	0.221992	-0.225252	-Inf	-0.405314		-1.39446	-Inf	0.822869	0.0685105	-0.677533	-0.231987	0.130522	0.113541	0.84357			Inf		0.938486	0	0	0	0.949967	0.895069	0	0.982212		0.195098	0	0.56099	0.963602	0.376325	0.999909	0.891071	0.973431	0.571254			0
CLPTM1	-0.0426253	-Inf	-0.190455	0.621228	0.0386659	-0.780542	0.226787	-0.35206	-Inf	0.331779	-Inf	0.310337	-1.02104	0.606807	-0.391703	-1.44979	-0.0903654	0.370208	-Inf	-0.0475496	-Inf	1.03957	0.992725	0	0.919869	0.921746	0.993508	0.649609	0.81814	0.983195	0	0.811285	0	0.893866	0.534154	0.365686	0.999909	0.0958452	0.981255	0.746865	0	0.994609	0	0.342696
CLPTM1L			Inf			Inf		Inf		-Inf		-Inf	-Inf	1.47337	-0.408482	0.686295		0.553378							0			0		0		0		0	0	0.134925	0.999909	0.356683		0.345259
CLPX	-0.40634		-Inf		-0.471395	-0.93386	-Inf	-Inf		-0.357236	-Inf	0.466416	-1.32354	-1.34473	0.278491	0.161984	0.0638317	-0.926341	0.254551	-0.0651113	0.322492	0.46968	0.722353		0		0.936539	0.720012	0	0		0.391513	0	0.888992	0.426434	0.290845	0.999909	0.776884	0.977238	0.16	0.998674	0.994379	0.841633	0.711511
CLTA	1.95359	0.832265	-0.853064	0.0900629	-0.312899	-0.727122	0.0226146	0.67516	0.555523	-1.07106	1.1485	-1.71205	-0.560839	-1.48392	-0.030822	0.918575	0.353478	-1.45699	0.502047	-0.113213	0.236988	-0.2237	0.366369	0.926425	0.55169	0.994077	0.883061	0.351937	0.97825	0.979771	0.968696	0.278446	0.931929	0.0474812	0.520563	0.00308232	0.999909	0.370769	0.940958	0.16	0.992662	0.959601	0.759334	0.728794
CLTB	-0.84926	-0.0373666	1.64281	0.246845	-0.407577	-0.388805	-0.815882	0.0273884	-0.427381	-0.72774	0.258596	-0.497353	0.414554	-1.84097	-0.338676	1.95453	-0.625412	-1.01389	-1.42512	0.39949	-2.08136	-1.6548	0.836015	0.996791	0.264966	0.992083	0.783091	0.709795	0.0724632	0.993468	0.997881	0.568928	0.99916	0.594859	0.571423	4.23488e-05	0.999909	0.0959719	0.914251	0.487126	0.127819	0.720653	9.02812e-05	0.000370093
CLTC	-0.510205	0.107384	0.18081	-0.228979	0.161523	0.247526	0.537933	0.141923	0.162012	0.027471	0.0192597	0.249092	0.284672	0.984086	-0.12881	-0.105612	-0.243852	-0.268788	-0.026068	-0.303372	-0.295061	-0.0864276	0.17959	0.996791	0.538271	0.769544	0.813557	0.383111	0.00601765	0.979771	0.892564	0.927682	0.99916	0.551716	0.321971	2.14983e-06	0.999909	0.646597	0.689523	0.223199	0.998674	0.403432	0.175312	0.705884
CLTCL1	Inf	1.6878	1.30679	0.0127605				1.01496	0.0769856	-0.0932011	-0.986635				Inf	-0.0851145	0.420477						0	0.71838	0.405704	0.998375				0.9682	0.997881	0.936404	0.987007				0	0.962655	0.926047
CMAS	-0.270292	0.366579	1.24653	-1.01402	-0.327712	0.568412	0.100552	-0.169875	0.545899	-0.89942	0.857316	0.226219	-0.109115	-1.29531	0.272538	-1.01967	0.658934	1.54332	-0.079527	-0.841564	-1.19571	-1.27855	0.938534	0.996791	0.320355	0.806961	0.867423	0.44748	0.875659	0.989616	0.980196	0.372727	0.99916	0.888056	0.923131	0.0051774	0.999909	0.326652	0.860858	0.136298	0.998674	0.350239	0.0319682	0.0515485
CMPK1	-0.771814	-1.23993	0.870179	0.272506	0.0896666	-0.186005	-0.103902	0.436745	0.0153433	1.09191	-0.848213	-0.0772868	-0.405334	-0.890151	0.153739	0.824279	0.178217	-0.638605	0.313583	-0.482623	-0.118237	-1.1227	0.768057	0.708239	0.506555	0.970127	0.957535	0.7486	0.792395	0.979771	0.997881	0.201278	0.995105	0.953508	0.415729	0.00284594	0.999909	0.360341	0.973431	0.652539	0.992662	0.437045	0.801132	0.000727673
CNBP	0.265611	-0.255211	1.00582	0.394945	-0.137399	-0.604737	-0.606661	0.868345	1.28179	1.21793	-0.323474	-0.702012	-1.9497	-1.57449	0.0512978	1.1808	0.236989	-0.60447	0.468746	0.106469	-Inf	-Inf	0.936621	0.996791	0.355545	0.939643	0.975088	0.641213	0.506016	0.939702	0.565421	0.145573	0.99916	0.68812	0.0812208	0.0879348	0.999909	0.164863	0.955908	0.575017	0.998674	0.981545	0	0
CNDP2	-1.40773	-0.0810461	1.06773	-0.798052	0.45286	0.399122	0.35649	0.660188	1.17208	0.74202	-0.773893	-0.0594793	-0.245236	-1.18078	-0.0795699	2.10678	0.0669943	-2.22802	-0.00579866	-0.211291	-1.1741	-1.74766	0.566961	0.996791	0.417637	0.836635	0.725352	0.497857	0.406923	0.979771	0.659845	0.429897	0.996342	0.96293	0.727683	0.00107416	0.999909	0.0169709	0.991556	0.0201302	0.998674	0.834451	0.00648793	3.86019e-05
CNIH4	-1.50496	-Inf	-1.73018	Inf	-2.34697	-1.49191	-Inf	0.04605	-0.439923	-1.03216	-0.542295	-Inf	0.181905	-Inf	Inf	-Inf	-Inf	0.807851					0.466946	0	0.158981	0	0.510618	0.316747	0	0.989616	0.942634	0.134071	0.99916	0	0.945597	0	0	0	0	0.523254
CNN2	-0.606932	-0.347347	0.455037	-0.376887	0.258585	-0.226536	-1.06534	0.426174	0.623317	0.724256	-0.0226629	0.405183	0.291728	-1.38103	0.0556767	1.23184	-0.112755	-1.11769	0.143153	0.289299	-0.0627984	-0.548198	0.635251	0.948888	0.495641	0.877729	0.924812	0.875979	0.187219	0.9682	0.659845	0.12427	0.99916	0.770643	0.782813	0.00735615	0.999909	0.007786	0.968321	0.0166764	0.998674	0.85779	0.949803	0.3472
CNN3	0.707436	-0.017373	1.23914	-0.298442				1.06153	0.110597	0.139775	-0.360575				-0.284465	0.844026	-1.10997	-0.847621					0.674847	0.996791	0.0718187	0.933405				0.603011	0.997881	0.859829	0.99916				0.999909	0.169792	0.361095	0.196173
CNOT1					-0.505831	0.560747	-Inf					0.14511	0.483692	-0.500803					0.374672	-0.565953	-Inf	-0.411916					0.8668	0.645907	0					0.93489	0.564448	0.267273					0.995226	0.597504	0	0.58727
CNOT10					0.911511	-Inf	-Inf					-Inf	-Inf	-Inf					-Inf	-Inf	-Inf	-Inf					0.846554	0	0					0	0	0					0	0	0	0
CNOT7					-0.710238	-Inf	-Inf					1.06846	1.07924	-Inf					Inf		Inf						0.883061	0	0					0.635054	0.516718	0					0		0
CNOT9					0.56352	-Inf	-Inf					0.656867	-0.0756809	-Inf													0.813557	0	0					0.657309	0.961661	0
CNP	Inf	-0.550755	-0.760796	Inf	1.71952	0.758587	0.769579	0.986312		-1.08927		0.384741	0.189483	0.240105	-0.796053	-2.43067	-1.10522	-1.61706	0.545974	0.526844	0.914276	0.0675392	0	0.996791	0.800679	0	0.207636	0.460397	0.311723	0.979771		0.529136		0.837475	0.902677	0.712592	0.999909	0.0537662	0.751505	0.311997	0.995226	0.761227	0.245675	0.948561
CNPY2	0.84849	1.61184	-1.14784	-0.0798576	-0.923287	0.118585	0.238906	-1.18343	-0.100902	-0.620666	0.0183531	0.102926	0.238311	0.966306	-0.297338	-1.07497	-0.401783	0.309553	0.109172	0.0383052	-0.112202	-0.945592	0.718178	0.565368	0.264966	0.994077	0.263294	0.884941	0.625839	0.782618	0.997881	0.478465	0.99916	0.950432	0.76076	0.0111528	0.999909	0.204632	0.925436	0.795044	0.998674	0.983814	0.862372	0.0222199
CNPY3					-0.105443	0.581549	0.214977					0.202298	0.0582733	-0.272896					-0.269828	-0.297202	-0.902356	-0.0387181					0.969062	0.44748	0.730915					0.904283	0.962186	0.56628					0.998674	0.827804	0.119753	0.95887
COA3	0.487978	-1.23711	-0.0926073		0.864848	-0.337306	-0.641141	0.26554		-0.532031	-Inf	0.655125	1.93007	0.977602	0.700725	-0.936963	-0.304051	1.83243	0.0742388	-0.654791	0.356448	-0.397563	0.925621	0.948888	0.980545		0.846554	0.873675	0.513623	0.986499		0.745937	0	0.857825	0.227178	0.387332	0.999909	0.552134	0.956749	0.122232	0.998674	0.760858	0.77072	0.765485
COA7					0.477796	-0.20539	-Inf					-1.2325	-Inf	-1.21529					0.386318	-1.27724	-Inf	-Inf					0.825705	0.855674	0					0.268042	0	0.0237					0.998674	0.374484	0	0
COASY					-0.442174	-0.238089	-0.355807					-0.818405	0.27096	0.441301					0.95584	0.559719	-0.82527	-Inf					0.883061	0.874092	0.706803					0.630019	0.871324	0.541167					0.909819	0.78218	0.521766	0
COG3												-Inf	0.341553	-Inf						Inf														0	0.859823	0						0
COL12A1		Inf	0.0553974	0.149983				-Inf	0.303754	-Inf	-0.401767				-0.0114342	-0.079665	-0.36878	0.0289273						0	0.981711	0.994077				0	0.997881	0	0.99916				0.999909	0.925636	0.934429	0.978097
COL17A1	1.68715	-1.27124	-0.822228	-1.52887				-1.32808	-0.132987	-2.26789	-0.295788				0.910552	0.246967	-0.0586905	0.077364					0.466492	0.733299	0.548046	0.44424				0.782618	0.997881	0.0131584	0.99916				0.999909	0.829608	0.991556	0.958295
COL1A1	Inf	Inf	-0.252265	-2.05168	-Inf	1.07175	-Inf	-0.399678	1.12436	-0.107334	0.884618				-0.420159	0.259114	-0.808132	-0.960725	0.566439	0.538483	1.03973	1.2223	0	0	0.967613	0.680185	0	0.578156	0	0.985122	0.942634	0.965216	0.99916				0.999909	0.891071	0.904014	0.680502	0.995226	0.783767	0.263047	0.127761
COL1A2					-Inf	-0.240908	-Inf					-Inf	-0.232759	-1.39899					2.16163	0.576291	2.50544	2.04197					0	0.924211	0					0	0.959401	0.400784					0.620138	0.830202	0.0456661	0.0593229
COL4A1	Inf	0.080344	0.510738	0.78413				-0.85718	-1.54048	-Inf	-1.1306				0.681912	-0.317821	-0.129392	-0.572506					0	0.996791	0.842805	0.921746				0.979771	0.74293	0	0.99916				0.999909	0.791118	0.973431	0.671524
COL4A2	0.450708	0.402877	-1.77556	0.380463				0.842274	0.0287409	-Inf	-Inf				-0.930079	0.635819	-0.273801	-0.385945					0.905687	0.996791	0.138844	0.957123				0.979771	0.997881	0	0				0.999909	0.574496	0.954711	0.823302
COL6A1					0.225427	1.37031	1.15925					0.119868	0.776491	1.71896					0.467945	-0.561679	0.240006	0.0475378					0.93975	0.0518424	0.0387419					0.95487	0.33932	0.00081166					0.995226	0.636933	0.759213	0.953444
COL6A2					-Inf	-Inf	-Inf					-Inf	-0.716457	-Inf					-0.28149	-Inf	-Inf	-Inf					0	0	0					0	0.133887	0					0.995226	0	0	0
COL7A1	0.421484	0.117374	-1.5817	-0.409417				-0.0659054	Inf	-3.5009	-0.881251				0.173301	-2.1646	-1.96999	-2.35268					0.905687	0.996791	0.139125	0.934941				0.989616	0	0.00766943	0.99916				0.999909	0.0169	0.139117	0.00948284
COLGALT1	-0.317739	0.307167	0.819348	0.416179	-0.00119648	0.921648	2.08829	0.386753	0.0674549	-0.35167	-0.44092	0.488503	0.454404	0.654036	-0.409787	-1.24096	-0.149416	0.407168	0.11156	-0.0404813	-0.223742	-0.391925	0.915345	0.996791	0.405704	0.921746	0.998622	0.171935	9.89458e-05	0.979771	0.997881	0.664438	0.99916	0.662633	0.588516	0.136753	0.999909	0.0872074	0.973431	0.680219	0.998674	0.983814	0.758516	0.466762
COMMD4					-0.227169	-Inf	-Inf					0.302024	0.310028	0.470001					-Inf	0.252961	-Inf	-Inf					0.969062	0	0					0.891164	0.871293	0.570876					0	0.923083	0	0
COMMD5					-0.0349689	-0.483787	-Inf					-0.40844	-Inf	-Inf					1.35238	-Inf	-Inf	-Inf					0.993508	0.72619	0					0.857825	0	0					0.931141	0	0	0
COMMD8					-0.346409	0.161236	-Inf					0.89641	-0.610724	-Inf													0.867423	0.89699	0					0.551716	0.458782	0
COMMD9						Inf						1.01094	-0.0771293	-Inf					0.220359	-0.152727	-Inf	0.390887						0						0.470521	0.960605	0					0.998674	0.968561	0	0.699675
COMT	0.12629	0.490235	-0.0512936	-0.0191515	-0.166591	-0.497821	0.502974	0.290835	0.442459	-0.287239	-0.339113	-0.226565	0.0845758	0.918068	-0.424541	-0.777419	-0.430999	0.35533	-0.155584	-0.407327	-0.723575	-0.687842	0.92172	0.647349	0.93822	0.994077	0.907277	0.305399	0.166229	0.9682	0.628191	0.368166	0.955953	0.801538	0.913439	0.00359895	0.999909	0.0109777	0.61073	0.307789	0.998674	0.574053	0.0565066	0.0402523
COPA	0.168874	-0.535451	1.43551	-0.482599	-0.152486	0.101219	-0.0345644	0.223483	0.278856	1.00322	0.400363	0.114625	0.0272814	-0.563918	-0.340605	1.93627	-0.488769	-2.53836	-0.14492	-0.596414	-1.06902	-0.951117	0.936621	0.904291	0.00784542	0.807865	0.8668	0.804149	0.906172	0.979775	0.968696	0.0399264	0.99916	0.859455	0.960605	0.00537892	0.999909	7.66116e-05	0.776411	1.12856e-07	0.998674	0.0807101	6.61183e-05	8.96471e-05
COPB1	-1.1395	0.105893	0.639188	-0.57174	-0.200848	-0.586743	-0.779999	-0.103907	0.21676	0.897531	0.098991	0.241073	-0.112863	-1.26824	-0.640127	2.41372	-0.0436005	-2.33243	0.0341735	-0.293689	-1.08504	-0.595821	0.367595	0.996791	0.405704	0.807865	0.935312	0.391631	0.100637	0.989616	0.997881	0.113842	0.99916	0.857825	0.913439	0.00257759	0.999909	1.48957e-05	0.991556	8.08914e-05	0.998674	0.80384	0.0299146	0.185331
COPB2	-0.576743	-0.174921	0.594275	-0.521528	0.783601	0.737791	0.652824	0.76873	0.345497	0.864638	0.0498455	0.233362	0.287489	-0.73648	-0.844321	1.25428	-0.815711	-2.8879	-0.155165	-0.610052	-0.921817	-0.947893	0.718178	0.996791	0.442568	0.816031	0.473238	0.214367	0.149139	0.805249	0.947609	0.122636	0.99916	0.845464	0.708939	0.0498942	0.999909	0.0232348	0.570005	9.23731e-08	0.998674	0.459161	0.0497574	0.022919
COPE	-0.589007	-1.45706	1.06621	-0.65494	0.550224	0.651955	-Inf	-0.641796	1.38907	1.35084	-0.0909285	0.356678	-0.195509	-0.734507	0.238919	1.55868	-0.369644	-1.86997	0.178259	0.0711596	-0.594709	-0.176739	0.890003	0.714387	0.492059	0.921746	0.755239	0.395483	0	0.979771	0.656914	0.220165	0.99916	0.792267	0.859859	0.109658	0.999909	0.225684	0.940958	0.299736	0.998674	0.97451	0.344118	0.786413
COPG1	-0.338043	-0.907159	1.24138	-0.308775	0.264936	-0.148435	-0.410256	0.692324	0.15627	1.35168	0.357376	0.277733	0.225077	-0.986807	-0.99797	1.57674	-0.256676	-2.757	0.0230097	-0.0721902	-0.100139	-0.793359	0.879477	0.60039	0.0431487	0.921746	0.766767	0.757104	0.153378	0.877967	0.997881	0.011851	0.99916	0.63999	0.630167	0.000214609	0.884851	0.0034233	0.926047	1.20116e-06	0.998674	0.942139	0.800732	0.00375231
COPG2		Inf	Inf	0.0845934				Inf	1.02612	-0.110555	0.431993				-1.32989	Inf	0.254021	-Inf						0	0	0.994077				0	0.87989	0.934337	0.99916				0.999909	0	0.939106	0
COPS2	0.773879	0.18893	0.840253	-1.10237	0.808773	-0.0384572	-0.737879	-Inf	0.422696	Inf	-0.823794	-0.512452	-0.493912	-1.30645	-0.478124	2.0874	-0.00723358	-1.83074	-0.803066	-0.294747	-0.67303	-Inf	0.890003	0.996791	0.744293	0.807865	0.810812	0.989248	0.616991	0	0.997881	0	0.99916	0.843257	0.777439	0.235604	0.999909	0.204144	0.999873	0.307789	0.995226	0.952142	0.693059	0
COPS3	-0.213943	-0.0535313	Inf	-0.926063	-0.148131	-0.250543	-Inf	-0.405179	-0.0139678	0.804754	-0.0245468	-0.631951	-0.71309	-1.2163	0.143015	0.2881	-0.970597	0.438262	-0.31889	-0.536257	-Inf	-Inf	0.970087	0.996791	0	0.816031	0.967551	0.817968	0	0.989558	0.997881	0.55976	0.99916	0.507229	0.292303	0.0264109	0.999909	0.853181	0.845398	0.862766	0.998674	0.728702	0	0
COPS4	0.452961	0.704066	1.41618	-1.1979	-0.347701	-0.383321	-Inf	0.17149	0.242663	0.337481	-0.201626	-0.10884	0.0475153	-1.4031	-0.673214	0.570763	-0.454141	-1.71591	-0.251932	-0.285881	-Inf	0.0127701	0.936621	0.977907	0.427025	0.773355	0.883061	0.79822	0	0.989616	0.997881	0.807935	0.99916	0.959792	0.972656	0.0535787	0.999909	0.655303	0.93743	0.189157	0.998674	0.913779	0	0.990422
COPS5	-0.35242	1.43649	-1.34808	-0.239415	-0.010846	0.00620791	-Inf	0.658867	0.807718	0.958394	0.243213	-Inf	-0.228087	-0.199095	-1.73735	0.493427	-0.23698	-1.13756	0.171841	0.483451	0.66293	-Inf	0.936621	0.875343	0.482743	0.992824	0.996943	0.992343	0	0.979771	0.942634	0.531253	0.99916	0	0.859859	0.7309	0.999909	0.721067	0.973431	0.530878	0.998674	0.78218	0.429336	0
COPS6	Inf	-0.549489	1.20434	-1.16219	-0.0572389	-0.647495	-Inf	0.326172	-0.0435598	0.090404	-0.931311	-0.0701446	-0.213655	-Inf	0.753629	-0.0817373	0.27699	-0.884445	0.299389	0.645394	-0.170093	-0.509557	0	0.996275	0.475513	0.769544	0.993508	0.422229	0	0.985919	0.997881	0.946109	0.995267	0.970944	0.846193	0	0.999909	0.956178	0.955908	0.503485	0.998674	0.56808	0.879535	0.512244
COPS7A					-0.241585	-0.387366	-Inf					-0.853779	-0.926975	-Inf					-1.18486	-Inf	-Inf	-Inf					0.965403	0.866114	0					0.654165	0.630782	0					0.991988	0	0	0
COPS7B	Inf	Inf	1.61631	4.21731	0.00574997	0.664042	0.583457	-0.675821	0.0565992	-2.45455	0.141005	0.930968	1.2785	-Inf	1.80356	2.60024	-2.47347	1.35287	-0.665061	-0.227932	-0.407566	-Inf	0	0	0.844139	0.747226	0.99821	0.664636	0.468381	0.989616	0.997881	0.495862	0.99916	0.531502	0.209468	0	0.999909	0.523727	0.854138	0.7857	0.992662	0.94903	0.759163	0
COPS8					-0.368907	-Inf	-Inf					0.826438	-0.308945	-0.654158					0.448929	-0.388249	-Inf	-0.906082					0.957535	0	0					0.719574	0.888033	0.587676					0.998674	0.905541	0	0.535039
COPZ1	0.598122	1.17877	2.15713	0.717235	0.245645	-0.0522114	-0.854771	0.903899	0.452277	2.50821	-0.10629	0.78642	0.364152	-0.215966	-2.17109	0.967376	-0.981153	-3.49835	-0.0309838	-0.215569	-0.511526	-0.0266139	0.909293	0.921214	0.203714	0.921916	0.805217	0.930458	0.0255641	0.979771	0.997881	0.0489654	0.99916	0.0838859	0.388451	0.380982	0.973346	0.526479	0.845398	0.0183984	0.998674	0.761227	0.100545	0.95978
CORO1A	-0.076108	-0.267468	0.814584	0.249978	-0.400557	0.0211977	-0.868872	-0.537907	-1.0821	1.18254	0.375497	-0.0763623	0.138523	-1.51032	0.503327	1.66445	1.52221	-1.96746	-0.15519	-0.0681894	0.091651	-0.664182	0.989012	0.996791	0.596604	0.984424	0.772916	0.984335	0.0447794	0.979771	0.794842	0.251147	0.99916	0.959792	0.880498	0.000239732	0.999909	0.102387	0.55331	0.136298	0.998674	0.972753	0.889062	0.110886
CORO1B	0.251372	-1.7991	1.13565	0.0860315	-0.547888	-0.2362	-1.18828	0.736331	0.694946	1.90006	0.0989585	0.634983	-0.236222	-0.69698	0.205369	0.771031	-0.62022	-2.22474	0.165171	0.343503	-0.187908	-0.839479	0.963333	0.483625	0.437093	0.994077	0.608395	0.725434	0.00249721	0.979771	0.926813	0.0486095	0.99916	0.42301	0.733259	0.0382831	0.999909	0.505957	0.882532	0.021948	0.998674	0.720653	0.727244	0.0241817
CORO1C	0.0292598	-0.263842	0.12114	0.10622	1.24518	0.191974	-1.28059	-0.13177	-0.0989634	-0.392423	-0.248878	0.233403	-0.364314	-1.83505	-0.0447178	-0.335638	-0.0433047	-0.0532843	0.067698	-0.135073	-0.280001	-1.40599	0.982586	0.928811	0.826643	0.969556	0.0956249	0.801302	0.00311394	0.982212	0.997881	0.206158	0.99916	0.843257	0.607463	2.33086e-05	0.999909	0.304677	0.973431	0.911053	0.998674	0.926267	0.617257	0.00110587
CORO2A	Inf	0.0442014	-0.21088	-0.231813				-1.87728		-0.878361	-Inf				0.389935	0.324221	-0.82619	0.193195					0	0.996791	0.941016	0.994077				0.785616		0.534084	0				0.999909	0.789778	0.807993	0.911967
CORO7					-0.0715314	0.325163	-0.283137					0.0829179	-0.0467942	-0.651392					0.283737	-0.482733	-0.707283	-1.58224					0.968768	0.499584	0.426896					0.942847	0.952585	0.0206166					0.995226	0.41324	0.0415483	1.06687e-05
COTL1	1.41595	0.381161	2.0981	0.395558	-0.55454	-0.213984	-0.340123	0.586502	-1.24977	1.47355	0.298688	0.20905	-0.517478	-1.54244	-0.207177	1.33079	-0.794511	-1.78569	-0.00668175	-0.835569	-1.27895	-2.03271	0.686597	0.996791	0.0554749	0.949999	0.682617	0.77192	0.473434	0.979771	0.674828	0.130615	0.99916	0.86712	0.415674	0.000143467	0.999909	0.182132	0.829114	0.101884	0.998674	0.205421	0.00602748	1.41038e-05
COX17	-1.33728	1.66835	1.15685	0.645826				-0.756985	-Inf	-0.656729	-0.817405				-1.05281	-1.05896	-2.1225	-0.817064					0.718178	0.921214	0.632949	0.951676				0.979771	0	0.61086	0.99916				0.999909	0.431455	0.622435	0.71368
COX20	-0.887519	Inf	0.0094855	0.415773	0.0190246	1.68333	-Inf	-0.935305	0.629749	-1.3106	0.333161	1.68435	1.33269	0.152299	-0.597855	-1.685	-0.844275	0.543802	0.480888	0.625962	-2.36756	-2.27418	0.82762	0	0.997008	0.95635	0.996943	0.378832	0	0.979771	0.997881	0.398714	0.99916	0.398171	0.361151	0.873129	0.999909	0.147512	0.904014	0.727682	0.998674	0.79928	0.0976265	0.0166046
COX4I1	-0.357729	1.60687	-0.17642	0.284026	0.243913	0.921112	0.977478	-0.239313	0.173902	-1.57506	0.853995	-0.312172	0.485937	-0.391336	-0.161407	-1.129	0.0956932	2.73158	-0.227008	-1.26147	-2.46694	-1.62069	0.928983	0.578097	0.929918	0.971565	0.949963	0.391315	0.360185	0.986499	0.997881	0.0997206	0.995267	0.89135	0.709723	0.554166	0.999909	0.25967	0.982979	0.00334073	0.998674	0.325179	0.00314225	0.0222199
COX5A	0.0666409	-0.584208	-0.0842902	0.394881	-0.558043	-0.644109	0.663017	-0.565373	-0.6182	-1.08298	-0.524172	-0.513334	0.1893	1.11337	0.164798	-0.650006	-0.440772	0.304564	0.506155	0.276289	0.425563	-0.0102206	0.97908	0.921214	0.94976	0.921746	0.684956	0.446246	0.132513	0.9682	0.794842	0.0585976	0.995267	0.576005	0.820973	0.00413281	0.999909	0.28954	0.845398	0.707354	0.925801	0.800287	0.408122	0.988381
COX5B	1.16425	-0.709484	0.868405	-0.510279	-0.894104	-0.810003	0.0022574	1.37534	-1.09783	-0.170974	-0.369747	0.888583	-0.0263214	0.50891	-0.829289	-1.20737	-0.245186	0.426471	-0.545586	-1.13558	-1.20064	-1.03196	0.685013	0.969455	0.563549	0.932645	0.815854	0.654556	0.998922	0.816275	0.83655	0.9025	0.99916	0.82851	0.991513	0.612939	0.999909	0.254767	0.968321	0.775416	0.998674	0.756808	0.506197	0.512288
COX6A1	0.990668	-Inf	0.593016	0.671877				-1.31428	Inf	-1.19287	0.0701768				0.429541	-1.45772	-0.729431	1.18873					0.802422	0	0.693604	0.921746				0.785616	0	0.201593	0.99916				0.999909	0.119026	0.834836	0.250335
COX6B1	1.32963	-0.256409	-0.27188	-0.443448	-0.85387	-1.14385	-Inf	-0.338138	-0.425517	-0.935862	0.187617	-0.906146	-0.158563	-Inf	-0.39606	-0.972624	-0.115517	-0.24377	-0.3298	0.51662	0.249209	-Inf	0.230343	0.996791	0.773635	0.886325	0.883061	0.539567	0	0.979771	0.938545	0.0985739	0.99916	0.736379	0.954725	0	0.999909	0.0864352	0.973431	0.767976	0.998674	0.882778	0.889062	0
COX6C	-0.403123	1.44915	0.478475	-0.965618	-0.0388162	-0.253999	-Inf	-1.42152	1.00898	-0.494679	0.284646	0.204868	0.15432	0.952928	0.162906	-0.663015	-0.190119	0.779304	1.09991	0.660988	0.472936	0.266111	0.925919	0.909941	0.788923	0.823687	0.993508	0.856876	0	0.816275	0.888817	0.671387	0.99916	0.910388	0.898381	0.0487744	0.999909	0.570116	0.973431	0.563315	0.620138	0.573937	0.497354	0.765351
COX7A2	-0.426199	0.376513	0.262311	-0.268525	0.580026	0.0468748	-Inf	-0.0359051	0.202796	-0.708239	-0.0506507	0.647186	0.939528	0.837899	-0.977103	-0.768246	0.171842	0.34452	-1.2035	-0.478966	0.590184	-0.368365	0.820799	0.977907	0.771522	0.932645	0.870346	0.9893	0	0.989616	0.997881	0.189942	0.99916	0.754832	0.500611	0.281752	0.884851	0.16232	0.954711	0.634879	0.854288	0.834666	0.612478	0.796955
COX7A2L	0.30723	Inf	-0.317158	Inf				Inf		-1.15412					0.0196958	-Inf	-0.772854	0.834389					0.936621	0	0.847494	0				0		0.371682					0.999909	0	0.914251	0.469612
COX7C	0.344599	1.93029	0.246383	0.618503				-0.973498	-0.0422486	0.367252	2.56805				0.85586	-2.0001	-0.841106	0.421818					0.936621	0.720982	0.928022	0.921746				0.918436	0.997881	0.726291	0.505158				0.999909	0.0264317	0.818823	0.746865
CP					0.443349	0.621024	-Inf					-1.81702	-0.872911	2.20346					1.00247	0.944411	1.04227	2.56519					0.949967	0.808741	0					0.684849	0.820975	0.205211					0.995226	0.801624	0.693059	0.076488
CPD	0.237341	-0.0466599	-1.77805	-0.52797				-1.26428	-0.122021	-1.88656	0.438316				0.336787	-1.47339	-0.662572	-2.05803					0.962371	0.996791	0.254952	0.949999				0.918436	0.997881	0.133099	0.99916				0.999909	0.218861	0.904014	0.0853422
CPLX4					0.733486	0.323642	-Inf					-0.523634	-0.795525	-Inf													0.73128	0.780779	0					0.729803	0.432638	0
CPM					-0.688954	0.394324	-Inf					0.156526	0.484125	1.65666					-0.230537	-1.20659	-Inf	-1.18395					0.708227	0.673105	0					0.928576	0.536329	0.000681282					0.998674	0.131025	0	0.0652658
CPNE1					-0.261194	0.87881	0.644639					0.267283	0.455873	0.334171					0.143323	-0.291498	-0.0746793	0.154514					0.857724	0.0569836	0.083871					0.751392	0.40285	0.292332					0.998674	0.75277	0.890836	0.718001
CPNE2					-Inf	-Inf	-Inf					-0.129062	1.28884	1.20212					-2.18862	-0.550594	0.539426	1.95665					0	0	0					0.972901	0.659209	0.289986					0.866865	0.882778	0.768655	0.127032
CPNE3	-0.00797275	-0.216931	1.0036	-0.371505	-Inf	0.698153	-Inf	1.50133	-0.239001	1.37457	0.314879	-0.240379	-0.811499	-0.0561922	-0.39573	-0.233753	-0.197751	-2.03354	0.0519729	-0.519511	-1.45747	-1.37028	0.99983	0.996791	0.421531	0.943176	0	0.713037	0	0.734762	0.997881	0.103699	0.99916	0.95487	0.520793	0.939947	0.999909	0.890433	0.968841	0.0247983	0.998674	0.798414	0.224639	0.0791242
CPOX	0.217442	-0.371154	0.0477107	-0.0147619	-Inf	-0.900732	-Inf	0.0968065	1.38195	-1.61926	0.506974	0.0682143	-0.251329	-Inf	0.564389	-0.620792	-0.52641	-0.473795	-Inf	-Inf	-Inf	-Inf	0.954572	0.996791	0.983026	0.998375	0	0.476914	0	0.989616	0.784787	0.083123	0.99916	0.972364	0.843438	0	0.999909	0.555463	0.908954	0.720359	0	0	0	0
CPPED1					0.219209	-0.827861	-0.118099					0.555789	0.264836	-0.120891					-0.159437	-0.149401	0.554645	-Inf					0.867297	0.164533	0.761479					0.576005	0.658656	0.781513					0.998674	0.878096	0.275126	0
CPSF1					-0.830441	-Inf	-Inf			-Inf		0.071917	-0.0234069	-0.918806					-0.235874	0.384043	0.305487	-Inf					0.760709	0	0			0		0.969847	0.985078	0.0594812					0.998674	0.787539	0.773822	0
CPSF2	Inf		Inf		0.290307	-0.701177	-0.170349			-Inf	Inf	0.298821	-0.0626575	-0.500859	Inf	-Inf	-Inf	Inf	-0.0279585	-Inf	-0.115259	-Inf	0		0		0.949967	0.637242	0.880312			0	0	0.881458	0.967205	0.531471	0	0	0	0	0.998674	0	0.934833	0
CPSF3	Inf		-Inf	Inf	0.142257	-0.519853	-Inf	0.279757	Inf	-Inf		0.693901	0.207043	-Inf	-0.381962	0.450919			0.0661016	0.248447	0.747352	0.352162	0		0	0	0.968768	0.641213	0	0.986499	0	0		0.507229	0.825704	0	0.999909	0.693285			0.998674	0.876803	0.364512	0.651372
CPSF4												0.479803	0.344194	1.04344																				0.735097	0.681163	0.102637
CPSF6	1.90898	0.960467	-0.609594	0.064663	0.189711	0.161825	-0.453063	0.989325	-1.4567	-2.24216	1.06283	-0.357752	0.250219	-1.12058	-0.444725	-1.05303	-0.369608	-1.60218	-0.570177	-0.788446	-0.669233	-1.88977	0.53173	0.996275	0.742998	0.994077	0.896865	0.813022	0.268629	0.9682	0.901056	0.0466964	0.995267	0.656108	0.702486	0.00116777	0.999909	0.381679	0.953403	0.193469	0.814965	0.183707	0.10179	0.000269341
CPSF7	0.0441318	-Inf	-0.339146	-Inf	0.0605621	-0.974137	-Inf	-1.31285		-1.71381	-Inf	0.511255	0.269245	-0.521035	0.792849	-2.20941	-0.17389	0.242542	-0.201092	-0.505618	-Inf	-0.267043	0.992725	0	0.914521	0	0.993508	0.117921	0	0.816275		0.146187	0	0.593031	0.741418	0.188259	0.999909	0.14326	0.973431	0.864088	0.998674	0.749981	0	0.705884
CPT1A					-0.113033	0.215297	1.63472					0.724254	0.350897	0.692717					0.381717	-0.164464	0.0845632	-0.175053					0.968768	0.878174	0.00365668					0.537193	0.722635	0.146337					0.995226	0.932075	0.921443	0.845621
CPT2	1.03103	0.552827	-0.48954	-0.455049	0.281618	0.580905	0.685639	-0.431583	0.55409	-2.03962	-0.116421	0.400343	0.257629	-0.486461	-0.475134	-0.751258	-0.865363	0.978105	0.111716	-0.147694	0.252594	0.103363	0.621683	0.977907	0.721676	0.934941	0.8668	0.335416	0.11113	0.979771	0.947609	0.0288612	0.99916	0.664681	0.735337	0.184277	0.999909	0.457517	0.704308	0.219115	0.998674	0.913779	0.653617	0.843026
CPVL												0.344964	-0.417845	2.03809					-0.355983	-0.94189	-Inf	-4.56292												0.959792	0.895374	0.232796					0.998674	0.787539	0	0.00421546
CRABP1					0.817737	-1.05665	-Inf					-0.491603	-Inf	-Inf					0.675247	0.636986	1.5836	-Inf					0.769479	0.401879	0					0.835722	0	0					0.995226	0.661394	0.101185	0
CRABP2	-0.780462	-0.498813	1.60604	0.0311142				-0.0599118	0.355103	1.31458	0.760992				-0.448686	0.718211	-0.208138	-1.2906					0.681389	0.948888	0.0311945	0.994077				0.989616	0.979432	0.0480067	0.950371				0.999909	0.31536	0.954711	0.0593658
CRAT	-0.141866		0.0483573	0.617913				-1.82986		-1.52685					-0.377605	0.915827	1.22718	1.10335					0.983762		0.989719	0.970127				0.9682		0.479991					0.999909	0.568271	0.88033	0.484482
CREB1	Inf							Inf		-Inf						Inf							0							0		0						0
CREG1					0.228068	0.397566	0.744629					0.221518	-0.109119	2.17356					0.12817	0.146607	0.00364238	-0.396926					0.889845	0.562462	0.0941838					0.857825	0.910862	3.70506e-06					0.998674	0.91869	0.99619	0.521459
CRELD1	-Inf		Inf	Inf				-Inf		0.197126	Inf				Inf	-Inf	0.204066	-0.114798					0		0	0				0		0.902373	0				0	0	0.973431	0.959067
CRELD2					1.53242	0.851366	-0.204037					-1.07112	-1.02823	-0.150775					0.737042	-0.28548	0.0516732	-1.80793					0.682617	0.655356	0.921187					0.68204	0.591359	0.894221					0.998674	0.94903	0.980957	0.110006
CRIP1					0.826857	-1.11253	0.514918					-0.464244	-0.0631075	-1.44271					-0.483853	-0.650047	0.150485	-1.56433					0.755239	0.3388	0.580949					0.835722	0.972656	0.128489					0.998674	0.75277	0.902831	0.0468187
CRIP2	0.95801	-0.721227	1.20338	0.554049				0.234875	1.36263	1.54744	1.06734				-1.49766	1.31522	1.06922	-1.87275					0.807786	0.977907	0.506555	0.940147				0.989616	0.756687	0.189942	0.995267				0.999909	0.520489	0.795989	0.132488
CRK	-Inf	-0.141192	2.04304	-1.19552				Inf	0.369599	1.37458	0.20584				Inf	Inf	-0.167848	-Inf					0	0.996791	0.137928	0.769544				0	0.997881	0.177454	0.99916				0	0	0.973431	0
CRKL	-Inf	-0.0918434	0.893603	-1.11906	0.371109	-Inf	-Inf	0.667063	-0.222445	0.810075	-0.642658	0.387197	0.405876	-1.01135	-0.636714	0.455452	-0.0401529	-Inf	-0.613543	-0.035847	-Inf	-Inf	0	0.996791	0.495641	0.70187	0.896865	0	0	0.979771	0.997881	0.359927	0.99916	0.760899	0.66011	0.035547	0.999909	0.7214	0.996915	0	0.995226	0.994379	0	0
CRTAP	-1.50264	Inf	-Inf		0.0327636	1.14145	0.222914	-0.134832	-Inf	-0.569143	-0.73909	-0.454278	0.73067	2.42209	-0.14638	-0.500235	-Inf	Inf	0.256018	-1.10052	-0.0394072	-1.3385	0.392029	0	0		0.993508	0.206794	0.773599	0.986499	0	0.503782	0.996342	0.638077	0.280483	6.18938e-06	0.999909	0.650835	0	0	0.998674	0.124167	0.976241	0.00403892
CRYBG1	-0.819654	-1.16127	-0.36135	-0.410099				-0.0603436	0.660489	-1.53702	-0.60364				-1.55591	-0.440398	-0.912816	-0.625225					0.816214	0.909941	0.861857	0.949999				0.989616	0.997881	0.164017	0.99916				0.999909	0.734432	0.80511	0.791992
CRYZ	0.306065	0.329555	0.624862	-0.0334616	1.55426	-Inf	-Inf	-0.126877	0.125625	-0.690275	0.359125	0.0966688	-0.434073	-Inf	-1.13191	-0.607712	-0.668447	-0.323977	-1.30946	-Inf	-Inf	-Inf	0.89197	0.996791	0.433047	0.994077	0.275344	0	0	0.986499	0.997881	0.233982	0.99916	0.968344	0.725112	0	0.75414	0.319636	0.716572	0.679136	0.854288	0	0	0
CRYZL1					-1.03393	-1.65247	-Inf					-0.740237	0.737977	0.428687					-2.53741	-Inf	-3.30205	-Inf					0.790267	0.477483	0					0.82851	0.737483	0.77914					0.490472	0	0.0544569	0
CS	-0.247196	-0.973074	0.175259	-0.23975	0.160246	-0.0665381	-0.630344	0.130313	-0.470723	-0.496584	0.184686	0.266083	-0.0872485	-0.860451	-0.206393	-0.441006	0.145091	0.724519	0.259658	-0.559762	-0.275515	-0.699625	0.845144	0.0888215	0.765323	0.921746	0.968768	0.965676	0.471699	0.983195	0.656914	0.157839	0.99916	0.921834	0.962186	0.198836	0.999909	0.226377	0.936531	0.0405278	0.998674	0.781694	0.801738	0.373983
CSDE1	1.04463	-0.145024	1.24595	0.381889	0.0826947	0.246672	-0.794749	0.474508	1.27259	1.22758	0.769473	-0.114064	-0.232429	0.182434	-1.02926	2.38036	-0.684206	-2.75395	0.415181	-0.216889	-1.02732	-0.799671	0.671467	0.996791	0.389379	0.945863	0.975088	0.782413	0.122228	0.979771	0.656914	0.162776	0.995881	0.95487	0.809167	0.700515	0.999909	0.0118056	0.840964	0.0028857	0.995226	0.884319	0.0605993	0.100416
CSE1L	0.537649	1.09328	2.27734	-0.793863	0.25576	-0.0638054	-0.0459213	0.437382	0.351609	1.97851	-0.238961	-0.21094	-0.796946	-1.34444	-0.725797	1.698	-0.422	-2.85661	0.181348	-0.483589	-1.10083	-1.02796	0.890003	0.798468	0.0133271	0.816031	0.885073	0.949289	0.941121	0.979771	0.997488	0.0164095	0.99916	0.880171	0.233737	0.0135815	0.999909	0.0415916	0.921956	0.00102967	0.998674	0.612313	0.0271718	0.0766721
CSK		-0.228587	Inf		0.695588	0.189914	-0.117583	-0.573133	1.27193		1.25978	0.271589	0.130575	-0.99391	-0.506918	0.0052512	0.691184	1.4627	0.52373	-0.574732	-1.28553	-Inf		0.996791	0		0.569854	0.817433	0.840676	0.979771	0.656914		0.790543	0.832405	0.898381	0.0158901	0.999909	0.99346	0.882532	0.134228	0.931141	0.544994	0.0554527	0
CSNK1A1	Inf	Inf	0.711523	-1.47725				1.12173	-0.655136	-0.661241	-0.6663				-0.822472	-0.433442	-0.584478	-1.3649					0	0	0.731068	0.769544				0.918436	0.997881	0.631124	0.99916				0.999909	0.714944	0.904014	0.270818
CSNK2A1	-3.25106	-Inf	-0.408014	1.20595	0.0110872	-Inf	-Inf	-1.07368	Inf	-1.23507	-Inf	0.795073	0.137086	0.212355	0.00268203	1.09633	-0.398437	0.353798	-0.115571	0.425287	-Inf	-Inf	0.147886	0	0.826643	0.723037	0.996943	0	0	0.9682	0	0.369865	0	0.594859	0.911904	0.679284	0.999909	0.22494	0.908954	0.747886	0.998674	0.749058	0	0
CSNK2A2	Inf	0.480432	-0.201622	0.355438	-0.483977	-0.613729	-0.231565	0.137585	-Inf	-0.0846175	-0.478499	-0.638199	-0.307642	-0.229881	-1.48043	-2.40983	1.24724	-0.665948	-0.350179	0.143768	-0.316823	-Inf	0	0.996791	0.935115	0.970127	0.88067	0.639923	0.749634	0.989616	0	0.962798	0.99916	0.593031	0.768004	0.746934	0.999909	0.161943	0.845398	0.652996	0.998674	0.950518	0.776536	0
CSNK2B	1.55991	-0.676308	0.842375	0.096298	-0.320123	-0.556779	-Inf	-1.37352	1.83672	-0.218467	0.595566	-0.200042	0.122838	-0.891361	0.32219	-0.791127	0.14906	0.783793	0.691451	0.535379	-1.38849	-Inf	0.549965	0.988065	0.617561	0.994077	0.94655	0.722247	0	0.782618	0.386686	0.861257	0.99916	0.94395	0.947222	0.187946	0.999909	0.441827	0.973431	0.515063	0.995226	0.783767	0.109213	0
CSRP1	-0.230809	0.160668	1.39165	0.488151	-0.176097	-1.2668	-1.41793	-0.305905	0.433794	1.15281	0.0298264	-0.441484	-0.602105	-2.0594	-0.395095	2.03794	0.0414732	-1.79364	-0.219392	-0.42144	-0.632432	-1.93439	0.936621	0.996791	0.0335268	0.865815	0.935312	0.0110015	0.000743688	0.979771	0.920119	0.0480067	0.99916	0.608857	0.321971	2.30851e-06	0.999909	0.00121628	0.991556	0.00155926	0.998674	0.63136	0.166129	2.00224e-05
CSRP2	Inf	0.108904	2.37781	-0.792429				0.268609	-0.954299	1.36059	-0.818274				1.64565	1.9407	0.550054	-Inf					0	0.996791	0.149214	0.921746				0.989616	0.903901	0.237208	0.99916				0.999909	0.326652	0.939446	0
CSTB	-0.202806	0.643739	0.748616	-0.422537	-0.738212	-0.0699485	1.0652	-0.0761852	0.780102	0.882735	0.284541	-0.452655	0.0632678	-0.855593	-0.0295123	0.204744	-0.0708488	-0.529548	0.0071562	-0.930564	-1.03547	-0.287966	0.932743	0.873628	0.293458	0.902327	0.813557	0.959284	0.116623	0.989616	0.645962	0.112934	0.99916	0.770657	0.966572	0.123777	0.999909	0.758477	0.973431	0.43133	0.998674	0.447116	0.146913	0.702081
CSTF1	-0.991397	-0.787855	0.0410943	-0.636047	-0.116799	-Inf	-Inf	-0.655798		-0.345486	-0.0794266	0.506878	0.339545	-1.38367	-0.120144	-0.477035	-1.73284	-0.113212	0.316786	-0.420544	0.261052	-Inf	0.802398	0.996791	0.989719	0.949999	0.973892	0	0	0.979771		0.806695	0.99916	0.594859	0.661116	0.00177092	0.999909	0.634733	0.544526	0.93925	0.995226	0.716899	0.76426	0
CSTF2	0.438825	Inf	0.236491		-Inf	-Inf	-Inf	0.964792		-0.835881	-0.841192	0.212392	0.127426	-0.55965	-0.799398	-1.42528	0.644377	0.875101	-0.287973	-0.0610606	-Inf	0.451976	0.951354	0	0.956182		0	0	0	0.979771		0.730852	0.99916	0.904836	0.917211	0.372441	0.999909	0.422383	0.921956	0.659607	0.998674	0.983183	0	0.514457
CSTF3	-0.15176		0.055206	Inf	-0.205819	-0.462928	-Inf	-0.264159	Inf	0.222782	-Inf	-0.462748	-0.876859	-1.36106	0.61259	-0.556565	-0.0580144	-0.382098	0.0507758	-0.235278	-Inf	-Inf	0.970087		0.98043	0	0.949967	0.7486	0	0.986499	0	0.873987	0	0.723803	0.314056	0.0480648	0.999909	0.524165	0.991556	0.761164	0.998674	0.931337	0	0
CTBP1	-1.84328	-0.728286	1.56372	-0.883056	0.162074	1.45248	-0.41742	0.509439	0.15498	-0.0985655	-1.03375	-1.0853	0.479977	-1.20319	0.199965	0.463336	-0.725608	0.342872	0.340582	-1.03358	-1.95568	-0.484027	0.446405	0.996791	0.243809	0.899929	0.978505	0.339565	0.735377	0.979771	0.997881	0.964549	0.995267	0.500414	0.717022	0.0666117	0.999909	0.689991	0.854138	0.81784	0.998674	0.47462	0.0752174	0.669598
CTBP2	1.6589	-0.196798	0.449805	0.103757				0.504679	0.792782	-2.05255	1.36101				0.220409	-2.76062	-1.3767	-1.70092					0.589118	0.996791	0.866116	0.994077				0.982212	0.947609	0.0756382	0.995267				0.999909	0.0169709	0.704308	0.176074
CTBS	Inf			Inf						-Inf	-Inf				0.66729	-Inf	-Inf	Inf					0			0						0	0				0.999909	0	0	0
CTNNA1	-0.220148	0.109207	-0.298761	-0.650845	-0.220607	0.0449824	-Inf	0.0427707	0.237749	-0.868121	-0.236312	-Inf	-Inf	-1.05109	-0.0931052	-0.7735	-0.430995	0.169937	1.57263	1.62699	-Inf	-Inf	0.831551	0.996791	0.475513	0.16657	0.969062	0.984335	0	0.989616	0.892564	0.00271748	0.99916	0	0	0.113879	0.999909	0.007786	0.570005	0.668584	0.854288	0.452894	0	0
CTNNA2	-0.908394	-0.441162	-0.835645	0.430805				0.0269521	0.602416	-1.20837	0.165851				-0.08113	-0.252381	-1.05125	-0.373425					0.630902	0.987339	0.41577	0.921746				0.990826	0.911849	0.0802971	0.99916				0.999909	0.781493	0.543718	0.726292
CTNNB1	-0.656983	-0.413798	-0.337611	-1.44224				-0.0146629	0.901696	-1.34083	-0.802739				-0.105899	-0.874118	-1.45785	0.795081					0.621474	0.928948	0.657372	0.0194643				0.990826	0.403215	0.00510137	0.666842				0.999909	0.0712069	0.0146869	0.119682
CTNNBL1	Inf	0.0274271	0.636595	-Inf	-0.715482	-Inf	-Inf	0.378151	-0.365927	-0.591923	Inf	0.164833	0.0563339	0.11092	-2.01417	0.387093	-0.698526	-0.76296	1.06384	0.131306	-0.55735	-Inf	0	0.996791	0.710061	0	0.766767	0	0	0.979771	0.997881	0.516724	0	0.95487	0.972656	0.877538	0.74089	0.610789	0.863046	0.329314	0.852885	0.97451	0.6675	0
CTNND1	-0.110045	-0.294052	0.252702	0.0283038	0.695487	-1.11912	-0.783434	-0.190002	-0.558827	-1.15425	-0.0509314	0.0847598	-0.486167	-1.51892	-0.289205	-0.593244	-0.652973	0.0633679	0.283658	0.865758	-0.110574	-Inf	0.937184	0.948888	0.687595	0.994077	0.727197	0.339565	0.379172	0.979771	0.628191	0.00269775	0.99916	0.968437	0.637689	0.0063918	0.999909	0.13477	0.459072	0.919893	0.998674	0.613203	0.93104	0
CTPS1	0.335077	-1.08539	1.30318	-0.0201829	0.06732	0.0442134	-0.40425	-0.299145	0.130839	1.6425	-0.208019	-0.0618405	0.0253926	-0.588548	0.691691	2.03053	-1.46225	-1.68624	-0.130162	-0.709538	-1.22764	-0.999392	0.937176	0.83292	0.341239	0.998375	0.973892	0.95556	0.325668	0.983195	0.997881	0.0756382	0.99916	0.959792	0.97673	0.0708876	0.999909	0.0178285	0.459072	0.132938	0.998674	0.249309	0.00353168	0.00641022
CTPS2					-Inf	-Inf	-Inf					-Inf	-Inf	-Inf					-Inf	0.301336	-Inf	-Inf					0	0	0					0	0	0					0	0.824155	0	0
CTSA	-1.3253	-0.431048	0.111904	0.548972				-0.295398	-0.76508	-1.71395	-0.448666	1.27004	0.0551536	-Inf	0.233613	-1.95974	0.101523	0.579492	0.0352478	-0.338201	-Inf	-Inf	0.549965	0.996791	0.954637	0.921746				0.983195	0.92486	0.0492698	0.99916	0.623334	0.978788	0	0.999909	0.0157884	0.974237	0.584284	0.998674	0.910761	0	0
CTSB	0.154761	-0.19592	-0.285241	0.104783	0.184752	0.588263	-0.88102	-0.068045	-0.0431459	-0.911334	-0.347525	-0.15611	-0.274847	-1.44289	-0.0868536	-0.809401	-0.176701	0.667428	-0.14287	-0.215126	-0.864058	-1.91251	0.879618	0.948888	0.438616	0.949999	0.955713	0.551125	0.185183	0.985919	0.997881	0.000522275	0.843096	0.949155	0.821923	0.0107405	0.999909	0.00196351	0.863806	0.0105732	0.998674	0.918692	0.229922	0.00243457
CTSC	-0.212075	-0.391471	-0.103323	-0.620595	1.09468	0.514219	0.172457	-0.0104889	-0.62628	-1.16746	-0.0312613	0.0610874	0.546555	1.27931	-0.102116	-0.79064	-0.0795473	0.691598	-0.545782	-0.745517	-0.784125	-0.461156	0.865984	0.863524	0.86658	0.348867	0.394234	0.57168	0.807266	0.990826	0.395924	0.000397019	0.99916	0.972364	0.560049	0.0125609	0.999909	0.0162212	0.968321	0.037963	0.992662	0.521385	0.229684	0.447667
CTSD	-0.340374	-0.259668	0.0184045	-0.223839	0.542906	0.377744	0.384485	0.00967361	-0.0206451	-0.946983	0.0251108	0.462206	-0.303196	0.176731	-0.0542517	-0.74844	-0.220755	0.633699	-0.0550047	-1.02514	-1.21474	-1.70978	0.638784	0.921214	0.980545	0.866363	0.606109	0.503712	0.345053	0.990826	0.997881	0.000427941	0.99916	0.56737	0.631268	0.605401	0.999909	0.00516857	0.83204	0.0190085	0.998674	0.0719758	0.0036116	3.23652e-05
CTSG					-0.359821	-0.377428	1.4814					-0.142789	0.655626	2.29999					-0.163935	0.138018	1.18332	1.25945					0.896865	0.759992	0.0386275					0.959792	0.571976	0.000580809					0.998674	0.963811	0.130989	0.0661096
CTSH	-0.759965	-0.581194	-0.444336	-0.636491	-0.611568	-Inf	-Inf	-0.262004	0.477304	-0.748584	0.404192	0.0741513	0.255159	0.743189	-0.212692	-0.787471	-0.447964	0.964967	0.0998288	0.366343	0.501066	-Inf	0.580686	0.887553	0.566413	0.747305	0.889549	0	0	0.979771	0.873765	0.154255	0.99916	0.972901	0.914821	0.297088	0.999909	0.137871	0.820319	0.0706152	0.998674	0.876803	0.631917	0
CTSL	0.167686	Inf	-0.57846	0.00784098	-0.736497	-0.79853	-2.31212	-0.0798147	0.0736497	-1.46702	-1.38867	0.202548	-0.702407	-Inf	0.801002	-0.608905	-1.17274	1.03123	-1.03081	-0.127507	-2.58294	-Inf	0.974157	0	0.794801	0.998375	0.755239	0.449509	0.0184739	0.989616	0.997881	0.219844	0.987007	0.935404	0.552198	0	0.999909	0.716535	0.791976	0.524383	0.852885	0.968561	0.0144453	0
CTSS					0.54248	0.708385	0.352489					0.47352	0.671033	0.102985					-0.121317	0.0426264	-0.449047	-0.531695					0.935403	0.7486	0.8252					0.891164	0.735916	0.919969					0.998674	0.995194	0.777097	0.676974
CTSZ	-0.686883	0.146379	-0.64065	0.488799	0.479621	-0.401508	-0.884324	-0.285801	0.461303	-1.07683	0.182347	0.324271	0.320051	-0.925476	0.187094	-0.540732	-0.300844	0.624973	-0.101359	0.102061	-1.00441	-0.861608	0.608859	0.996791	0.318737	0.807865	0.755239	0.592677	0.0636609	0.979771	0.873765	0.0291757	0.99916	0.783187	0.702542	0.0256739	0.999909	0.308333	0.894608	0.262341	0.998674	0.959418	0.0505787	0.0584886
CTTN	-0.391357	-0.338434	0.250335	-0.196183	1.24154	-2.57614	-Inf	-0.211141	0.259058	-0.161969	0.138359	-1.99252	-Inf	-Inf	-0.122705	-0.529946	-0.345513	-0.722618	-Inf	0.512368	-Inf	-Inf	0.718178	0.921214	0.675041	0.932645	0.754531	0.248535	0	0.979771	0.942634	0.711094	0.99916	0.573966	0	0	0.999909	0.169792	0.795507	0.060638	0	0.902526	0	0
CUL1	-Inf	-0.692823	-Inf	0.00821774	-0.580071	-Inf	-0.792379	-0.403471	-0.429446	0.969498	0.433308	0.00904567	0.0373557	-Inf	-1.92323	-0.0839884	-0.232813	-Inf	-Inf	-Inf	-Inf	-Inf	0	0.733299	0	0.998375	0.606109	0	0.149139	0.979771	0.892564	0.150318	0.99916	0.995387	0.966444	0	0.0118334	0.915671	0.925436	0	0	0	0	0
CUL2	-0.301752	0.0662397	0.7094	1.10486	-0.310049	-Inf	-Inf	0.689087	0.770377	-0.29696	-0.0235434	-0.574968	-1.14486	-1.29742	1.04599	-0.597358	-0.567449	-0.530141	-0.256454	-0.301155	-Inf	-Inf	0.937176	0.996791	0.674573	0.704482	0.949967	0	0	0.979771	0.835854	0.768704	0.99916	0.730209	0.320375	0.0552333	0.999909	0.522997	0.892518	0.747477	0.998674	0.850032	0	0
CUL3	-Inf			-Inf	0.521021	1.22192	-Inf				Inf	-0.53164	-0.423902	-Inf	-0.773033	Inf			-0.423389	0.626992	-Inf	-Inf	0			0	0.889549	0.483099	0				0	0.723436	0.711839	0		0			0.998674	0.798414	0	0
CUL4A		0.292292	Inf	0.262611					Inf	-Inf	-1.11891	0.128763	0.543895	-0.635705	-0.234754	Inf	-0.223324	-Inf	-0.338788	-0.852241	-Inf	-0.960095		0.996791	0	0.949999					0	0	0.757612	0.927761	0.361151	0.172578	0.999909	0	0.973431	0	0.995226	0.1956	0	0.0659743
CUL4B		-Inf	Inf	0.312984	0.245976	0.995576	-Inf		0.274252	-Inf	1.4682	-1.027	-1.10211	-Inf	-Inf		1.23564	0.23934	1.50598	-Inf	-Inf	0.538391		0	0	0.989677	0.984044	0.707837	0		0.997881	0	0.74037	0.754822	0.648242	0	0		0.776411	0.901637	0.854288	0	0	0.73578
CUSTOS					-Inf	-Inf	-Inf					-Inf	-Inf	-Inf													0	0	0					0	0	0
CUTA	Inf	1.13245	0.166674	-0.440115	-0.392935	-0.188215	-Inf	-0.0808671	-0.55087	1.09833	-0.183307	0.475814	-0.236412	-0.840136	-0.439002	0.184528	-0.801477	Inf	0.794872	-0.194663	-0.479483	-Inf	0	0.721282	0.928022	0.921746	0.935403	0.924457	0	0.989616	0.947609	0.212056	0.99916	0.738056	0.852769	0.249151	0.999909	0.900062	0.832364	0	0.866865	0.923844	0.657474	0
CUX1					-Inf	-Inf	-Inf					-0.0134051	-0.422857	-Inf					-Inf	-Inf	-0.485906	-Inf					0	0	0					0.995173	0.681126	0					0	0	0.623445	0
CWC15	Inf		0.294169	-Inf				-0.270405	0.168192	0.093115	-Inf				-0.847831	-0.670866	0.494009	-1.19404					0		0.897035	0				0.983195	0.997881	0.962798	0				0.999909	0.532862	0.936489	0.446634
CXCL10		-Inf	Inf	0.367496				Inf	-0.854845	1.15189	3.56223	-Inf	2.27133	2.49577	0.513334	1.03448	0.591114		-2.17937	-0.663012	-0.481504	-0.606284		0	0	0.979987				0	0.962147	0.454917	0.134206	0	0.107184	0.00732422	0.999909	0.371928	0.933644		0.505915	0.652264	0.631917	0.4624
CXorf38					-Inf	-Inf	-Inf					0.174506	0.72563	0.197184					0.592072	-0.168892	-Inf	0.580749					0	0	0					0.959792	0.481342	0.810476					0.998674	0.954219	0	0.566291
CYB5A	0.611564	-Inf	-0.256978	-1.08995	1.17359	1.36475	-Inf	0.692299		-1.6667	0.21167	0.061841	0.0548507	-1.37435	-0.278006	-1.20746	-0.773246	0.615461	-0.913457	-0.862733	-1.27377	-1.09445	0.831551	0	0.864098	0.769544	0.694662	0.43363	0	0.9682		0.0382598	0.99916	0.979454	0.976775	0.151669	0.999909	0.143302	0.790808	0.551442	0.93475	0.613203	0.16745	0.171036
CYB5B	1.72205	1.46675	-0.207531	-0.856269	-1.28107	-0.191516	-Inf	-0.669678	-1.0621	-1.3214	0.072315	0.111757	0.816222	1.6536	1.17846	-0.0772135	0.0449115	0.733361	-0.527013	-0.949746	-Inf	1.0119	0.589932	0.909941	0.935142	0.921746	0.727197	0.923773	0	0.979771	0.87989	0.290344	0.99916	0.959792	0.379081	0.00503285	0.999909	0.966063	0.997414	0.656809	0.995226	0.447913	0	0.1171
CYB5R1	0.0471908	-0.468127	1.10031	-1.01652	-Inf	-0.0235731	-Inf	0.187311	-0.207346	-1.43311	-0.352167	0.316749	-0.148172	2.20479	0.149175	-0.717095	-1.53317	0.991002	0.731882	-0.413948	-Inf	-Inf	0.995423	0.996791	0.585543	0.866698	0	0.990838	0	0.989616	0.997881	0.253976	0.99916	0.833451	0.906267	0.000330425	0.999909	0.610662	0.67452	0.528835	0.991988	0.7618	0	0
CYB5R2	Inf	-0.290499	-0.245846	-Inf				0.98557	0.786911	0.472317	-0.861251				-0.602582	-0.310809	0.509577	0.377154					0	0.996791	0.935103	0				0.979771	0.903901	0.757983	0.995267				0.999909	0.786752	0.904014	0.771158
CYB5R3	-0.677984	0.104128	-0.0254403	-0.0210146	0.507361	0.986631	1.30052	-0.0571598	-0.340071	-0.840086	-0.174457	-0.0768194	0.626551	1.44026	-0.0983199	-1.02352	-0.0688279	0.642187	-0.321777	-0.591455	-1.11803	0.00894674	0.564328	0.996791	0.982915	0.994077	0.693931	0.0519696	0.00161636	0.989616	0.909768	0.0555169	0.99916	0.959792	0.292303	0.000213768	0.999909	0.0203116	0.973431	0.181575	0.995226	0.437045	0.0110123	0.990084
CYBA					0.880241	-1.04564	-Inf					1.29697	0.408269	-Inf					0.1203	-Inf	-Inf	0.125052					0.682617	0.392152	0					0.431805	0.768004	0					0.998674	0	0	0.902855
CYBB					0.808205	-0.683493	0.0130951					0.272324	0.331897	0.939815					0.301813	-0.108805	-0.725582	-0.291538					0.606109	0.395483	0.984796					0.834667	0.692614	0.0269705					0.998674	0.95663	0.179338	0.587126
CYC1	1.52812	-0.722347	-0.310217	-0.655575	0.575229	1.80022	1.80329	-0.241795	-0.518947	-0.223469	-1.41941	-0.278101	0.327749	0.605936	0.26731	-0.541364	-0.801175	0.995538	0.145436	-0.846061	-0.833371	-1.09626	0.580686	0.994836	0.872378	0.921746	0.805217	0.0307543	0.0075203	0.986499	0.982623	0.871887	0.95106	0.891392	0.790628	0.294062	0.999909	0.650835	0.844238	0.43122	0.998674	0.526908	0.272415	0.0851862
CYCS	-0.771105	2.47257	-1.56748	-0.227736				-0.562281	0.242963	-1.08352	0.347368	-Inf	-Inf	-Inf	0.462084	-0.456227	-0.802569	0.869182					0.583923	0.0853549	0.0148474	0.984424				0.933952	0.997881	0.0592912	0.99916	0	0	0	0.999909	0.426698	0.769358	0.160971
CYFIP1	0.324068	-1.4532	1.8359	-0.203745	0.111897	-0.244558	0.190973	-1.19653	0.471593	2.26102	-1.07152	-1.03796	-0.0518593	-0.558106	0.365429	1.11502	-0.572368	-2.22288	0.303267	-0.253139	-0.65756	-0.606031	0.936621	0.68423	0.0940723	0.991953	0.9733	0.818385	0.850251	0.880273	0.982623	0.015669	0.950371	0.391202	0.9696	0.282745	0.999909	0.262654	0.893838	0.0185542	0.998674	0.884789	0.498938	0.308659
CYFIP2					-0.283642	0.520353	-Inf					-0.549257	-0.650234	0.340874					0.0545704	-0.603002	-0.882938	-0.337763					0.969062	0.840049	0					0.856539	0.729645	0.725559					0.998674	0.79928	0.575069	0.819063
CYP1B1					-0.492514	-0.0461546	-Inf					-1.91639	-Inf	-Inf					-0.675178	-Inf	-Inf	-Inf					0.935403	0.989248	0					0.68812	0	0					0.998674	0	0	0
CYP27A1												-0.786715	0.459784	0.927214					0.551152	-0.70403	-Inf	-0.552419												0.601359	0.716386	0.136636					0.995226	0.662806	0	0.602028
CYP2B6	0.563981	Inf	0.639355					Inf	Inf	5.19289	-Inf				1.16707	Inf	-Inf	-Inf					0.722353	0	0.510926					0	0	0.107017	0				0.999909	0	0	0
CYP2S1	-0.434921	-Inf	-0.497389	-0.974836				-0.64985	-Inf	-0.256337	0.629743	0.0424526	0.309508	0.539455	-0.029248	-1.12118	-0.357295	1.02088					0.923653	0	0.856231	0.921746				0.979771	0	0.898931	0.99916	0.995173	0.942488	0.804897	0.999909	0.341465	0.968321	0.501655
CYP51A1	1.34397	-Inf	-0.0694125	-0.732416				-0.459429	-0.629789	-2.2122	0.0461323				-0.821455	-0.925059	-1.44885	-0.987173					0.626079	0	0.983026	0.943176				0.979771	0.991995	0.168606	0.99916				0.999909	0.431443	0.602307	0.531107
CZIB		0.187221	-Inf	-1.59814	-0.835508	0.248562	-Inf	0.568348	-0.663223	1.05109	-0.48595	0.36237	-0.131411	-1.46889	0.19859	-0.00174092	-0.0812725	-0.23331	-0.089668	-0.655	-1.76088	-1.8864		0.996791	0	0.537724	0.804726	0.891683	0	0.9682	0.849899	0.178608	0.99916	0.79092	0.913439	0.0252558	0.999909	0.998248	0.976917	0.906354	0.998674	0.555594	0.00614762	0.00133576
DAB2					Inf							0.190961	-0.345837	-Inf					0.00898293	-0.351644	-Inf	-Inf					0							0.891392	0.657812	0					0.998674	0.756808	0	0
DAD1	-2.3673	-Inf	-0.591752					-1.57617		-0.122963	0.886205	-0.112981	-0.413606	0.765738	0.873297	0.439332	Inf	-0.776972	-Inf	-Inf	-Inf	-Inf	0.312244	0	0.785631					0.785616		0.936455	0.99916	0.861688	0.398514	0.0117815	0.999909	0.757755	0	0.759893	0	0	0	0
DAP3			Inf	-Inf	-0.159453	-0.56928	-Inf			-Inf		-0.861059	-0.910363	-0.36972	-0.513086	-0.419168	-0.353532	0.143697	1.14457	0.105463	-0.0469987	-Inf			0	0	0.950956	0.615061	0			0		0.565315	0.380019	0.54849	0.999909	0.562558	0.933644	0.891491	0.805899	0.974325	0.976241	0
DAPK3				Inf				-0.291706		-0.0961097	-Inf															0				0.983195		0.920121	0
DARS1	0.573241	-0.211381	1.26144	0.372412	0.171413	-0.0298876	-0.587171	-0.0889755	-0.0778682	0.532597	-0.25275	0.600828	0.795665	-0.0556724	-0.616174	1.22766	0.0423717	-1.07697	-0.525052	-0.611559	-0.734222	-1.34695	0.726184	0.996791	0.0494534	0.921746	0.883061	0.962275	0.0560216	0.989616	0.997881	0.368528	0.99916	0.291908	0.0636969	0.849782	0.999909	0.0315192	0.991556	0.0646076	0.669998	0.205421	0.0271028	4.5997e-05
DARS2	1.38948		Inf	-0.336309	-0.19257	0.246596	-0.261352	-1.45616	-0.642281	-0.869951	-0.14767	0.948896	0.929235	1.00178	1.20769	0.497154	0.810047	1.01003	-0.0145094	-0.996819	-0.382968	-1.31422	0.686597		0	0.970127	0.936539	0.759992	0.623262	0.782618	0.997881	0.407227	0.99916	0.248896	0.159353	0.0132067	0.999909	0.719412	0.858215	0.544907	0.998674	0.177378	0.490696	0.0236251
DAXX												-0.704055	-Inf	0.978644					-Inf	-Inf	-Inf	-Inf												0.685916	0	0.0756914					0	0	0	0
DAZAP1	-0.26792	-0.207235	0.783427	-0.283029	0.0623297	-1.3633	-1.83435	0.0486223	-0.42096	-0.581747	-0.300878	-0.618272	-1.15161	-1.86994	-0.0850751	-0.591331	0.409672	0.347142	-0.0877371	-0.182525	-1.50263	-1.34049	0.90037	0.996791	0.244171	0.932645	0.993508	0.0436704	0.0112944	0.989616	0.903901	0.29268	0.99916	0.576876	0.12966	0.000280589	0.999909	0.30304	0.845398	0.634828	0.998674	0.918547	0.0104118	0.049915
DBI	-1.1602	-0.086922	-0.0579618	0.00215704	-Inf	-0.787367	-1.3381	-0.0366715	0.556972	0.642328	0.181436	-0.453494	-0.172825	-1.03517	-0.316284	1.10584	-0.187996	-1.24812	0.191306	-1.15641	-1.64053	-0.986407	0.466946	0.996791	0.970907	0.998375	0	0.551125	0.19959	0.989616	0.87989	0.335358	0.99916	0.719574	0.884613	0.03395	0.999909	0.086724	0.954711	0.0821486	0.998674	0.1956	0.00922529	0.0661096
DBN1	1.78008	-0.162701	0.38777	0.409063				-0.540037	1.14026	-1.11214	-0.0170095				-0.246605	-0.292596	0.0290236	0.56236					0.147886	0.996791	0.710061	0.921746				0.9682	0.407767	0.0769367	0.99916				0.999909	0.693285	0.996975	0.476498
DBNL	0.235933	-0.476726	1.16537	0.694459	0.256245	-0.61268	-1.59797	-0.513694	0.729785	0.569778	-0.80191	0.391166	0.0684287	-1.29885	-0.233703	2.15238	0.157622	-3.41835	0.366362	-0.146803	-0.185573	-1.05941	0.949333	0.996791	0.337956	0.912659	0.8668	0.237798	7.9644e-05	0.979771	0.904242	0.576928	0.99916	0.632669	0.935967	0.000351005	0.999909	0.0209952	0.973431	0.000165205	0.992662	0.905386	0.728691	0.00483156
DBT	0.759053	-Inf	-0.15402	Inf	-0.100379	0.568522	-Inf	-0.520871	-Inf	-1.02796	0.0318845	0.329872	1.04032	2.35196	0.217621	-1.41693	-0.106383	-0.0798601	-0.037469	-Inf	-Inf	-Inf	0.865984	0	0.962998	0	0.993508	0.744592	0	0.982212	0	0.39469	0.99916	0.857825	0.289127	0.000596205	0.999909	0.181045	0.985248	0.957233	0.998674	0	0	0
DCAF13	Inf							-Inf		-Inf					-0.469087	-0.700521							0							0		0					0.999909	0.54917
DCAF8					-0.0233124	0.010173	-Inf					-0.178151	0.326405	-0.398791					0.0818945	-0.606025	-Inf	-Inf					0.995996	0.992343	0					0.928576	0.742718	0.554431					0.998674	0.761227	0	0
DCBLD2	0.222619	-0.258643	-0.0969913	-0.412239				-0.197928	Inf	-0.675734	-Inf				0.0127429	-0.121707	0.0254571	-0.429826					0.955089	0.996791	0.970907	0.949999				0.987933	0	0.61086	0				0.999909	0.939806	0.998201	0.76647
DCD		Inf																						0
DCK					-0.0709979	-Inf	-Inf					-0.982379	-1.27565	-Inf					0.0390883	-1.13106	-1.4506	-Inf					0.993508	0	0					0.601359	0.494968	0					0.998674	0.544994	0.294502	0
DCP1A					-1.11361	-Inf	-Inf					0.103542	-Inf	-Inf					-Inf	0.414646	0.849282	-Inf					0.660147	0	0					0.959792	0	0					0	0.821076	0.297214	0
DCPS	Inf		0.618447	-Inf	0.0584434	-0.26897	-0.6622	-0.102215		0.359573	0.706229	0.11896	-0.322377	-Inf	1.54346	-0.103488	0.00128968	1.05942	-0.195343	-0.296821	-1.31382	-1.56874	0		0.664116	0	0.993508	0.782405	0.254632	0.989616		0.662416	0.8637	0.95487	0.741427	0	0.746872	0.909483	0.999873	0.0955763	0.998674	0.832419	0.100545	0.00378068
DCTD	Inf	-Inf	Inf	-0.14807	0.281619	-0.114605	-Inf			0.0280579	0.0218926	0.00374654	-0.566371	-1.81899	-0.594685	-Inf	-0.80586	-Inf	0.572907	0.0976353	-0.441586	-0.178717	0	0	0	0.994077	0.924812	0.947685	0			0.9854	0.99916	0.99989	0.572537	0.0146507	0.999909	0	0.790808	0	0.992662	0.972753	0.69241	0.858386
DCTN1	-0.038867	-1.93523	0.859412	-0.919393	0.478771	1.11553	-Inf	0.664419	0.203784	0.626657	-0.0101744	-0.797605	-0.471605	-1.15182	-0.174551	0.513296	-0.847919	-2.30223	0.0238224	-0.601067	-1.49724	-1.0375	0.992725	0.176417	0.479787	0.769544	0.846554	0.353747	0	0.9682	0.997881	0.45646	0.99916	0.537193	0.640898	0.0973807	0.999909	0.645597	0.769358	0.0741112	0.998674	0.636933	0.0851551	0.172769
DCTN2	-0.6175	0.0429284	1.5323	-1.09714	0.757017	0.080921	-Inf	0.665627	1.47211	0.665028	-0.825663	0.0187389	-0.181179	-1.75798	0.492963	1.99365	-0.188978	-2.31578	-0.4002	-1.24513	-1.12285	-1.53947	0.848475	0.996791	0.150628	0.758279	0.327349	0.91973	0	0.979771	0.531015	0.49225	0.995267	0.986782	0.79077	9.69582e-06	0.999909	0.0274577	0.973431	0.0177907	0.947324	0.0245782	0.0342494	0.00184206
DCTN3	-Inf	-2.54041	0.664216	0.67962				-Inf	-1.56329	-0.242495	-1.00775				-0.164358	Inf	0.866666						0	0.733299	0.80885	0.943176				0	0.901056	0.895285	0.99916				0.999909	0	0.914251
DCTN4	-0.557561	-0.114768	0.550596	-0.386637	0.0255018	-Inf	-Inf	-Inf	0.375339	-0.0541832	-0.592	0.104237	-0.345198	-Inf	0.331368	0.735873	-0.398834	-Inf	1.1508	-Inf	0.218585	-Inf	0.890003	0.996791	0.832299	0.971565	0.995907	0	0	0	0.997881	0.962015	0.99916	0.960697	0.68615	0	0.999909	0.655967	0.934429	0	0.714447	0	0.815278	0
DCTN5					-1.0227	-Inf	-0.622515					-Inf	-Inf	-Inf													0.867297	0	0.720491					0	0	0
DCTN6					-0.449687	0.0198663	-Inf					0.329071	-0.512086	-0.273492					0.0954251	-0.443965	-Inf	-Inf					0.857724	0.990838	0					0.834571	0.592155	0.706526					0.998674	0.8302	0	0
DCTPP1		-1.08108	Inf	0.43636	-0.0722828	-Inf	-Inf		0.397731	Inf	-Inf	-0.488949	-0.0517575	-Inf	-0.53135	Inf			-Inf	-0.566807	-0.184629	-Inf		0.655286	0	0.932645	0.993508	0	0		0.997488	0	0	0.723803	0.976775	0	0.999909	0			0	0.795704	0.889062	0
DCUN1D1						Inf						-Inf	-Inf	-Inf					Inf	Inf								0						0	0	0					0	0
DCXR					-0.0788117	-0.137678	-Inf					-0.0144665	0.410589	-0.95165					0.187742	-0.507242	-0.309253	-0.908462					0.993508	0.923773	0					0.992396	0.714547	0.0818058					0.998674	0.75277	0.723372	0.27045
DDB1	0.0538276	0.0512135	0.285376	-0.72942	0.365731	0.870778	-0.634259	-0.0112043	-0.535312	-0.794179	-0.762973	-0.153169	-0.542426	-1.75404	0.442908	-0.119725	-0.698264	-0.230734	-0.122981	-0.9308	-1.18565	-0.596335	0.983762	0.996791	0.787152	0.769544	0.883061	0.375267	0.392572	0.995507	0.87989	0.201593	0.874993	0.953508	0.622066	0.00330403	0.999909	0.878568	0.736669	0.796558	0.998674	0.45703	0.10135	0.370922
DDI2		-Inf		-1.21966	Inf					Inf	-Inf	0.227534	-0.0644732	-Inf		Inf		-Inf	-0.913629	-0.494257	-0.6616	0.0430251		0		0.360931	0					0	0	0.823431	0.939487	0		0		0	0.641435	0.638268	0.114487	0.953444
DDOST	-0.542506	0.987594	-0.434059	-1.00458	0.238812	0.789754	0.619485	0.179044	-0.303994	-0.715594	-0.168231	0.474032	0.347342	1.56797	-0.0332923	-0.777355	-0.297896	0.603751	0.414547	-0.886528	-0.8961	-1.1497	0.580686	0.0991104	0.38395	0.0523737	0.896865	0.230891	0.376995	0.979771	0.892564	0.051893	0.99916	0.63999	0.669422	0.00052731	0.999909	0.0361236	0.83204	0.12272	0.995226	0.258861	0.0851551	0.0124533
DDR1			Inf					-0.603437		-Inf					-0.279283	-Inf	-Inf	-Inf							0					0.983195		0					0.999909	0	0	0
DDRGK1	2.54459	Inf	-0.265522	-0.0295371	-0.432822	-1.00918	-1.03373	0.0911872	1.32725	-1.42419	2.80297	0.580636	1.09319	-0.227947	-0.745367	0.836534	-1.32761	-1.09392	0.169016	0.534804	-Inf	-0.466632	0.564328	0	0.941016	0.998375	0.867297	0.443702	0.285241	0.989616	0.98302	0.418952	0.995267	0.696612	0.263565	0.715203	0.999909	0.662978	0.820319	0.782136	0.998674	0.75277	0	0.639138
DDT	Inf	-0.399046	0.975785	0.69395				0.807642	-0.241122	0.503893	-0.287019	0.225518	0.564964	0.714685	-0.282845	1.39122	0.220271	-0.656804	0.328766	-0.299319	0.130729	-Inf	0	0.977907	0.30738	0.798099				0.9682	0.997881	0.434066	0.99916	0.838651	0.363745	0.136378	0.999909	0.0616337	0.951063	0.403077	0.998674	0.826936	0.867917	0
DDX1	0.90191	0.681072	1.02851	-0.94611	-0.142714	1.01568	-0.123535	0.66015	0.390728	0.378815	-0.592141	0.0667957	-0.0818265	-0.702888	-0.403862	-1.58321	0.586257	-0.248882	-0.359273	-1.22591	-2.12735	-2.43464	0.703822	0.948888	0.35555	0.769544	0.955713	0.289825	0.849057	0.979771	0.995179	0.697166	0.99916	0.970944	0.947222	0.11533	0.999909	0.0614953	0.860858	0.852324	0.995226	0.124167	0.000425449	0.00056512
DDX10					-0.76311	-0.938528	-Inf					-0.380144	-0.428	-Inf													0.883061	0.689713	0					0.917901	0.843438	0
DDX17	0.744784	-0.538439	0.444376	0.257483	-0.0139262	-0.290656	-0.129788	0.0598914	0.901142	-0.481964	0.180796	0.204713	0.256335	-0.535979	-0.328189	-0.711173	0.0646514	0.418433	-0.221237	-0.272039	-0.515492	-0.32091	0.479553	0.827362	0.455569	0.921746	0.993508	0.395483	0.633988	0.989616	0.343125	0.264865	0.99916	0.708575	0.489627	0.0111528	0.999909	0.0957326	0.973431	0.41213	0.992662	0.58379	0.0452163	0.165623
DDX18	-Inf	-Inf	Inf	-1.03391	-0.0764107	0.319168	-0.00402756	-0.818508		-1.68828	0.330151	-0.260138	0.340202	-0.697387	-0.751796	-1.97347	-0.946772	0.0278255	0.542945	-0.685056	-0.756736	-Inf	0	0	0	0.932645	0.993508	0.789036	0.998219	0.979771		0.127589	0.99916	0.885332	0.744575	0.17183	0.999909	0.0543197	0.845398	0.988041	0.993131	0.5846	0.422412	0
DDX19A				3.04926	0.920289	-0.195873	-0.613337		Inf		0.455918	0.614106	-0.857897	-Inf	1.42956	Inf	-0.262719	-Inf	0.868572	0.765613	-0.694997	-0.395913				0.43572	0.714827	0.928229	0.602169		0		0.99916	0.721161	0.456523	0	0.999909	0	0.973431	0	0.925801	0.634233	0.5859	0.735073
DDX19B		-Inf	Inf	1.39017	0.458964	0.694024	0.510211		-Inf			0.768829	-0.115857	-0.74401			-Inf		1.11686	0.809386	-Inf	-Inf		0	0	0.769544	0.8668	0.509358	0.519513		0			0.576005	0.953331	0.318831			0		0.805899	0.716899	0	0
DDX20												0.0352762	-Inf	2.23662																				0.96293	0	0.00185272
DDX21	0.000572593	-0.29514	-0.23395	-1.42576	-0.0985047	-0.327022	-0.212205	-0.707168	-0.11299	-1.57394	-0.165001	0.00187811	0.0901691	0.408252	-0.201012	-0.733596	-1.2443	-1.26355	-0.323237	-0.273411	-0.335708	-0.227797	0.999913	0.996791	0.868659	0.413398	0.957607	0.571523	0.707897	0.9682	0.997881	0.0412186	0.99916	0.99989	0.909309	0.173895	0.999909	0.336753	0.438334	0.0893628	0.992662	0.760583	0.429489	0.559899
DDX23	-2.23404		-0.292293	0.294794	Inf	Inf		-0.231004		-0.86046	-0.0282533	-0.328905	-0.0641504	-Inf	0.64571	-0.11027	-0.475301	-0.521091	-Inf	-Inf	-Inf	-Inf	0.230343		0.866323	0.984424	0	0		0.983195		0.243242	0.99916	0.880171	0.960391	0	0.999909	0.935145	0.914251	0.646596	0	0	0	0
DDX24	Inf	-Inf	-0.997343	-1.51264	-Inf	-Inf	-Inf	-0.488484	-Inf	Inf	0.162224	0.428518	-0.0812394	0.649859	-0.439202	-1.29722	-0.679316	Inf					0	0	0.738156	0.807865	0	0	0	0.984646	0	0	0.99916	0.729803	0.948064	0.0983294	0.999909	0.519316	0.939221	0
DDX27			0.159792		-0.506055	-Inf	-Inf					-0.159449	0.21485	-0.0893566	-Inf		-Inf		0.424739	-Inf	-Inf	-Inf					0.813557	0	0					0.937451	0.900395	0.904712	0		0		0.998674	0	0	0
DDX28					-Inf	-Inf	-Inf																				0	0	0
DDX39A	Inf	Inf	Inf	Inf	0.0094935	0.327473	-0.626405	-1.51376	-Inf	-1.92987	Inf	0.083711	0.0863326	0.600923	0.750316	-1.226	1.14381	1.05809	0.533164	0.459287	-0.258767	0.185954	0	0	0	0	0.996943	0.730194	0.295393	0.979771	0	0.2083	0	0.96293	0.948064	0.211307	0.999909	0.422989	0.845398	0.564404	0.992662	0.75277	0.741098	0.836254
DDX39B	0.172854	0.396573	0.318549	0.508838	0.149509	-0.577464	-0.975435	0.339887	0.190927	-0.571295	0.030783	0.0869178	0.0432833	-1.87186	0.05181	-0.618875	0.251722	0.507621	0.677045	0.315837	0.10763	-1.10752	0.914913	0.921214	0.590154	0.702519	0.94655	0.33983	0.0213987	0.9682	0.9885	0.146296	0.99916	0.959792	0.966018	1.72256e-05	0.999909	0.115411	0.88033	0.241956	0.740861	0.769473	0.866842	0.0402097
DDX3X	0.0188704	0.480984	0.980293	-0.55546	-0.288248	-0.306097	-0.155745	0.0489707	1.07917	0.387382	0.0342415	0.341955	0.949685	-0.379076	-0.367208	0.847056	-0.215952	-1.61368	-0.299446	0.414052	0.700037	-Inf	0.995249	0.921214	0.0734475	0.769544	0.938573	0.808741	0.862935	0.989616	0.299733	0.444318	0.99916	0.875688	0.364008	0.554431	0.999909	0.0770841	0.926047	0.000477108	0.998674	0.882778	0.557634	0
DDX3Y					-0.148888	-0.409041	0.542142					-0.778501	-1.39943	-1.70978					-0.452316	-0.40944	-0.254949	-0.193589					0.975088	0.731227	0.491475					0.576876	0.153951	0.00538937					0.998674	0.876803	0.844695	0.858386
DDX42	Inf	-Inf	-0.470344	-0.254429	0.47183	-1.32127	-Inf	-0.640397	Inf	-0.854223	0.110976	-0.639345	-0.478252	-Inf	0.779686	-0.748905	0.506755	0.0588229	0.690427	0.872656	-0.0845206	-0.00185366	0	0	0.901757	0.990788	0.86607	0.148178	0	0.983195	0	0.435567	0.99916	0.68204	0.692771	0	0.999909	0.513214	0.926047	0.967421	0.991988	0.540096	0.959238	0.999314
DDX46	-1.31585	0.183587	0.304627	-0.170223	-0.621857	-0.382122	-0.866754	-0.325853	-0.308945	-1.42549	0.41012	-0.202843	-0.146736	0.296012	0.0227979	-1.5705	0.332147	-0.395304	0.0359587	-0.370471	-0.587523	-Inf	0.561548	0.996791	0.864098	0.992824	0.742356	0.775089	0.291749	0.983195	0.997881	0.0823264	0.99916	0.916473	0.909309	0.558779	0.999909	0.0561387	0.93743	0.741469	0.998674	0.862009	0.393101	0
DDX47					-0.181674	-0.918848	-Inf					-1.04489	-1.75123	-Inf					-Inf	-Inf	-Inf	-Inf					0.973892	0.58002	0					0.576005	0.320209	0					0	0	0	0
DDX5	-0.249125	-0.347595	0.537833	-0.223822	-0.508435	-0.0536802	0.185961	-0.209191	-0.0166659	-0.72265	-0.192077	-0.0652662	0.228357	0.476127	-0.135196	-0.623406	0.190757	0.751161	0.199709	0.420465	0.392581	0.136186	0.890003	0.948888	0.35232	0.932645	0.603089	0.942079	0.642304	0.979771	0.997881	0.102458	0.99916	0.959792	0.712886	0.112722	0.999909	0.167631	0.933644	0.101979	0.998674	0.555594	0.337782	0.741892
DDX52										-Inf	-Inf	0.265477	1.06629	1.68622	Inf	1.45644	-Inf	1.27664	Inf													0	0	0.928576	0.574898	0.131116	0	0.175368	0	0.299144	0
DDX54	Inf							-0.180396				-0.809614	0.443402	-Inf	-Inf	-Inf	-Inf	-Inf	-0.825365	-Inf	-Inf	-Inf	0							0.989616				0.749413	0.760896	0	0	0	0	0	0.995226	0	0	0
DDX56					-Inf	-Inf	-Inf					-Inf	0.0145218	-Inf					-Inf	-Inf	-Inf	-Inf					0	0	0					0	0.990707	0					0	0	0	0
DDX6	1.1693	0.788859	1.4826	-0.55759	0.204169	-0.183445	-0.361909	0.66015	0.828108	2.03497	0.0432358	0.120445	-0.337828	-1.46479	0.411848	1.09726	0.358119	-1.21408	0.0699098	-0.601873	-0.552688	-1.06043	0.669049	0.948286	0.262193	0.921746	0.895791	0.79822	0.413553	0.979771	0.882417	0.0349819	0.99916	0.933095	0.614036	0.000155432	0.999909	0.327998	0.940958	0.264536	0.998674	0.414009	0.222548	0.00665166
DDX60L					-0.588163	-1.66978	-Inf					-0.143071	0.506987	-Inf													0.825389	0.174278	0					0.939424	0.591101	0
DECR1	-0.615924	0.544593	-0.195884	-1.0248	0.0848772	-0.50048	-0.329133	0.0201798	0.150991	-0.86418	-0.21206	0.135617	0.302831	0.622553	-0.275537	-1.35989	0.432338	1.06737	0.269883	0.263357	0.630846	-1.30141	0.829979	0.977007	0.901073	0.702666	0.975088	0.522115	0.577847	0.992565	0.997881	0.287107	0.99916	0.939424	0.741427	0.160145	0.999909	0.086724	0.914251	0.220198	0.998674	0.852238	0.289416	0.00871346
DEF6					-0.283591	-0.325983	-Inf					-0.656648	-0.761401	-1.45946					0.856442	1.23322	0.182283	-Inf					0.930102	0.77192	0					0.62503	0.432638	0.0501718					0.866865	0.45703	0.889062	0
DEGS1	0.464092		-3.52856	Inf	0.0934987	0.0554111	-Inf	-Inf		-0.978185	-Inf	-0.803024	-0.250043	0.0737273	-1.05225	-0.7688	-0.766297	Inf	-0.747624	-Inf	-Inf	-Inf	0.638784		1.69892e-05	0	0.993508	0.975478	0	0		0.116579	0	0.586912	0.864801	0.911106	0.999909	0.326592	0.660864	0	0.991988	0	0	0
DEK	1.05939	-1.24038	-0.316843	-0.902225	-0.440858	-0.396816	-0.352189	0.461754	-1.73235	-0.991497	-0.756841	0.586329	0.608958	-0.299264	-0.0774973	-1.34412	-0.555556	1.80915	0.344091	-0.0561376	-0.868382	-Inf	0.820866	0.921214	0.893526	0.907349	0.813557	0.641213	0.556653	0.982212	0.849899	0.357355	0.99916	0.593031	0.454367	0.529093	0.999909	0.251099	0.914251	0.0948336	0.998674	0.979589	0.133308	0
DENR	Inf	-0.165295	-0.524333	1.39446	2.77166	-0.201814	-Inf	0.281468	0.997127	1.58526	-0.681415	-0.456986	0.898295	-1.84509	0.511786	-0.119944	0.854304	-Inf	1.14673	-0.0241835	-0.060988	-0.0341237	0	0.996791	0.833675	0.807865	0.135327	0.924211	0	0.989616	0.926191	0.357067	0.99916	0.880171	0.574898	0.0331243	0.999909	0.966518	0.863806	0	0.925801	0.998956	0.980957	0.98793
DERA	-0.201949	-0.337341	0.718757	-0.843626	-0.764604	-Inf	-Inf	-1.73423	Inf	0.821442	-0.0415383	-0.287041	-Inf	-Inf	-0.723935	Inf	-0.126493	-0.160097	-Inf	-Inf	-Inf	-Inf	0.972166	0.996791	0.773005	0.934941	0.714827	0	0	0.918436	0	0.36309	0.99916	0.848143	0	0	0.999909	0	0.988553	0.947444	0	0	0	0
DFFA	-Inf	1.11427	0.352379	-0.877906	-0.441488	-0.900631	-Inf	0.544968	0.746203	0.988863	0.98785	0.0291061	-1.45078	-Inf	-0.920567	1.49653	0.768755	-1.05953	-1.98	-1.19325	-1.50143	-Inf	0	0.921214	0.86658	0.902839	0.896865	0.503712	0	0.983195	0.997881	0.416631	0.99916	0.987368	0.269194	0	0.999909	0.21197	0.863806	0.524383	0.490472	0.334329	0.131379	0
DGKA	-0.643117	-0.299737	-1.12247	-0.267962				-0.500413	1.90577	0.504425	-0.337568				0.0829691	0.407038	-0.231591	-2.11267					0.878941	0.996791	0.573382	0.984424				0.983195	0.794842	0.680352	0.99916				0.999909	0.830084	0.973431	0.211564
DGKG					-Inf	-Inf	-Inf					2.04345	-Inf	-Inf													0	0	0						0	0
DGKZ					-0.962579	-0.968387	-Inf					-0.809264	-0.700749	-0.411692					0.156618	0.181076	-Inf	-Inf					0.564303	0.261131	0					0.551954	0.47121	0.461659					0.998674	0.958068	0	0
DGLUCY					-0.0036258	-Inf	-Inf					0.0415665	-0.215781	0.360255					-0.438299	-0.870697	-0.939524	-Inf					0.998622	0	0					0.977218	0.821785	0.550456					0.995226	0.338195	0.221868	0
DHCR24	-0.492644	0.75746	-0.36867	-1.16347	-0.629775	-1.16109	-Inf	-0.617798	1.14385	-2.42773	-0.0914553	-0.096942	0.631255	0.0138058	0.530397	-2.1231	-0.497845	-0.53473	-0.0379564	-0.608687	-Inf	-Inf	0.89197	0.942344	0.825865	0.72322	0.935403	0.637242	0	0.979771	0.7941	0.00761137	0.99916	0.972364	0.662262	0.984604	0.999909	0.0336896	0.914251	0.668403	0.998674	0.851862	0	0
DHCR7	-0.076698	0.564714	-0.851132	0.413477				-0.201355	-0.361535	-0.885605	-0.207238				0.0819353	-0.925797	-0.480067	0.533075					0.970087	0.875537	0.148761	0.866363				0.982212	0.903901	0.0525987	0.99916				0.999909	0.0448413	0.772396	0.309466
DHFR					-0.177773	0.624633	-Inf					0.825691	0.431939	-0.546143					-Inf	-0.212181	-Inf	-Inf					0.965403	0.579107	0					0.454252	0.623763	0.376902					0	0.941552	0	0
DHRS1	-1.74413	-1.20066	-0.402836	-Inf				-1.91339	-0.0827445	-1.72066	-0.654363				-0.735192	-0.161662	-1.06602	0.320915					0.564328	0.932074	0.811421	0				0.604724	0.997881	0.0521177	0.99916				0.999909	0.906303	0.698933	0.837414
DHRS4	Inf	0.920957	-Inf	0.0310353				-0.726137	Inf	-0.847485	0.523212				0.171574	-1.08321	-0.0561476	1.31641					0	0.977007	0	0.996985				0.9682	0	0.305414	0.99916				0.999909	0.25967	0.991556	0.15757
DHRS7	-0.0112	1.02174	0.891064	-0.0907738				-0.293212	1.29983	-1.37782	-0.735288				0.0862274	-0.759667	0.272709	0.162277					0.99983	0.875343	0.450595	0.994077				0.983195	0.674828	0.104287	0.995881				0.999909	0.360306	0.940958	0.901215
DHRS9	0.574443	1.07638	0.321244	-0.446901				-0.381113	0.850475	-0.895435	-0.387139				-0.257811	-0.549103	-0.470614	0.376224					0.76915	0.578097	0.764757	0.921746				0.979771	0.659845	0.162536	0.99916				0.999909	0.424113	0.854138	0.664226
DHRSX	0.146232		-0.353279	-Inf				1.35784	Inf	-0.321638	-0.410249				0.822575	-0.683661	0.576588	-0.29268					0.965295		0.86658	0				0.831667	0	0.778462	0.99916				0.999909	0.515034	0.893838	0.747477
DHX15	0.305402	0.243623	-0.465066	-0.398289	0.161237	0.851135	-0.0619583	-0.634299	-0.0418474	-0.0320228	0.32285	0.160228	0.133915	-0.406974	-0.163201	-1.07967	-0.41104	1.0961	0.0746918	-0.432652	-0.859455	-0.94161	0.920681	0.996791	0.685805	0.922319	0.935403	0.0755295	0.926718	0.9682	0.997881	0.97604	0.99916	0.891392	0.864801	0.218355	0.999909	0.138612	0.904014	0.153688	0.998674	0.5846	0.0380292	0.010486
DHX30					-0.158455	-0.279305	-Inf					-0.560029	-0.0931436	-Inf					0.0520617	-Inf	-Inf	-Inf					0.940284	0.573074	0					0.398171	0.891517	0					0.998674	0	0	0
DHX36					-1.10926	-0.901808	-1.29622					2.75543	-0.179513	0.967174					-2.28169	-Inf	-Inf	-Inf					0.883061	0.79822	0.674363					0.613872	0.967205	0.685826					0.995226	0	0	0
DHX38					-Inf	-Inf	0.972939	-Inf				-0.724976	-0.14372	-Inf	-Inf				Inf								0	0	0.619479	0				0.841263	0.962186	0	0				0
DHX9	0.533817	0.0577239	-0.49863	0.297854	0.298047	0.0329036	0.0106659	-0.163783	0.031301	-0.777145	-0.0825341	-0.047154	0.00868308	-0.522001	-0.0203517	-0.595951	-0.146114	0.605733	0.51399	-0.32023	-0.928804	-1.06687	0.538007	0.996791	0.20163	0.81663	0.813557	0.962676	0.982175	0.979771	0.997881	0.0134504	0.99916	0.97082	0.991513	0.0912428	0.999909	0.0602547	0.926047	0.0625305	0.852885	0.720012	0.0168664	0.00258875
DIABLO	-0.212639	-0.703439	0.487612	-0.0695819	0.0428762	-Inf	-0.443775	-1.07153	-0.946527	-1.69493	1.20388	-0.281754	0.00122269	-Inf	1.61215	-1.18273	-1.09814	-0.153867	-0.00141242	-0.691106	-1.57594	-1.88517	0.970087	0.996791	0.845926	0.994077	0.993508	0	0.724188	0.979771	0.946633	0.261763	0.995881	0.933095	0.999723	0	0.999909	0.422383	0.83204	0.947234	0.999446	0.769473	0.26762	0.118862
DIAPH1	Inf	-0.231662	2.58707	0.082444	0.207721	-0.0668776	-0.591929	0.515494	0.384731	0.924157	-0.960046	-0.13546	-0.235901	-1.16526	-0.177315	1.03517	-1.04155	-Inf	-0.0938186	-Inf	0.599679	-Inf	0	0.996791	0.0130774	0.994077	0.968768	0.962676	0.580949	0.983195	0.997488	0.340341	0.952138	0.956471	0.859859	0.124585	0.999909	0.359668	0.702193	0	0.998674	0	0.600017	0
DIAPH2												-0.451838	0.511957	-Inf																				0.897866	0.816421	0
DIMT1												0.60082	0.342871	0.647903																				0.713857	0.785379	0.414612
DIS3					-0.0418177	-0.955894	0.0728975					-0.623568	-0.37163	-1.3936					0.298821	-0.412205	0.103931	-0.912266					0.993508	0.369415	0.939395					0.711042	0.782813	0.101387					0.998674	0.8302	0.93104	0.359704
DKC1	-1.42191	0.641156	0.192692	-0.564348	0.201418	-0.0579417	-Inf	0.089588	0.491465	-1.43626	-1.11012	-0.178465	-0.1053	-0.455427	-1.42419	-0.714215	-0.97416	0.762377	-0.292936	-0.609533	-0.187026	-Inf	0.673738	0.996791	0.941016	0.941521	0.944991	0.958933	0	0.989616	0.997881	0.240583	0.995267	0.927761	0.930693	0.481082	0.999909	0.601303	0.83204	0.643309	0.998674	0.5846	0.862372	0
DLAT	0.114627	0.326757	0.328494	0.41262	-0.0703156	0.653919	1.08268	-0.792294	0.629609	-1.05529	-0.336361	0.0347037	0.752364	1.46806	0.0963876	0.425802	-0.362696	0.695956	0.299322	-1.0763	-1.12584	-0.770217	0.974157	0.996791	0.828542	0.934941	0.986952	0.400927	0.0481543	0.9682	0.967983	0.21416	0.99916	0.980115	0.30436	0.00147761	0.999909	0.688751	0.93743	0.512093	0.998674	0.181277	0.036942	0.107676
DLD	-0.0328949	-0.593853	-0.360158	0.178363	-0.572238	-0.557752	-0.238032	-0.0545731	0.590429	-0.495471	0.531779	-0.243436	-0.192209	-0.636073	-0.0609106	-1.49856	-0.786751	0.173536	-0.329706	-0.513743	0.136432	-0.119573	0.99077	0.921214	0.710061	0.971565	0.400811	0.163201	0.490935	0.989616	0.83655	0.422517	0.995267	0.729803	0.724695	0.0176859	0.999909	0.00990858	0.617069	0.850223	0.9522	0.335147	0.752663	0.741892
DLG1	1.67058	-0.263377	0.673291	-0.357414				0.257773	1.5865	-2.03095	-0.547108				-1.46986	-1.1829	-0.163763	-0.247058					0.580686	0.996791	0.722652	0.975446				0.986499	0.656914	0.0755429	0.99916				0.999909	0.370769	0.973431	0.903661
DLGAP4					-Inf	-Inf	-Inf					0.160436	0.486624	-Inf													0	0	0					0.959792	0.687462	0
DLST	-0.466868	-0.205313	0.0117826	-0.0509127	0.00448656	0.196211	0.179075	-0.210901	0.579588	-0.682738	0.201988	-0.0475324	0.481159	1.60072	-0.278061	-0.60823	-0.346164	0.664713	0.500723	0.172609	-0.277227	-0.675593	0.743867	0.996791	0.991913	0.994077	0.996943	0.645907	0.549318	0.982212	0.741749	0.160104	0.99916	0.959792	0.211068	1.22355e-07	0.999909	0.226514	0.857759	0.208331	0.620138	0.794747	0.373705	0.00802243
DMAC1					-0.313905	-Inf	-Inf					-Inf	-Inf	-Inf					1.37366	-Inf	-Inf	-Inf					0.968768	0	0					0	0	0					0.995226	0	0	0
DMXL2					0.485264	-0.364539	0.0141444					-0.0240682	0.362294	-Inf													0.867297	0.713716	0.984796					0.987368	0.710522	0
DNAH14	-1.57307	Inf	-0.856283	Inf				Inf	-Inf	0.245347						-Inf	-0.852163	-1.46762					0.466946	0	0.627906	0				0	0	0.887318						0	0.854138	0.291322
DNAH8					-0.153316	0.380837	0.647483					1.01116	0.566167	-Inf					2.76593	3.00987	1.48763	2.28581					0.984283	0.856987	0.617877					0.801435	0.859859	0					0.450449	0.0807101	0.252182	0.0375951
DNAJA1	-0.52887	0.45453	0.502966	0.429288	-0.134835	1.25554	0.0246622	-0.511144	0.615801	-0.106923	0.602623	-0.382095	0.297302	1.01032	-0.772014	1.80353	0.0074397	-0.404349	-0.168975	0.252247	0.529425	0.133288	0.865984	0.996275	0.721676	0.929421	0.965403	0.0614369	0.976816	0.979771	0.926813	0.928303	0.99916	0.763172	0.76076	0.0308419	0.999909	0.0354484	0.999873	0.718118	0.998674	0.876803	0.42036	0.843026
DNAJA2	0.81981	-2.2002	1.02576	0.375782	0.519944	-0.185412	-0.901673	0.530596	0.192729	1.09672	-0.0512113	0.0726273	0.029134	-0.0749382	-1.25625	2.86072	-0.03781	-2.18719	1.15877	0.24659	0.646633	0.662934	0.890003	0.60039	0.563549	0.969959	0.813557	0.875577	0.168917	0.983195	0.997881	0.376709	0.99916	0.972364	0.983746	0.902357	0.999909	0.0354484	0.997414	0.0757253	0.641435	0.904598	0.400764	0.3023
DNAJA3					-Inf	-Inf	-Inf					-0.250419	0.0832969	1.12604					-0.336192	-0.345803	-0.301111	-Inf					0	0	0					0.924228	0.962186	0.0859842					0.998674	0.913779	0.782593	0
DNAJB1	-1.05814	-0.305445	0.69609	-0.55173	0.038269	-1.29734	-Inf	0.166213	0.857716	0.532524	-1.52896	0.34782	0.804526	-Inf	1.10039	0.546256	-0.703926	0.367784	-0.434457	0.668779	-0.304946	-Inf	0.687268	0.996791	0.635904	0.921746	0.993508	0.0614369	0	0.989616	0.873765	0.643158	0.701996	0.801538	0.320375	0	0.999909	0.616981	0.854138	0.791992	0.998674	0.715868	0.772583	0
DNAJB11	0.825285	-0.341368	0.616652	0.1298	0.40398	0.556466	0.191111	-0.431787	-0.270587	-1.62752	0.137545	-0.920456	-0.927412	0.599158	-0.814772	-0.696516	-0.37582	0.705633	-0.890645	-0.500057	-0.831159	-1.78842	0.792205	0.996791	0.68778	0.994077	0.855171	0.506198	0.836732	0.979775	0.997881	0.0877099	0.99916	0.407919	0.251142	0.207034	0.999909	0.50864	0.93743	0.569853	0.721299	0.711603	0.175312	0.00131656
DNAJB4		1.18315		-0.629111				-Inf		-0.569278					-Inf	Inf	-1.27289							0.733102		0.807865				0		0.577195					0	0	0.613823
DNAJC10	0.535382	0.898816	-0.0849888	-0.219668	-0.0287906	-0.449086	-0.435322	0.215447	0.0909962	-1.41201	-0.851859	0.840043	1.62471	2.68918	0.14456	-1.26533	-0.22874	0.29624	1.3159	-Inf	0.5968	-Inf	0.875558	0.933652	0.969917	0.984424	0.99433	0.730194	0.617877	0.986499	0.997881	0.146296	0.995267	0.576876	0.120577	0.000285544	0.999909	0.167631	0.968321	0.825721	0.830854	0	0.684407	0
DNAJC11	Inf	0.927026	Inf	-0.548464	-Inf	-Inf	0.51332	-0.420795	0.336538	-0.231964	-0.805787	0.171943	0.562315	1.95389	-0.508307	-0.310753	0.0916331	-0.470883	-Inf	-Inf	-Inf	-Inf	0	0.953204	0	0.949999	0	0	0.605241	0.983195	0.997881	0.861257	0.99916	0.937451	0.604256	0.0121512	0.999909	0.853181	0.982979	0.750586	0	0	0	0
DNAJC13	-Inf	-Inf	-0.96998	-Inf				Inf		-Inf	-Inf				-Inf	0.0929098	-0.252839	-Inf					0	0	0.558886	0				0		0	0				0	0.924445	0.955908	0
DNAJC19												-Inf	-Inf	-Inf																				0	0	0
DNAJC2					1.03882	1.34383	-0.40363					0.677446	-0.334807	-0.170491					1.07022	0.735307	1.5054	1.85418					0.694065	0.400927	0.678911					0.723436	0.890913	0.828314					0.905228	0.749058	0.120612	0.0291155
DNAJC3	0.186142	-0.690795	-0.301569	-0.60707	1.01553	1.14653	0.31058	0.818351	-0.415063	-1.20898	-0.257341	0.0120898	0.382813	0.592839	-0.323797	-1.14232	0.375017	-0.438815	-0.0537451	-0.139141	-0.995297	-0.691025	0.936621	0.875343	0.767897	0.770526	0.564303	0.203962	0.696981	0.782618	0.968696	0.0301476	0.99916	0.995387	0.749553	0.312728	0.999909	0.0416798	0.863806	0.540506	0.998674	0.959601	0.184733	0.301844
DNAJC5	-0.440162	-0.0876546	-3.23291	-0.493057				-1.87274	0.31292	-Inf	0.296911				-1.29858	-1.13045	-0.061097	Inf					0.928983	0.996791	0.0725147	0.932645				0.752015	0.997881	0	0.99916				0.999909	0.401881	0.992338	0
DNAJC7	1.06642		0.169027	-0.821423	0.267869	-0.523827	-0.621305			Inf	-0.936751	0.195109	0.27133	-0.952622	-Inf	-Inf	-0.492973		-0.245526	-0.494375	-0.489457	-0.849459	0.669049		0.928022	0.816031	0.825705	0.42294	0.186024			0	0.987007	0.830827	0.622528	0.0017963	0	0	0.911646		0.995226	0.414009	0.184733	0.008243
DNAJC8	-0.0647706	-0.83609	0.57765	-1.56869		Inf		-0.463049	-Inf	-0.422148	0.621654	-0.0923453	0.364099	-1.2687	1.36693	-0.234875	-0.545146	-0.197063	-0.799415	-0.707129	-Inf	-Inf	0.980839	0.939687	0.587047	0.17031		0		0.9682	0	0.503798	0.995105	0.970944	0.796222	0.0616668	0.70251	0.710525	0.790808	0.823974	0.991988	0.78218	0	0
DNASE2	-2.25058	Inf	-1.21459	Inf				-0.334088	Inf	-0.611782	-0.820881				0.406762	0.349686	-1.76164	1.72377					0.353093	0	0.535758	0				0.983195	0	0.638043	0.99916				0.999909	0.876953	0.61073	0.177577
DNM1L	-1.27716	0.652385	1.91112	-0.510906	0.00336292	0.252401	-0.55399	-0.415615	1.12461	1.67534	-0.478301	0.151464	0.0700631	-0.884727	-1.12352	1.57329	-1.5226	-Inf	-0.698288	-0.625689	-1.29995	-1.78009	0.768057	0.994836	0.394655	0.934941	0.998622	0.77765	0.469483	0.983195	0.7941	0.328739	0.99916	0.933095	0.952585	0.0416057	0.999909	0.370947	0.585651	0	0.852885	0.539984	0.016962	0.00598063
DNM2	-0.090069	0.0503307	0.606502	-0.0481962	0.391032	0.429384	0.152313	0.530974	1.08817	0.910902	-0.423599	0.590021	0.421762	-0.484617	-0.0145973	1.15679	0.0987721	-0.654985	0.314897	0.188654	-0.222303	0.0214774	0.982586	0.996791	0.609306	0.994077	0.813557	0.560842	0.848983	0.979771	0.668255	0.313106	0.99916	0.56053	0.587129	0.238816	0.999909	0.204052	0.973431	0.564404	0.995226	0.896612	0.801738	0.973302
DNM3												0.469316	0.811227	1.76764																				0.601359	0.340864	0.00753826
DNMT1					0.449487	-Inf	0.0401775					0.780012	0.625946	-0.330897					-0.191915	-Inf	-Inf	-Inf					0.867297	0	0.967938					0.408709	0.357254	0.403485					0.998674	0	0	0
DNPEP		0.0954934	-0.379055	0.0800093	-0.083789	-0.829811	-0.570314	-Inf	Inf	Inf	1.33132	0.606836	0.654777	-Inf	-Inf	Inf	0.0838735	0.355582	0.172139	1.49987	0.0170477	-Inf		0.996791	0.822797	0.994077	0.978893	0.44748	0.50029	0	0	0	0.995105	0.603743	0.448055	0	0	0	0.991556	0.838579	0.998674	0.181664	0.986736	0
DNPH1	Inf		Inf	-0.708364	0.49316	0.142367	0.0999254		0.226588	-0.270158	0.596828	-0.0589624	-0.450703	-1.2824	0.0137889	-3.32671	-0.258823	-0.0978661	-0.17583	-0.451416	-0.409569	-0.778518	0		0	0.927831	0.735137	0.867391	0.860022		0.997881	0.887835	0.99916	0.97082	0.524028	0.00174004	0.999909	0.112722	0.973431	0.975653	0.998674	0.647368	0.44886	0.071047
DNTTIP2	Inf	-Inf	0.71871	-Inf	-1.30325	0.56423	-Inf	0.428224	Inf	-Inf	-Inf	-0.333128	-0.725012	-1.67031	-0.376328	-0.242298	-1.37759	-Inf	-0.386464	-0.194152	-Inf	-Inf	0	0	0.830038	0	0.727197	0.779988	0	0.984935	0	0	0	0.933095	0.721067	0.0934932	0.999909	0.853181	0.821864	0	0.998674	0.976593	0	0
DOCK10					0.332708	-0.202165	-0.322313					0.519068	0.493744	-0.731434					0.536111	-0.237323	-Inf	-Inf					0.815854	0.779988	0.605927					0.538357	0.410497	0.0361134					0.991988	0.87735	0	0
DOCK11					-0.00254504	-2.11425	-Inf					0.662881	-1.30368	-0.992577					0.268805	-0.316437	0.470535	0.516153					0.99889	0.442741	0					0.857825	0.657602	0.376902					0.998674	0.94903	0.800732	0.740684
DOCK2					0.342425	0.260456	-0.084959					-0.190428	-0.310829	0.225686					0.311858	-0.290053	-0.815595	-1.21083					0.858149	0.756915	0.89002					0.902357	0.718434	0.610051					0.998674	0.826936	0.278647	0.0120307
DOCK5	1.47833	5.41434	-Inf	Inf				0.368922	-0.697215	-1.37903	0.273929				-0.166203	Inf	0.164566	-0.68586					0.726184	0.0355367	0	0				0.989263	0.997881	0.268226	0.99916				0.999909	0	0.979082	0.791992
DOCK7	Inf	0.0269226	-2.98144	1.23216				0.0806573	-0.7845	-2.86598	0.462812				0.83994	1.1989	-0.558049	0.494501					0	0.996791	0.202728	0.769544				0.989616	0.962952	0.195098	0.99916				0.999909	0.341281	0.926047	0.791347
DOCK8					0.0895933	0.249147	0.315787					0.438472	0.487746	-0.69351					0.611937	-1.49703	-1.25116	-0.227353					0.975265	0.801302	0.620203					0.729803	0.592155	0.149171					0.995226	0.198787	0.124704	0.797629
DOK1												-1.01946	-1.36097	-Inf					-0.643341	-Inf	-Inf	-Inf												0.654165	0.30436	0					0.998674	0	0	0
DOK2					-Inf	-Inf	-Inf					0.53246	0.490634	-0.728602					0.11417	-0.246744	-0.81584	-Inf					0	0	0					0.586912	0.510609	0.0777787					0.998674	0.841528	0.25569	0
DOK3					1.27774	-0.301899	-Inf					0.229673	-0.377369	-0.783867					0.412565	-0.338565	-Inf	-0.261323					0.275344	0.755187	0					0.833451	0.687462	0.101236					0.995226	0.80384	0	0.669598
DPF2					Inf							0.665497	0.181	-0.134801					-Inf	-Inf	-Inf	-Inf					0							0.472474	0.821923	0.801765					0	0	0	0
DPM1	-1.85858	-0.592811	-0.408894	-1.12501	0.430552	-0.376719	0.292383	-0.527028	-0.453067	-2.00665	-Inf	-0.246343	0.643823	0.991094	-0.186875	-1.45538	-2.79808	-1.23216	-0.144865	-Inf	-Inf	-Inf	0.564328	0.996791	0.864098	0.89675	0.804726	0.64086	0.70199	0.983195	0.997881	0.0911776	0	0.843257	0.33954	0.0158901	0.999909	0.240625	0.135784	0.377427	0.998674	0	0	0
DPM3	1.82552	Inf	-0.401234					0.809182	-Inf	-0.323294	-Inf				-0.138204	-0.884593	0.423544	0.553317					0.564328	0	0.847169					0.9682	0	0.860587	0				0.999909	0.368687	0.940958	0.74036
DPP3	-0.000725164	-0.283958	0.868543	0.0747787	-0.26799	0.247123	-Inf	0.384225	0.0555053	0.653407	-0.513439	0.708881	-0.169883	-1.38032	0.474534	1.90038	-0.674285	-1.60502	0.520633	-0.684633	-1.32055	-1.53102	0.999913	0.996791	0.590154	0.994077	0.867297	0.729071	0	0.983195	0.997881	0.541033	0.99916	0.38139	0.821923	0.0042751	0.999909	0.0537662	0.860858	0.160532	0.860373	0.324273	0.00346345	0.000289541
DPP7	Inf	-0.138515	-0.0999189	-0.440234	0.285267	0.921264	1.45414	0.445468	-0.379425	0.334648	Inf	-0.379754	-0.0123972	1.03015	-0.842847	-0.17736	0.222635	1.02159	-0.123283	-0.321077	-0.415831	0.170955	0	0.996791	0.983026	0.971565	0.883061	0.159988	0.00378729	0.983195	0.997881	0.843793	0	0.738981	0.991389	0.0190199	0.999909	0.917464	0.973431	0.57669	0.998674	0.800287	0.499598	0.77741
DPP9	0.829774	-1.66419	2.19896	-1.60621	-1.19981	-Inf	-Inf	-0.428697	0.326948	1.66487	-0.927312	0.0726019	0.640488	-Inf	0.311824	1.23839	-0.230559	-0.890297	-0.287724	-0.356161	-Inf	-Inf	0.76498	0.565368	0.0818487	0.376252	0.485168	0	0	0.983195	0.997881	0.0610875	0.987007	0.961679	0.513941	0	0.999909	0.288925	0.968321	0.524383	0.998674	0.78218	0	0
DPY30	Inf	-Inf	0.183658	1.53393	0.362012	-0.185393	-Inf	-0.381143	Inf	-1.23792	-1.09758	2.40486	1.66284	-0.193756	-0.619781	-1.69591	-0.130574	-0.339949	0.991428	-0.335084	-Inf	-Inf	0	0	0.954637	0.769544	0.935403	0.941006	0	0.983195	0	0.378836	0.99916	0.132774	0.209425	0.85989	0.999909	0.0866794	0.973431	0.839648	0.995226	0.932386	0	0
DPYSL2	0.96974	-0.0665182	0.633668	0.0276301	-0.254971	-0.185483	-0.662085	0.0834809	0.354801	0.858452	0.0416178	0.0174295	-0.185307	-0.727316	-0.207511	1.18801	-0.529841	-Inf	-0.0015913	-0.204234	0.0304605	-0.915225	0.635251	0.996791	0.575795	0.996547	0.760709	0.662641	0.0107637	0.989616	0.995179	0.264887	0.99916	0.981101	0.683336	0.00203352	0.999909	0.350224	0.859896	0	0.999446	0.754016	0.94212	0.000518756
DPYSL3	Inf	0.5088	Inf	-1.3314				Inf	-Inf	1.15577	-0.773904				0.324699	Inf	-1.29256	-Inf					0	0.996791	0	0.702519				0	0	0.360083	0.99916				0.999909	0	0.613823	0
DR1					0.372329	0.307361	-Inf					0.557938	0.0280907	-Inf					-1.00195	-1.04793	-1.38199	-Inf					0.846554	0.79822	0					0.593031	0.980578	0					0.620138	0.198787	0.0616133	0
DRAP1	Inf	-Inf	2.02514	-0.337167				-1.01129	0.305929	0.574132	0.368772	0.139044	-0.426966	-Inf	0.17275	0.729378	-0.844695	0.624018	-0.526496	-Inf	-Inf	-Inf	0	0	0.147788	0.971415				0.9682	0.997881	0.509098	0.99916	0.949525	0.76238	0	0.999909	0.402681	0.854138	0.668403	0.995226	0	0	0
DRG1	0.28667	2.02961	1.63123	1.3923	0.0137278	-Inf	0.055709	-0.615731	-1.1304	0.01448	0.813889	0.390445	-0.069186	-1.63213	Inf	0.495067	0.493	0.686658	-0.131409	0.31436	-1.08561	-Inf	0.955089	0.875537	0.404398	0.808176	0.995996	0	0.942518	0.983195	0.959577	0.992132	0.99916	0.684058	0.94481	0.00327342	0	0.791118	0.940958	0.791992	0.998674	0.78218	0.10135	0
DRG2				Inf	Inf					Inf	Inf	-0.99886	-Inf	-Inf	-Inf		0.54078									0	0					0	0	0.801538	0	0	0		0.940958
DSC2	Inf		-2.66081					-0.627704	Inf	-Inf					-Inf	Inf		-Inf					0		0.46664					0.979771	0	0					0	0		0
DSG2	0.633437	-0.391961	-1.38901	-1.10973				-1.08388	-0.216258	-3.05703	-2.22531				1.24626	-1.82888	-2.13507	-1.46052					0.830149	0.996791	0.149214	0.72322				0.824093	0.997881	0.000193657	0.185012				0.999909	0.0245829	0.0648175	0.0836699
DSG3	0.0731229		0.0379611	-Inf				-Inf		-Inf	-Inf				-0.128153	-0.112667	-0.304567	-Inf					0.979176		0.986768	0				0		0	0				0.999909	0.902316	0.925436	0
DSP	-0.0763264	-0.359024	0.255803	-0.301806				-0.0762347	0.133728	-0.00988994	0.0221251				-0.291297	-0.392654	-0.715637	-0.78673					0.943119	0.840922	0.54571	0.800381				0.984935	0.995179	0.978085	0.99916				0.999909	0.183469	0.0787027	0.00516187
DST	0.721384	0.405241	0.27458	-0.725788				0.0198269	0.905174	0.628692	-0.283581				0.174157	-0.389939	-0.685288	-1.30834					0.847472	0.996791	0.893526	0.921746				0.995356	0.87989	0.574779	0.99916				0.999909	0.752667	0.863806	0.297829
DSTN	0.780955	-0.415023	1.8949	-0.0485871	-0.333794	-0.377146	-0.369398	0.324484	-0.10433	0.811721	0.0684427	-0.615642	-1.1572	-2.71465	-0.719712	2.07784	-0.230388	-0.28607	-0.458933	-0.720148	-2.34368	-0.797332	0.667728	0.977907	0.00743313	0.994077	0.857724	0.621844	0.490596	0.979771	0.997881	0.211945	0.99916	0.537389	0.0791305	3.19362e-07	0.999909	0.00114092	0.940958	0.761164	0.991988	0.41324	2.79541e-05	0.0790166
DTD1	Inf		2.3371	1.10672				Inf		1.12996	0.672753				-0.398613		0.961066	-Inf					0		0.0109834	0.421144				0		0.180952	0.995105				0.999909		0.776411	0
DTX3L					-Inf	0.929381	0.59395					-0.558408	1.02156	2.10862					-0.164053	0.424678	-Inf	-Inf					0	0.605966	0.642124					0.877976	0.454367	0.0101137					0.998674	0.875039	0	0
DTYMK					0.372146	-0.217188	-0.202701					-0.476059	0.570403	-0.602193					0.957854	-0.674586	-0.218697	0.0643279					0.924527	0.887494	0.841913					0.805444	0.656281	0.357656					0.866865	0.715868	0.841633	0.953444
DUS2			0.224755																						0.928022
DUS3L					-0.809885	0.17431	-Inf					-Inf	-Inf	-Inf							Inf						0.727197	0.894452	0					0	0	0							0
DUSP23					-Inf	-Inf	-Inf					-0.91718	-Inf	-0.788553					-0.56635	-Inf	-Inf	-0.680727					0	0	0					0.596866	0	0.277712					0.992662	0	0	0.262276
DUSP3	-Inf	Inf	-0.430993	-0.0725402	-Inf	0.0138055	-Inf		0.442339	1.43431	0.563152	6.69159e-06	0.396562	-1.36353	-Inf	Inf	-0.601911	-Inf	-0.107419	-0.0806503	-1.1717	-0.790321	0	0	0.722478	0.994077	0	0.992343	0		0.980085	0.108757	0.99916	0.999988	0.714547	0.0605888	0	0	0.858987	0	0.998674	0.981652	0.0891403	0.187675
DUT					0.360437	-0.561956	-Inf					0.418277	-0.428154	-1.34901					0.994413	-0.349433	-0.203001	-0.714326					0.831205	0.395483	0					0.684058	0.565112	0.0144539					0.490472	0.826936	0.815586	0.229832
DYNC1H1	-0.599543	0.0126691	1.04153	-0.579986	0.719251	0.1052	-0.0398042	0.360017	0.201529	1.12534	-0.129232	-0.00360097	0.139618	-0.398267	-0.452214	1.70059	-0.831091	-2.70807	0.172648	-0.705602	-0.826824	-0.790462	0.561548	0.996791	0.0109834	0.514499	0.215545	0.854163	0.921187	0.9682	0.976611	0.00229862	0.99916	0.996645	0.810161	0.127705	0.999909	5.17472e-06	0.19977	1.75415e-12	0.998674	0.13178	0.0120767	0.00743612
DYNC1I1		0.0940354	Inf	-1.28827				Inf	1.73343	0.933971	-1.5797				-0.592654	-0.824817	0.393739	-Inf						0.996791	0	0.773355				0	0.784787	0.608425	0.950371				0.999909	0.666813	0.973431	0
DYNC1I2	0.445612	-0.471375	0.89534	-0.73248	0.965006	0.729655	-Inf	1.57151	-0.0570476	1.36884	-1.34459	0.0294076	-1.23924	-1.70419	-1.37177	1.07641	-1.27945	-2.97211	0.036101	-1.03202	-1.09519	-Inf	0.909638	0.996791	0.562895	0.902839	0.498076	0.525234	0	0.691378	0.997881	0.156758	0.790207	0.984769	0.107184	0.00895874	0.999909	0.391632	0.622435	0.0553941	0.998674	0.236093	0.0629656	0
DYNC1LI1	-1.13477	-1.1662	-1.28566	-0.0132729	-0.156408	1.18892	-Inf	0.0647319	0.517685	0.393731	-0.745213	0.0526139	0.170448	-1.19011	-1.39705	Inf	0.280468	-1.64992	-0.393477	-0.624437	-1.04381	-Inf	0.878941	0.996791	0.475546	0.998375	0.968768	0.374626	0	0.990826	0.997881	0.781842	0.99916	0.978917	0.909517	0.0441202	0.999909	0	0.973431	0.49324	0.998674	0.680766	0.305567	0
DYNC1LI2	0.0274276	-2.54161	1.17483	-0.885847	0.408298	-0.493596	-Inf	-0.112781	0.754126	0.7175	-0.423079	-1.99208	-1.30452	-Inf	-0.198627	0.848352	0.447644	-1.96292	-0.178472	-Inf	-Inf	-Inf	0.998133	0.176417	0.49434	0.835452	0.867423	0.637841	0	0.989616	0.932918	0.494984	0.99916	0.0474812	0.164704	0	0.999909	0.461605	0.926047	0.122554	0.998674	0	0	0
DYNC2H1	Inf	-1.26643	-Inf	0.158418				0.321111	-0.830347	-0.793462	-0.509366				0.747212	2.16644	1.97685	1.32815					0	0.921214	0	0.994077				0.986499	0.962652	0.576928	0.99916				0.999909	0.132551	0.61073	0.511586
DYNLL1	-0.0135853	-0.828302	0.730685	-0.263367	1.21218	0.508806	-0.224541	0.228184	-0.276938	0.151515	0.171129	0.13737	-0.0975593	-0.548953	0.193456	-0.291447	0.532487	0.0972535	0.618498	-0.709998	-0.758025	-0.108504	0.998133	0.655286	0.359411	0.932645	0.498076	0.678817	0.857583	0.982212	0.979432	0.81824	0.99916	0.959792	0.954771	0.39612	0.999909	0.628163	0.776411	0.906354	0.995226	0.669189	0.383275	0.915298
DYNLL2	Inf	-Inf	0.198576	Inf				2.72272		-1.33375	-1.17939				-0.641362	0.645029	0.504156	0.224852					0	0	0.932096	0				0.572343		0.234438	0.995881				0.999909	0.765152	0.926047	0.941348
DYNLRB1	-1.28647	-0.705301	0.435873	-0.450532	0.113237	0.81068	-Inf	-0.595877	0.142703	0.724495	0.0348658	0.169165	0.5143	-1.76092	0.447074	0.0513116	-0.0508471	-0.543993	-0.21124	-0.714088	-0.438223	-Inf	0.549965	0.948888	0.742679	0.921746	0.955713	0.130008	0	0.979771	0.997881	0.349178	0.99916	0.874073	0.321971	0.000280589	0.999909	0.969973	0.991556	0.760102	0.998674	0.41024	0.424681	0
DYNLT1		Inf	Inf	0.7194				Inf	-Inf	Inf	0.221898	-0.368752	-1.08749	-Inf	-0.622888	-0.185999	-0.291224	-Inf	0.782938	-Inf	0.232079	-0.560114		0	0	0.921746				0	0	0	0.99916	0.918349	0.534154	0	0.999909	0.89756	0.940958	0	0.995226	0	0.886691	0.634194
DYNLT3	-Inf	-2.61567	-2.47372	-0.242286				-0.322445	0.0181296	0.282974	0.459064	-Inf	-Inf	-Inf	1.59849	Inf	-1.20508						0	0.708239	0.256954	0.994077				0.989616	0.997881	0.879653	0.99916	0	0	0	0.999909	0	0.878618
EBI3												0.57607	1.26181	1.35496					-Inf	-0.992678	-Inf	0.382519												0.576876	0.107184	0.00719662					0	0.516064	0	0.643222
EBNA1BP2					0.460441	-Inf	-0.463558					-0.752303	0.467814	-0.751128					-0.188532	0.00119787	-Inf	-0.918928					0.766767	0	0.373145					0.438112	0.538342	0.0700214					0.998674	0.999372	0	0.148106
EBP	Inf	-0.16236	-0.103314	-0.238979				-1.3742	-1.80952	-1.53294	-0.050788				0.688291	-1.71283	1.74143	1.7066					0	0.996791	0.962512	0.978053				0.713192	0.407767	0.0762364	0.99916				0.999909	0.0486596	0.315835	0.0545785
ECE1										-Inf					-1.34777	-Inf	-Inf	-Inf														0					0.973346	0	0	0
ECH1	-0.823991	0.740828	0.0640825	-0.595768	0.298063	0.305682	0.980745	-0.232665	0.532257	-1.01242	0.418437	-0.360911	1.06538	1.27949	-0.413013	-1.25989	-0.476017	0.696331	-0.523217	-0.395944	-0.0669577	-1.73729	0.76498	0.948888	0.98043	0.921746	0.883061	0.725434	0.0552194	0.985919	0.959577	0.266014	0.99916	0.729803	0.107078	0.00263812	0.999909	0.168796	0.914251	0.540715	0.931141	0.737117	0.928139	0.000362575
ECHDC1					0.617277	-Inf	-Inf					0.9971	0.211384	-Inf					-0.463433	0.696295	-Inf	-0.162615					0.808402	0	0					0.470521	0.881169	0					0.995226	0.613203	0	0.881586
ECHS1	-0.456485	-0.190376	-0.423281	-0.80897	0.943794	0.56874	-Inf	-0.696139	0.0556031	-1.67919	0.556228	-0.234976	0.449733	-1.89762	0.0328376	-1.15274	0.0832153	0.81101	-0.809821	-0.735773	-1.77814	-2.31635	0.838489	0.996791	0.672869	0.715464	0.445947	0.582529	0	0.918436	0.997881	0.00692232	0.995881	0.861688	0.552198	0.001488	0.999909	0.0681283	0.973431	0.250733	0.669998	0.395384	0.00170232	0.000492307
ECI1	-0.310259	-0.970013	-0.983165	-0.757349	-0.0804225	0.48471	-0.58108	0.704918	-0.364207	-1.76315	-0.442999	0.00162689	0.0696743	-0.487524	-0.733852	-2.0501	-1.33774	0.177412	-0.303253	-0.555253	0.238572	-Inf	0.936621	0.921214	0.437093	0.865815	0.969062	0.398991	0.160672	0.979771	0.997881	0.0503574	0.99916	0.99989	0.93417	0.142303	0.999909	0.0235706	0.657807	0.904194	0.995226	0.447116	0.63613	0
ECI2	1.10379	Inf	-0.686073	0.361908				-0.0927904	Inf	-1.24217	Inf				0.000475176	-0.566953	-0.42656	-0.108827					0.615005	0	0.730326	0.978053				0.989616	0	0.164017	0				0.999909	0.588193	0.93743	0.947234
ECM1												0.629538	0.618471	1.42343					-0.215203	-Inf	0.215745	0.799598												0.596866	0.485856	0.00773319					0.998674	0	0.79133	0.18594
ECPAS		-0.0584331		-0.676287	0.236682	0.593809	-Inf		Inf	Inf	-0.177955	0.873596	0.782984	-0.806327	-Inf	Inf	0.439897	-Inf	-0.254058	-0.679098	-1.01187	-0.831292		0.996791		0.590791	0.949963	0.713037	0		0	0	0.99916	0.551716	0.454367	0.310144	0	0	0.790808	0	0.998674	0.76814	0.196316	0.366572
EDC3					Inf							-0.143386	-0.617118	-Inf					-0.0837714	-Inf	-Inf	-Inf					0							0.921767	0.495772	0					0.998674	0	0	0
EDC4					-0.986548	0.384246	-0.118448					-0.371058	0.397803	-0.701393					-0.400917	-0.786692	0.0919346	-0.377728					0.498076	0.713037	0.875659					0.801435	0.687462	0.153808					0.995226	0.47462	0.939085	0.546933
EDF1	0.438599	-3.98549	2.10498	0.516074	0.21492	-0.633921	-0.390957	-Inf	0.0130861	0.80283	-0.146198	0.122985	-0.497354	-1.0268	-0.0766463	Inf	-1.14549	-Inf	0.207218	0.21496	-0.292371	-Inf	0.929606	0.0304846	0.138844	0.921746	0.940284	0.424151	0.644157	0	0.997881	0.358222	0.99916	0.95487	0.576975	0.10698	0.999909	0	0.588412	0	0.998674	0.90103	0.695624	0
EEA1	0.463223	-0.545109	-1.09718	-0.0628474	-0.255185	-0.683891	-Inf	-0.449358	-0.371005	-1.15821	-0.260348	-0.295398	-0.209897	-2.72682	0.481012	-0.897265	-1.05353	-1.81702	-0.08044	-1.02429	-2.05072	-1.60227	0.866992	0.953204	0.237646	0.994077	0.949967	0.613312	0	0.979771	0.995179	0.12427	0.99916	0.875688	0.870504	0.000620797	0.999909	0.251099	0.61073	0.0242546	0.998674	0.338195	0.0036116	0.00822438
EEF1A1	-1.72579	1.03654	0.612714	0.0800489	-0.817041	0.412989	0.392035	0.54526	0.63573	2.30505	0.157498	3.47563	-0.0107108	1.43949	-0.192535	1.13112	2.0079	-3.27446	0.329926	-0.221286	-0.626008	-Inf	0.479553	0.909941	0.771522	0.994077	0.883061	0.855674	0.78587	0.983195	0.942634	0.0650181	0.99916	0.00744925	0.995132	0.0397894	0.999909	0.398906	0.459072	0.0588568	0.998674	0.959418	0.647096	0
EEF1A2					0.597641	-Inf	-Inf					-0.189593	-0.738141	0.324259													0.813557	0	0					0.893866	0.321971	0.561622
EEF1B2	-1.3742	-0.0771792	1.24519	0.303124	0.220433	0.383294	-0.830475	0.423085	1.40509	0.589598	0.676777	0.290517	-0.706729	-1.10848	0.246855	1.52845	0.0813633	-1.05739	-0.139678	-0.480601	-0.57201	-0.397667	0.466946	0.996791	0.172012	0.949999	0.904257	0.592674	0.0703023	0.979771	0.403215	0.504458	0.995267	0.78572	0.260592	0.00423087	0.999909	0.043972	0.981255	0.202566	0.998674	0.5846	0.238445	0.358519
EEF1D	-0.69098	0.175995	0.800422	-0.0365452	-0.314722	0.369476	0.375725	0.420995	-0.311792	-0.0565928	0.255796	0.273131	0.681743	-0.829524	-0.171415	0.590087	-0.329057	-1.42236	-0.0378246	-0.00379959	0.257198	-0.0758986	0.564405	0.996791	0.136842	0.994077	0.760709	0.423922	0.271878	0.9682	0.942634	0.93325	0.99916	0.710661	0.131665	0.00394968	0.999909	0.210957	0.854138	0.00119196	0.998674	0.998956	0.516168	0.846958
EEF1E1	0.0437463	0.982446	1.41023	-0.0274963	-0.187434	0.0895927	-0.436263	0.357366	0.351943	0.616318	-0.0376906	-0.0579028	-0.376626	0.192285	-0.597499	-0.282173	-1.95215	-1.59435	-Inf	-Inf	-Inf	-Inf	0.992725	0.921214	0.249875	0.996985	0.896865	0.932	0.434806	0.983195	0.997488	0.481272	0.99916	0.961816	0.519714	0.561944	0.999909	0.850514	0.0729821	0.101884	0	0	0	0
EEF1G	-0.00100536	0.0806727	0.681432	-0.135674	0.083926	-Inf	0.52854	0.211571	0.701855	0.7256	0.458856	0.609697	0.414061	-0.740927	-0.158481	0.322169	0.00595871	-0.794007	-0.154352	-0.658021	-0.503102	-0.581188	0.99983	0.996791	0.126843	0.962558	0.9733	0	0.279427	0.979771	0.403215	0.0525987	0.90392	0.449441	0.500611	0.032481	0.999909	0.430272	0.998963	0.037963	0.998674	0.337296	0.265535	0.130004
EEF2	-0.530898	-0.139189	0.895848	0.0310865	-0.0883411	-0.280156	-0.483736	0.57006	0.0745492	1.00152	0.313478	0.0847615	-0.100843	-0.830265	-0.38901	1.18968	-0.0288311	-1.05821	0.269911	-0.0945474	-0.246044	-0.789041	0.230343	0.977907	0.000130253	0.994077	0.940284	0.392152	0.0314152	0.242357	0.997881	8.43097e-06	0.790207	0.908724	0.816971	0.000137676	0.973346	1.53374e-07	0.973431	1.06788e-06	0.920963	0.886078	0.357678	0.00056512
EFEMP1	-0.694212	0.504739	-3.03597	-Inf				-0.567196	-Inf	-4.52932	-Inf				-0.143457	-2.00443	-0.935039	0.91558					0.903708	0.996791	0.293458	0				0.983195	0	0.00329067	0				0.999909	0.206722	0.892518	0.632195
EFHD2	1.27131	-0.379102	1.28295	0.796103	-0.0996266	-0.809822	-1.51306	0.489968	0.774108	0.00344519	0.281409	-0.489147	-0.507049	-1.00127	0.109858	1.84744	-0.63372	-1.93545	-0.489005	-0.174138	-0.15654	-0.737972	0.630277	0.996791	0.300097	0.866767	0.968768	0.163201	0.0112453	0.979771	0.89649	0.996952	0.99916	0.594859	0.456331	0.0108321	0.999909	0.0551543	0.871952	0.0491461	0.938773	0.90103	0.802791	0.0832069
EFNB1	-1.38602	-Inf	0.184733	-2.475				1.18752	-Inf	-0.780365					-0.62175	0.587053	-0.168056	-0.763715					0.635251	0	0.942429	0.325292				0.9682	0	0.590093					0.999909	0.667605	0.973431	0.601836
EFNB2	Inf			Inf					-Inf	-Inf					2.23714								0			0					0	0					0.999909
EFTUD2	1.01964	0.87092	-0.325338	-0.0219874	-0.175779	-0.0216295	0.0693747	-0.665327	-0.348385	-1.72135	-0.80033	0.109624	0.0765733	-0.875864	-0.310364	-1.77261	-0.891112	-0.778309	0.257188	-0.165914	-0.288027	-0.323903	0.626079	0.875537	0.811421	0.998375	0.883061	0.975478	0.862935	0.9682	0.997488	0.0226919	0.987007	0.921456	0.913439	0.00235643	0.999909	0.0193485	0.716572	0.393099	0.995226	0.844765	0.450849	0.306324
EGFR	Inf		-1.2677	-Inf				-1.82666	0.116515	-Inf	-Inf				0.235499	-Inf	0.0492859	-Inf					0		0.505188	0				0.548955	0.997881	0	0				0.999909	0	0.997414	0
EHBP1	-Inf		-Inf	-0.628804					-0.932449	1.22004	-Inf												0		0	0.921746					0.87989	0.306726	0
EHBP1L1					-0.331724	-0.934628	-Inf					0.284215	-0.724465	-Inf					0.720383	-0.194064	-Inf	-Inf					0.942551	0.620108	0					0.927761	0.616229	0					0.995226	0.968806	0	0
EHD1	-0.116414	-1.23214	1.12241	-1.57899	0.90083	0.885947	-0.871447	0.419624	0.668197	0.597963	-0.326064	0.264774	-0.354654	-1.33429	-0.219407	3.05389	-0.622675	-2.0177	-0.0324115	0.131051	-0.481893	-0.346902	0.978981	0.81061	0.375807	0.439346	0.564303	0.27374	0.311723	0.983195	0.936711	0.563838	0.99916	0.88404	0.737439	0.0535787	0.999909	0.0416798	0.871735	0.0966611	0.998674	0.959418	0.519489	0.611032
EHD2	Inf	-1.80692	Inf	-Inf				Inf	0.77884	0.690306	-0.295477				-0.941719	-0.238397	-1.43923	-Inf					0	0.410233	0	0				0	0.907148	0.525735	0.99916				0.999909	0.860569	0.769358	0
EHD4	0.443507	0.309688	1.82859	-1.63562	0.0668799	-0.397242	-Inf	0.917848	0.496135	1.14041	-0.969668	0.393531	0.547992	0.907023	-0.417817	2.02868	-0.677874	-0.207007	-0.627235	-0.416044	-0.116786	-0.024508	0.888818	0.996791	0.0421292	0.16657	0.983226	0.681099	0	0.918436	0.942634	0.154472	0.843096	0.622903	0.323943	0.0081308	0.999909	0.016774	0.790808	0.911057	0.708992	0.588669	0.831124	0.960725
EIF1	-0.628846	0.529697	-0.0160839	-0.101623	-0.49084	-0.578868	-1.40038	-0.295215	0.16247	0.382755	0.0125989	-0.427433	-0.605784	-0.7944	-0.42513	0.15526	-0.277102	-1.49955	-0.129459	0.129303	-Inf	-0.57107	0.790063	0.977907	0.989745	0.992824	0.840934	0.560842	0.107779	0.979771	0.997881	0.520541	0.99916	0.792133	0.557185	0.148468	0.999909	0.816748	0.921956	0.072513	0.998674	0.961157	0	0.535039
EIF1AD					-1.54599	-1.50375	-Inf					-0.0661009	0.0925407	-Inf													0.394234	0.156174	0					0.970944	0.938322	0
EIF1AX	Inf		0.0263791		1.34016	0.377132	0.160782	-0.855088		-1.5703	-0.202226	-2.33618	-1.89334	-2.28273	-Inf	0.891691	-0.549	-Inf	-0.151416	-0.622574	-1.13531	-1.77478	0		0.989719		0.207636	0.681099	0.809701	0.979771		0.159569	0.99916	0.00451488	0.066465	0.000917159	0	0.410369	0.860858	0	0.998674	0.5846	0.0577746	0.00134365
EIF1B					0.122487	-0.372492	-Inf					0.319922	-1.71712	-Inf					-Inf	-0.205074	-Inf	-Inf					0.973892	0.813621	0					0.874613	0.211068	0					0	0.959418	0	0
EIF2A	Inf	-0.85753	1.44254	-0.551238	0.643329	-0.0545728	-0.827441	-1.01446	0.916626	1.41549	1.21636	0.00415956	-0.729358	-1.39106	-0.871723	1.53809	-0.40823	-1.17952	0.808606	0.0213176	-0.220575	0.0470032	0	0.996791	0.553037	0.971565	0.751854	0.962676	0.19383	0.983195	0.997881	0.551536	0.99916	0.99989	0.431723	0.0104817	0.999909	0.49988	0.971808	0.696467	0.866865	0.995194	0.855566	0.963717
EIF2AK2	Inf	-Inf	0.114467	-1.21535	0.323224	0.27878	0.36565	Inf	0.863807	0.66303	0.806692	-0.921344	-0.518757	0.424032	0.724181	Inf	Inf	-Inf	-0.340326	-0.551049	-0.128763	-0.909506	0	0	0.969917	0.834189	0.93975	0.854413	0.703271	0	0.943093	0.509746	0.99916	0.576876	0.714547	0.555213	0.999909	0	0	0	0.998674	0.78218	0.91772	0.245809
EIF2B1					0.118631	-0.191491	-0.677316					0.512215	0.633783	-0.0436422					2.2033	0.829523	-0.0571341	1.04664					0.973892	0.878399	0.348744					0.729803	0.552624	0.956876					0.399445	0.537992	0.961445	0.219777
EIF2B2	Inf	-0.185613		0.75755	0.545522	-Inf	-Inf	-Inf	-0.649022	-Inf	-0.572053	-1.54219	-1.12388	-1.26102	0.446549	Inf	0.386747	-Inf	0.491719	0.0163922	0.0764091	-Inf	0	0.996791		0.811341	0.883061	0	0	0	0.947609	0	0.99916	0.394371	0.397122	0.099664	0.999909	0	0.911332	0	0.998674	0.998956	0.961445	0
EIF2B3	Inf		-2.23444	-Inf	0.611052	0.815081	0.0826151	1.80855	-Inf	0.326171	0.39561	0.188745	0.504101	0.397527	1.35316	Inf	-0.238832	-Inf	0.478664	-Inf	-0.606266	-0.959019	0		0.364853	0	0.817821	0.469261	0.934479	0.9682	0	0.843221	0.99916	0.946089	0.704966	0.557385	0.999909	0	0.973431	0	0.998674	0	0.515155	0.340645
EIF2B4	Inf	-Inf	Inf	-0.238152	0.523765	0.523517	0.425711	1.07539	Inf	1.63374	1.23222	-0.716994	-0.250787	-0.693728	-Inf		0.638954	Inf	0.115736	-0.770077	-0.159555	-0.959773	0	0	0	0.994077	0.883061	0.788219	0.690255	0.979771	0	0.509007	0.99916	0.638077	0.864801	0.266094	0		0.933644	0	0.998674	0.75277	0.912975	0.179584
EIF2B5					-0.151709	-0.113586	-1.00168					-0.0305219	-0.547381	-1.31258					0.306853	-0.028464	0.48587	-Inf					0.965403	0.930381	0.258414					0.986782	0.589747	0.0178068					0.998674	0.995194	0.682381	0
EIF2S1	-0.569049	-0.0836579	0.126965	-0.0497892	0.670166	0.515138	-0.033338	0.210137	0.15322	0.418759	0.0890186	0.0187835	-0.270167	-1.07429	0.210788	1.39472	-0.150707	-0.959085	-0.247398	-0.299089	-0.946876	-1.03808	0.752541	0.996791	0.919197	0.994077	0.215545	0.171935	0.930173	0.983195	0.997881	0.516724	0.99916	0.981616	0.561147	0.000111469	0.999909	0.0187649	0.968321	0.13217	0.995226	0.613203	0.00331255	0.000405637
EIF2S2	-0.523955	0.805427	0.835663	-0.484528	-0.479549	0.379976	-0.666272	-1.28415	-0.535515	0.825279	-0.511244	0.421983	-0.112312	-1.93574	-1.35278	-0.277199	-1.53864	-1.91316	0.119285	0.0669057	-0.221367	0.129964	0.865984	0.933652	0.482743	0.921746	0.766268	0.63796	0.201609	0.741738	0.962147	0.341664	0.99916	0.711042	0.918486	0.00154472	0.997519	0.800082	0.366273	0.0224672	0.998674	0.97451	0.752663	0.830136
EIF2S3	-0.801673	0.933724	2.06425	0.181345	-0.0822225	-0.862881	-2.19941	0.929902	-0.843497	0.648032	0.984424	-2.14245	-1.41326	-2.7382	0.0766722	0.872506	1.08646	-0.839045	-0.375148	-0.0579462	-0.848961	-2.10385	0.848475	0.948888	0.136533	0.994077	0.993508	0.392152	0.0177918	0.979771	0.942634	0.611319	0.99916	0.0474812	0.159353	6.67727e-05	0.999909	0.498199	0.790808	0.583492	0.998674	0.983814	0.291084	0.00229643
EIF3A	-0.0902985	0.352243	1.42998	-0.684981	0.647316	-0.693329	-0.626524	0.324339	0.342773	0.472131	-0.0329042	-0.195192	0.123387	-1.26579	-0.537983	1.10838	-0.0249657	-2.03483	0.449518	-0.573156	-0.210068	-0.6974	0.967949	0.977907	0.0157519	0.723037	0.694065	0.351737	0.253477	0.979771	0.947609	0.403974	0.99916	0.907892	0.914568	0.0359325	0.999909	0.0394628	0.996915	9.47366e-05	0.995226	0.588669	0.776536	0.165299
EIF3B	-1.35191	0.277042	0.92	0.447171	-0.272271	0.355428	-0.654683	0.581901	0.0969525	1.34948	0.0395023	0.181298	-0.21137	-0.596359	-0.191254	0.809658	-0.153924	-1.94545	-0.0107428	-0.514009	-0.221404	-0.505909	0.291784	0.996791	0.230827	0.919709	0.883061	0.491209	0.176111	0.9682	0.997881	0.0280448	0.99916	0.8564	0.732522	0.0474163	0.999909	0.207262	0.968321	0.00283637	0.998674	0.418095	0.624219	0.132151
EIF3C	Inf	-Inf	Inf	0.451335	-0.179418	-Inf	-Inf		Inf		2.0154	0.159894	-0.0992529	-0.371757	Inf	0.587589	-0.775235	-Inf	-Inf	-Inf	-Inf	-Inf	0	0	0	0.969514	0.965403	0	0		0		0.734875	0.959792	0.961489	0.709285	0	0.574496	0.807993	0	0	0	0	0
EIF3D	0.129376	-0.0601986	0.96848	-0.787335	-0.119274	-0.296026	-0.163891	0.754345	0.586969	0.722848	-0.0970132	0.243639	-0.132759	-0.878993	-0.83669	1.4417	0.0391247	-1.82556	0.524464	0.601417	-0.189238	-0.441003	0.970087	0.996791	0.33234	0.807865	0.947856	0.599898	0.695596	0.9682	0.909768	0.366996	0.99916	0.777735	0.854847	0.00537892	0.999909	0.060815	0.995033	0.0286464	0.830854	0.327608	0.694691	0.349494
EIF3E	0.167956	0.0295549	1.03896	0.781738	-0.325428	0.112203	0.991322	0.814291	0.523435	0.738151	0.529254	-0.442406	0.407377	-1.19557	0.30081	0.404233	-0.960235	-1.89051	0.0674536	-0.50998	-0.385336	-1.2572	0.963333	0.996791	0.404398	0.823687	0.905696	0.941006	0.313143	0.9682	0.947609	0.403974	0.99916	0.798486	0.734083	0.0405662	0.999909	0.703818	0.7329	0.0751278	0.998674	0.761227	0.6675	0.144296
EIF3F	0.968343	-0.205812	1.613	-0.284417	-0.236052	-0.075791	-Inf	0.543963	1.07849	0.158956	0.021444	0.337971	-0.0296332	-0.166914	0.156225	0.745013	0.750758	-3.10456	0.185128	-0.546951	-0.390941	-0.489859	0.638784	0.996791	0.0670488	0.957123	0.948901	0.958933	0	0.979771	0.674828	0.879605	0.99916	0.710661	0.972732	0.6455	0.999909	0.362959	0.786343	0.000113939	0.998674	0.47462	0.408122	0.207443
EIF3G	1.46509	-1.25924	0.988476	-0.749003	-0.671593	-0.431543	-0.763128	0.556868	-0.320078	2.17857	-0.250131	-1.03396	-0.897542	-2.04532	0.600002	1.26988	0.195238	-1.08172	-0.128693	-0.319383	-0.0875929	-0.797577	0.550902	0.721282	0.429625	0.865815	0.796857	0.7486	0.507957	0.979771	0.997881	0.0143523	0.99916	0.507229	0.426993	0.0205588	0.999909	0.207556	0.973431	0.287931	0.998674	0.884319	0.94212	0.278406
EIF3H	-0.298007	-0.0261067	0.147789	1.15658	-0.298584	0.663087	-0.335782	0.9094	0.756206	1.22052	-0.140263	-0.12539	0.193658	-1.3365	0.217886	1.30353	0.411736	-2.6547	0.147787	-0.259659	-0.658408	-1.38053	0.936621	0.996791	0.941016	0.682996	0.883061	0.391264	0.579116	0.93261	0.87989	0.19092	0.99916	0.951771	0.859859	0.00476596	0.999909	0.13477	0.925436	0.00136059	0.998674	0.862009	0.278647	0.00711381
EIF3I	0.0524006	-0.543441	0.715704	-0.402522	0.0579678	-0.229682	-1.31169	-0.0711266	-0.0750184	0.50442	0.357731	-0.0975866	-0.220802	-1.2499	-0.300528	0.149823	-0.29099	-2.18457	0.588013	0.393388	-0.841058	-0.786339	0.983871	0.926425	0.402582	0.921746	0.993508	0.854163	0.0493217	0.989616	0.997881	0.44603	0.99916	0.962967	0.875477	0.0306739	0.999909	0.848877	0.926047	0.000298723	0.995226	0.824581	0.269343	0.225445
EIF3J	Inf	-1.45127	0.30145	-0.930293	0.00869596	-1.19273	-1.69367	0.3814	0.487101	-1.26234	0.477753	0.0234935	-0.153258	-1.81578	-0.613996	0.303969	-1.29295	-1.36847	0.11204	-0.846335	-1.01847	-Inf	0	0.835761	0.926016	0.909506	0.996943	0.0671282	0.00157583	0.989616	0.997881	0.542211	0.99916	0.987368	0.893841	0.000273249	0.999909	0.87367	0.772396	0.484482	0.998674	0.350239	0.185082	0
EIF3K	0.969763	0.494746	2.67488	-0.334596	0.40836	0.34545	-0.220341	1.08376	-1.16214	1.5618	0.0496532	-0.598687	-0.117085	-0.531776	-0.654012	0.310829	-0.737924	-3.04674	0.0544052	0.40381	-0.840151	-Inf	0.831551	0.996791	0.0955206	0.984424	0.86607	0.74393	0.756644	0.9682	0.888817	0.227841	0.99916	0.644587	0.930693	0.315657	0.999909	0.84751	0.904014	0.0274261	0.998674	0.787539	0.219782	0
EIF3L	2.08596	0.616518	1.38852	-1.23491	-0.196634	0.394817	-Inf	0.91594	0.234616	1.7934	1.15779	-0.00398877	0.377747	-1.98914	-0.142762	2.36625	-0.42871	-2.46046	-0.0185976	-0.0461312	-0.574943	-0.575348	0.230343	0.953204	0.216311	0.589336	0.883061	0.423729	0	0.918436	0.997881	0.0324863	0.80003	0.996645	0.470179	3.02741e-07	0.999909	0.00479585	0.921956	0.00282846	0.998674	0.97451	0.124704	0.0790385
EIF3M	0.219639	0.0562212	0.967513	-1.07288	0.759114	0.43201	-Inf	0.513837	1.00372	1.31922	0.138363	0.22106	1.27645	-0.502779	-1.44822	1.64867	-0.270724	-3.26292	0.588933	0.456796	-0.883143	-Inf	0.946815	0.996791	0.405704	0.72322	0.867297	0.788219	0	0.979771	0.749043	0.12427	0.99916	0.935284	0.281774	0.472701	0.973346	0.0737576	0.954711	0.015508	0.995226	0.826936	0.49906	0
EIF4A1	-0.829522	-0.00514215	0.828853	-0.346818	-0.254505	-0.135929	-0.808512	0.395043	0.180067	0.889683	0.150643	-0.0779287	0.156123	-1.83074	-0.310953	1.26791	-0.467359	-2.22287	-0.0490002	-0.886901	-0.771883	-1.17252	0.420434	0.996791	0.101312	0.878034	0.883061	0.868848	0.0704854	0.9682	0.997824	0.0386333	0.99916	0.959792	0.864801	3.39022e-05	0.999909	0.00305271	0.768974	1.31761e-07	0.998674	0.202309	0.111783	0.00641022
EIF4A2	0.537381	-0.348024	0.487876	-0.41848	0.233424	0.129544	-1.42313	-Inf	0.618026	-2.47212	Inf	-0.623499	-0.953131	-1.57693	Inf	-0.294714	0.0960603	-0.897136	0.081003	-0.278232	-1.59417	-1.01226	0.923653	0.996791	0.840599	0.949999	0.919955	0.893681	0.00513794	0	0.980248	0.139873	0	0.566584	0.199215	0.000803308	0	0.885596	0.991556	0.612038	0.998674	0.8302	0.00442055	0.0369264
EIF4A3	1.82106	0.39633	0.0206624	-0.32791	0.0769905	-0.195173	-0.276076	-0.19767	-0.800894	-0.938325	0.119166	-0.0278475	-0.240741	-0.738421	-0.217477	-0.480318	-0.0153094	0.684764	-0.125759	-0.0253918	0.00712058	-1.00219	0.102469	0.977007	0.98969	0.921746	0.96321	0.701512	0.392572	0.983195	0.656914	0.110078	0.99916	0.972901	0.626671	0.00522655	0.999909	0.446742	0.998136	0.299144	0.998674	0.983814	0.986736	0.000761576
EIF4B	0.56556	-1.12403	0.696851	0.805323	-0.639285	-0.654895	-1.17615	0.28773	0.794916	1.88569	0.076834	0.658056	0.188259	-0.801327	-0.0898644	1.69503	-0.347148	-2.8209	-0.336356	-0.747825	-0.898828	-1.03832	0.920681	0.894685	0.664116	0.885311	0.846554	0.637242	0.18306	0.983195	0.903901	0.11218	0.99916	0.729803	0.919715	0.422714	0.999909	0.0984616	0.94627	0.00986376	0.998674	0.720653	0.368637	0.209167
EIF4E	2.06031	0.967514	0.384993	0.955254	0.410996	-Inf	0.073559	0.946699	1.20822	-0.0563287	0.902364	0.0974312	0.0210055	-0.820565	0.0282361	0.607977	-1.23114	0.722858	0.0528942	-0.71369	-2.36522	-Inf	0.580686	0.977007	0.908345	0.921746	0.846554	0	0.939395	0.979771	0.938545	0.978085	0.99916	0.959792	0.986236	0.0839488	0.999909	0.735015	0.818478	0.718118	0.998674	0.516294	0.000289779	0
EIF4E2	Inf	3.61514	Inf	0.31541	-Inf	-Inf	-Inf	-Inf	Inf	Inf	1.20212	-1.09853	-0.458987	0.705751	-0.478908	Inf	-Inf	-Inf	-0.316327	-0.984072	-Inf	-Inf	0	0.5054	0	0.992824	0	0	0	0	0	0	0.99916	0.261875	0.589747	0.245501	0.999909	0	0	0	0.998674	0.286897	0	0
EIF4EBP1	Inf	0.251375	1.10485	-0.0326781	0.0260648	-1.50321	-Inf	0.294191	0.0342177	0.980589	0.51975	0.336197	-1.3273	-Inf	0.338789	0.871569	0.283118	-0.912177	-0.552388	0.286502	0.19782	0.781636	0	0.996791	0.314778	0.994077	0.996943	0.25948	0	0.986499	0.997881	0.189743	0.99916	0.916473	0.337456	0	0.999909	0.498199	0.938939	0.540506	0.998674	0.92874	0.889062	0.41995
EIF4EBP2		-Inf		-Inf	0.712922	-0.777261	-Inf				-Inf	0.439935	-0.405021	-Inf		Inf	-Inf		-Inf	-Inf	-Inf	-Inf		0		0	0.714827	0.374626	0				0	0.747719	0.769692	0		0	0		0	0	0	0
EIF4G1	1.03545	0.0958034	1.60055	-0.37187	-0.0865641	-0.745	-0.845464	-0.116759	-0.231702	0.927836	-0.00122315	0.22517	-0.141272	-0.759902	0.105572	1.12052	-0.110734	-1.58137	0.673559	0.230639	-0.40226	-0.471229	0.479553	0.996791	0.0140241	0.921746	0.955713	0.0518424	0.00578272	0.989616	0.997881	0.119524	0.99916	0.751392	0.809167	0.0053201	0.999909	0.0572948	0.973431	0.00667831	0.486679	0.7618	0.246088	0.110376
EIF4G2	1.45891	-0.507969	1.16784	-0.269328	0.177693	0.289761	-0.801609	-0.142375	0.0215106	0.356392	-0.217655	0.320992	0.381264	-1.25054	-0.160476	1.59967	-0.80175	-2.98799	-0.0241808	-0.513135	-0.439029	-0.529953	0.434762	0.977007	0.348702	0.958493	0.961409	0.866377	0.269016	0.989616	0.997881	0.665543	0.99916	0.877976	0.757373	0.0343411	0.999909	0.0443315	0.766447	0.000617822	0.998674	0.7618	0.619536	0.458362
EIF4H	0.515754	0.608248	0.440036	-0.224363	1.37736	-0.776271	-1.30012	1.12626	1.5855	-0.283017	-0.71391	0.238914	0.271962	-1.95474	-1.33294	1.09283	0.168301	-0.516964	0.364982	0.0764153	-0.676139	-0.772353	0.865984	0.948888	0.742008	0.976922	0.178998	0.310885	0.0171818	0.861518	0.36339	0.770736	0.995881	0.888992	0.790628	0.000205146	0.973346	0.19006	0.973431	0.637445	0.995226	0.97451	0.287581	0.146782
EIF5	0.207822	-0.669795	1.35548	-0.609125	-0.000157276	-0.328915	-0.442165	1.1294	1.16132	1.41648	0.719195	0.225651	-1.06006	-1.48652	-0.729184	Inf	-0.06643	-1.4114	-0.28415	-0.0454457	-0.769673	-0.806424	0.974157	0.996275	0.44723	0.932645	0.999584	0.637242	0.335233	0.979771	0.892564	0.278416	0.99916	0.851753	0.0750097	0.000244398	0.999909	0	0.995033	0.337537	0.995226	0.979589	0.0995017	0.0482352
EIF5A	-1.68214	1.89899	0.886314	-0.888344	-Inf	0.411753	-Inf	-0.783597	0.566193	0.927356	0.486487	-0.638257	-0.864066	-Inf	0.133724	2.12173	0.120331	-1.33533	-1.28244	-Inf	-1.12286	-Inf	0.589932	0.578097	0.605799	0.885311	0	0.773226	0	0.979771	0.982209	0.435533	0.99916	0.576876	0.292303	0	0.999909	0.0578544	0.982979	0.29423	0.486679	0	0.167785	0
EIF5B	0.968902	0.213477	0.562205	-1.46867	0.507034	-0.693693	-0.847052	0.830848	0.976729	1.57556	-0.147779	0.51571	0.246763	-0.675345	-0.257608	2.7099	-0.618077	-1.29961	0.357879	-0.430928	-0.457988	-Inf	0.638784	0.996791	0.632949	0.325292	0.684956	0.177638	0.0300316	0.918436	0.683094	0.0380743	0.99916	0.537193	0.724695	0.0467252	0.999909	0.000391809	0.83204	0.104884	0.992662	0.591786	0.31395	0
EIF6	-0.856871	0.581676	0.317525	0.0761188	-0.0249196	-0.145327	-0.7749	1.86783	-0.390419	1.20632	0.206743	0.703362	0.392801	0.161867	0.0291017	0.675388	-0.813001	-0.181646	0.244325	0.0323336	-0.0287309	-0.720206	0.718178	0.977907	0.832746	0.994077	0.993508	0.868848	0.104643	0.335904	0.995179	0.149166	0.99916	0.468068	0.617327	0.715287	0.999909	0.45278	0.785177	0.894639	0.998674	0.986705	0.976588	0.114317
ELAVL1	-0.574256	0.459663	0.807776	0.00934559	0.527254	0.229083	-0.109322	-0.045555	0.374989	-0.377859	0.229785	0.0905137	0.0583869	-0.924957	0.0497018	-0.106979	0.00410315	0.280224	0.308111	0.359029	0.354318	0.111508	0.831551	0.996791	0.453115	0.998375	0.606109	0.713037	0.858311	0.989616	0.9885	0.659806	0.99916	0.94534	0.94481	0.00442326	0.999909	0.914777	0.999873	0.803049	0.995226	0.652526	0.408122	0.797026
ELF1					-1.20383	-0.500636	-Inf					0.0306536	-Inf	-Inf					-0.10166	-0.349802	-Inf	-Inf					0.498076	0.752326	0					0.987879	0	0					0.998674	0.876803	0	0
ELMO1					1.14977	-Inf	-0.116548					0.73764	0.146663	-0.337783					0.0652602	-0.0464423	-0.707389	-0.747841					0.514922	0	0.924941					0.601359	0.919908	0.577683					0.998674	0.986673	0.376325	0.41995
ELMO2					1.04595	-0.00137865	-Inf					0.538832	-0.243011	-0.272216					-0.279164	-Inf	-0.686579	-Inf					0.714827	0.999197	0					0.813782	0.898381	0.737338					0.998674	0	0.521766	0
ELMO3	-Inf	1.24109		-Inf																			0	0.948888		0
ELOB	Inf	0.939906	-0.528598	-1.71118	-0.292421	-1.69762	-0.91156	-0.0972707	-0.313599	0.785751	0.532865	0.398104	-0.866327	-0.801058	-0.153062	1.41485	0.540233	1.28042	0.0122557	0.0218601	-0.739508	-Inf	0	0.942344	0.845926	0.657415	0.955667	0.377744	0.544224	0.989616	0.997881	0.525735	0.99916	0.893866	0.592155	0.355853	0.999909	0.370769	0.938939	0.590531	0.998674	0.998363	0.673964	0
ELOC	Inf	0.933036	0.7063	0.566561	0.55024	-0.540007	0.289688	1.30178	0.500026	0.148271	-0.219913	-0.134446	-0.340567	-2.27392	-0.0305286	-0.310558	-1.11114	-1.40386	0.500098	-0.479542	-0.53089	-1.17597	0	0.921214	0.652471	0.921746	0.857724	0.762364	0.746027	0.861518	0.98302	0.920121	0.99916	0.959792	0.818101	0.00136257	0.999909	0.797833	0.751573	0.201165	0.998674	0.806754	0.592006	0.236653
ELOF1					-1.15308	-Inf	-Inf					-0.10241	-0.455541	-Inf					0.0106239	-Inf	-Inf	-Inf					0.528143	0	0					0.959792	0.672836	0					0.998674	0	0	0
ELOVL1	Inf		Inf		-0.42517	0.222118	3.27582	Inf		-Inf		2.29665	1.76669	2.45508	-0.465333	-0.231309	-Inf	0.883589	-0.227636	0.0116196	0.62443	0.189156	0		0		0.947856	0.949375	0.0107067	0		0		0.391202	0.361151	0.0331086	0.999909	0.848877	0	0.309466	0.998674	0.998956	0.71684	0.911564
ELOVL5	0.526445	-0.521192	0.0199193	0.393911	-Inf	-0.691814	-0.637451	0.0947612	-0.415096	-0.697057	-0.155088	0.306144	0.821782	1.75364	-0.370436	0.0270593	-0.374604	1.10346	0.359182	-Inf	-Inf	-Inf	0.802422	0.921214	0.991913	0.921746	0	0.502345	0.326868	0.989616	0.997488	0.289213	0.99916	0.729803	0.178354	0.000297428	0.999909	0.980438	0.921956	0.100628	0.998674	0	0	0
EMC1	2.22782	-0.681342	-0.222891	-Inf	-0.20714	0.233807	-7.52658e-05	1.11804	0.0307509	-0.902129	-0.0631115	0.373544	0.0224775	0.963201	-0.171587	-1.65065	-0.192001	-1.75744	0.515301	-0.465051	-Inf	-0.364242	0.351323	0.996791	0.901073	0	0.940284	0.807122	0.999877	0.824093	0.997881	0.334456	0.99916	0.736845	0.983746	0.0276814	0.999909	0.0489735	0.971808	0.0383405	0.991988	0.720012	0	0.62858
EMC10												-Inf	-Inf	-Inf																				0	0	0
EMC2	-2.34695	-0.281066	-0.758518	-1.74854	-0.276863	-0.497563	-0.05796	0.285415	-Inf	-1.85509	-0.263693	0.98308	1.00689	0.304398	-0.178145	-1.04095	0.486453	0.814058	-0.0294543	-0.116808	1.13087	0.281643	0.479553	0.996791	0.664116	0.70187	0.883061	0.489183	0.926718	0.985919	0	0.0971782	0.99916	0.248896	0.128953	0.456519	0.999909	0.378752	0.933644	0.533756	0.998674	0.942139	0.0884741	0.575001
EMC4	-Inf		-Inf	-Inf				0.259166	Inf	-0.182661					-0.181843	-Inf	0.782807	1.18468					0		0	0				0.983195	0	0.828157					0.999909	0	0.543718	0.0224672
EMC7	-0.798821	Inf	-0.0301735	-0.494631				-0.104922		-0.827524	0.480662	0.0640994	0.627696	0.448236	-0.581765	-2.03106	-0.0325318	-0.321529	-0.792551	-Inf	-Inf	-Inf	0.76498	0	0.989719	0.947373				0.989616		0.462943	0.99916	0.969506	0.388451	0.280662	0.999909	0.0361236	0.997414	0.844319	0.869452	0	0	0
EMC8	Inf	Inf	-0.248063	0.302291				-2.19292	Inf	-1.19803	-0.874779				0.580669	-0.411288	-0.216163	0.49785					0	0	0.918085	0.970127				0.23467	0	0.216576	0.99916				0.999909	0.680663	0.971808	0.755417
EMD	-0.0627536	0.488624	-2.17151	-0.426614				-0.713177	-Inf	-0.442627	0.753715				-0.24721	-2.14251	0.466938	1.6838					0.99077	0.996791	0.111594	0.957123				0.979771	0	0.744264	0.99916				0.999909	0.0465018	0.933644	0.141921
EMG1	-0.252702		-1.12597	-Inf	-Inf	-0.633623	-Inf	-0.527721	Inf	-0.892916	-0.634293	0.631866	-Inf	-Inf	0.341372	-1.45646	-0.814494	-Inf	-Inf	-Inf	-Inf	-Inf	0.963867		0.512422	0	0	0.725434	0	0.979771	0	0.484595	0.99916	0.729803	0	0	0.999909	0.223324	0.909461	0	0	0	0	0
EMILIN2					0.906939	0.123695	-0.119327					-1.28514	-0.541179	-0.901282					-0.681242	-0.465688	-0.133318	0.522472					0.694065	0.93839	0.895915					0.384757	0.661116	0.14933					0.992662	0.800287	0.903006	0.628934
EML2	-0.167747	-1.29998	0.796197	-0.245441	-0.141248	0.00285933	-0.36772	0.556579	0.561972	0.796464	-0.300984	-0.231442	0.129956	-1.37013	-0.118159	0.651175	-1.20817	-0.357699	-0.0139435	0.104409	0.104687	-0.692399	0.965295	0.707201	0.620753	0.975759	0.965403	0.996795	0.579116	0.979771	0.943093	0.371308	0.99916	0.893866	0.918199	0.0400428	0.999909	0.526039	0.61073	0.791992	0.998674	0.968561	0.903006	0.214944
EML4	0.512988	0.348891	1.58432	-0.601195	0.280558	0.160848	-1.62966	-0.386304	-0.408151	0.58567	-0.86509	-0.795385	0.28172	1.56598	-1.00359	-0.0888506	0.642515	-0.197316	-0.842749	-0.901979	-0.00847968	-2.84249	0.923321	0.996791	0.211321	0.921746	0.955713	0.941006	0.0983101	0.983195	0.997881	0.623111	0.995105	0.723708	0.894428	0.0630308	0.999909	0.949944	0.887063	0.936753	0.995226	0.78218	0.995691	0.00311828
ENAH	Inf		Inf	Inf	-Inf	-Inf	-Inf	Inf	Inf	Inf	-Inf	-Inf	-Inf	-Inf	-0.691757	1.41261	-0.0210959	-Inf	-1.71074	-Inf	-Inf	-Inf	0		0	0	0	0	0	0	0	0	0	0	0	0	0.999909	0.182171	0.997414	0	0.931141	0	0	0
ENDOD1	-0.817479	0.00674062	-0.127965	0.927488				0.450026	-0.389206	-1.06291	0.369336				0.297836	-1.52225	-0.160188	1.743					0.831551	0.99796	0.961913	0.850536				0.983195	0.997881	0.335197	0.99916				0.999909	0.163551	0.973431	0.120246
ENG					-0.0284441	0.0600679	-Inf					0.927977	0.0393952	0.768432					0.313075	-Inf	-Inf	-Inf					0.995996	0.975478	0					0.583474	0.982928	0.421445					0.998674	0	0	0
ENO1	-0.667451	-0.278004	0.604451	0.1822	0.0552277	-0.302943	-0.708908	0.441045	0.235937	0.763067	-0.0273461	0.244115	-0.0242449	-1.23709	-0.280319	0.671649	-0.281919	-0.470385	-0.320639	-0.450198	-0.467018	-0.799931	0.147886	0.875343	0.0220796	0.907349	0.965529	0.351937	0.00210639	0.572343	0.849899	0.00139478	0.99916	0.608857	0.963602	7.48285e-07	0.999909	0.00482023	0.716572	0.0553941	0.852885	0.205421	0.0579382	0.000529018
ENO2	1.95062	0.736257	-0.00372682	-1.5213				0.511228	-0.491721	0.718327	-1.9813				-0.103485	0.739617	0.136075	-0.219542					0.4137	0.977907	0.998741	0.559666				0.983195	0.997488	0.505087	0.358535				0.999909	0.570116	0.97999	0.924877
ENOPH1		-0.22678	0.303343	0.0025797	0.55221	-0.0172424	-Inf	-Inf	-0.908805	1.22792	-0.768334	-0.0882199	-0.0191294	-0.891197	-0.970526	-Inf	-0.957257	-Inf	0.0860391	0.0647131	-1.20507	-1.35087		0.996791	0.847842	0.998375	0.779733	0.990838	0	0	0.819526	0.121551	0.950371	0.96293	0.988005	0.185928	0.999909	0	0.635159	0	0.998674	0.977869	0.160899	0.0696308
ENSA	Inf	-0.989571	0.585002	-0.100165	-0.921089	-2.36834	-Inf	-2.04638	-1.53218	0.0963116	-2.79979	-0.285211	-1.50713	-2.08749	-0.598682	2.48627	-1.00821	0.26286	0.301892	-0.101661	-0.999924	-Inf	0	0.977907	0.794552	0.994077	0.905696	0.266841	0	0.9682	0.92486	0.964549	0.74037	0.95487	0.460374	0.175308	0.999909	0.245154	0.854138	0.930033	0.998674	0.99186	0.576989	0
ENY2					-Inf	-Inf	-Inf					0.288924	-Inf	-Inf					0.561589	-Inf	-Inf	-Inf					0	0	0					0.751392	0	0					0.992662	0	0	0
EOGT	-0.418297		-0.665666	0.445315				-0.498305	Inf	-0.994049	0.497928				-0.67991	-0.324979	-0.676252	0.0966434					0.936621		0.786055	0.990788				0.979771	0	0.384409	0.99916				0.999909	0.83175	0.892518	0.954596
EPB41L1	Inf	Inf						2.59197	0.424901	-1.78716	Inf				-0.300294	-Inf	Inf	Inf					0	0						0.290097	0.938545	0.0718622	0				0.999909	0	0	0
EPB41L2					0.450151	-0.624568	-0.527683					0.335686	0.28798	-0.543685					-0.0602875	0.0729251	-0.34477	0.742329					0.8668	0.549176	0.486814					0.861688	0.821923	0.355117					0.998674	0.978915	0.708953	0.41995
EPB41L3					-0.0199738	-0.367884	-0.610986					-0.163265	-0.419807	-1.62101					-0.148357	-0.55039	-1.23248	-1.40371					0.995996	0.80505	0.523979					0.941104	0.704175	0.0280854					0.998674	0.721875	0.0720492	0.0791242
EPCAM				-Inf							-Inf				0.260501	-0.686334	-0.476799	-0.086566								0							0				0.999909	0.147581	0.790808	0.947444
EPG5					0.0218371	1.51145	0.566642					-0.646675	-4.04593	-3.17081					-1.79528	-1.67298	-1.34158	-0.353524					0.997389	0.551125	0.769489					0.904283	0.0876588	0.032848					0.995226	0.760583	0.506197	0.861381
EPHA2	0.673342	-Inf	-1.19265	-0.355965	-0.252572	-1.38133	-Inf	0.366021	-0.582496	-1.54568	0.163625	0.21498	0.88017	1.35775	0.863604	-2.0735	-1.19395	-1.01876	0.359491	0.884959	0.0264028	1.03985	0.798315	0	0.220426	0.949999	0.975088	0.648911	0	0.979771	0.980085	0.0489361	0.99916	0.970944	0.714547	0.38183	0.999909	0.00842402	0.544526	0.246251	0.998674	0.78218	0.986736	0.438188
EPHB2	Inf	-Inf	-Inf	-Inf				-0.141615							0.607233	-0.630649	0.467497	0.622213					0	0	0	0				0.989616							0.999909	0.481119	0.921956	0.720211
EPHX1	0.0395161	0.0738562	-1.4053	0.0878333	-0.293375	1.01777	0.611472	0.568308	0.591343	-0.952539	0.836895	-0.0123633	0.495203	2.44797	0.804073	-1.36063	-2.0015	0.396878	0.131736	-1.92018	-1.83717	-1.84433	0.996081	0.996791	0.354219	0.994077	0.968768	0.639923	0.608152	0.979771	0.997488	0.393526	0.99916	0.996291	0.78053	0.00658862	0.999909	0.222149	0.356195	0.797511	0.998674	0.416321	0.200589	0.139742
EPN1				1.01073	-Inf	-Inf	0.918944	-Inf		-0.149538	Inf	0.482682	-Inf	-0.389366	0.589329	1.54018	-Inf	-Inf	0.636781	0.0206367	0.163993	-Inf				0.841512	0	0	0.428159	0		0.933317	0	0.813782	0	0.447853	0.999909	0.277886	0	0	0.995226	0.995582	0.851131	0
EPPK1	-0.457883	-0.0831033	0.264687	0.474453				0.000447917	0.978581	-0.532728	-0.41142				0.0443324	-0.381315	0.117111	0.48805					0.718178	0.996791	0.715581	0.773355				0.999231	0.301213	0.23384	0.995267				0.999909	0.422383	0.966487	0.338112
EPRS1	0.0446272	-0.615006	1.42249	-0.483429	0.142099	-0.166377	-0.219478	0.538623	0.438573	0.230532	-0.183934	0.0963823	-0.0194229	-0.400804	-0.126253	1.39331	-0.484036	-1.62276	0.100077	-0.0412045	-0.524822	-0.625987	0.989012	0.921214	0.0448628	0.902327	0.86264	0.620108	0.328636	0.9682	0.939985	0.759741	0.99916	0.880171	0.967205	0.0264572	0.999909	0.0271985	0.845398	0.00961772	0.998674	0.961157	0.0188274	0.0022303
EPS15					-0.245543	-0.357237	-Inf					0.133748	-0.320605	-0.952942					-0.100037	-0.428569	0.497582	0.496482					0.896865	0.7486	0					0.933095	0.686037	0.0185756					0.998674	0.678546	0.353122	0.422365
EPS15L1						Inf						0.40528	0.215019	-Inf					-0.119922	0.123646	-Inf	0.224161						0						0.729803	0.831223	0					0.998674	0.972241	0	0.809975
EPS8L2	-0.0252242	-0.44679	-0.00754076	-0.555875				0.333926	0.0670325	1.27809	-0.0838964				-0.67382	-0.648498	-1.41422	-1.52963					0.99981	0.996791	0.996214	0.921746				0.983195	0.997881	0.168501	0.99916				0.999909	0.706397	0.460938	0.322399
ERAP1	1.1766	0.671994	0.207762	-0.418559	0.800968	0.557348	0.710264	-0.644602	Inf	-1.19555	Inf	0.112025	0.286437	1.28916	-0.519146	-1.80184	-1.88821	-0.267663	-0.610656	-0.683666	-0.786773	-0.293244	0.703615	0.996791	0.929913	0.975759	0.783091	0.612129	0.330615	0.979771	0	0.164769	0	0.959792	0.816421	0.0227233	0.999909	0.0370162	0.213129	0.852649	0.992662	0.607231	0.28864	0.693487
ERAP2	-1.06798	0.541729	-0.56002	-0.350427				-0.314258	1.04076	-1.47757	0.558766				-0.0268063	-1.21619	-0.107908	1.48486					0.566961	0.948888	0.632949	0.934422				0.982212	0.656914	0.0357763	0.99916				0.999909	0.0872074	0.973431	0.037963
ERGIC1	0.0683358	0.126778	-1.49155	0.422571				-0.554168	0.210227	-0.161385	0.5104				0.160508	-1.16706	-1.45033	1.02766					0.982586	0.996791	0.0657986	0.921746				0.979771	0.997881	0.861608	0.99916				0.999909	0.100791	0.291853	0.179686
ERGIC2	Inf	-Inf	0.359406	-Inf	-Inf	-Inf	-Inf	0.106626	Inf	-1.42107	0.35024	-2.45677	-1.38743	0.352905	-Inf	-0.0936871	0.148345	0.350394	1.64514	-Inf	-Inf	1.32862	0	0	0.919558	0	0	0	0	0.989616	0	0.223884	0.99916	0.0474812	0.120577	0.444731	0	0.966063	0.981255	0.901215	0.669998	0	0	0.143651
ERGIC3	-Inf		-0.212123	-Inf				0.637167		-1.67724	-Inf				-0.067048	Inf	0.156256	1.69992					0		0.853116	0				0.979771		0.0369926	0				0.999909	0	0.973431	0.08718
ERH	-0.57608	-0.363061	-0.0441007	-0.418349	-0.189855	-1.04194	-0.684137	0.25714	0.167975	-0.74401	0.0686677	-0.882777	-0.617714	-1.57371	0.310855	-0.763624	-0.665343	0.345006	0.34411	-0.186354	-0.355556	-0.750942	0.743232	0.977907	0.979119	0.921746	0.93319	0.056406	0.124275	0.982212	0.997881	0.214127	0.99916	0.261875	0.336892	0.000172874	0.999909	0.213928	0.745377	0.668403	0.995226	0.884654	0.50812	0.0727189
ERLEC1	0.52425		-0.740917	-Inf				-0.0102202		-0.509467					-0.315323	0.614376	-0.802872	0.326745					0.831551		0.558886	0				0.996085		0.491256					0.999909	0.365541	0.790808	0.791992
ERLIN1	-0.444393		-0.390878	0.163662	-0.0132078	0.649	-0.195782	0.235119		-3.26038	0.585931	0.00798615	1.36134	1.97778	-0.163552	0.500294	1.43059	2.12302	Inf				0.949333		0.932096	0.994077	0.996943	0.432867	0.829222	0.989616		0.0294633	0.99916	0.996291	0.118622	0.00116508	0.999909	0.805032	0.790808	0.227507	0
ERLIN2	1.48777	0.535346	-0.385752	0.291917	-0.367643	-0.0544015	0.560708	-0.777631	Inf	-0.797985	-1.04712	0.232698	0.412019	2.73284	-0.056731	0.666172	-0.978435	1.38393	0.18096	0.972506	1.16502	0.456363	0.519782	0.996791	0.802812	0.970127	0.766767	0.947269	0.160667	0.9682	0	0.378836	0.995267	0.825785	0.490882	9.21662e-09	0.999909	0.488223	0.745377	0.136597	0.998674	0.0930262	0.00614762	0.225532
ERMP1	0.343754	-0.2156	0.0495381	0.45941	0.376027	0.201525	0.18826	-0.191757	-0.736232	-1.14866	0.425431	-0.401274	-0.317462	-0.223922	-0.476272	-0.646007	-0.0901255	0.0974011	-0.76251	-1.25497	-Inf	-Inf	0.923653	0.996791	0.982893	0.932645	0.889848	0.923773	0.836732	0.986499	0.947609	0.180048	0.99916	0.835722	0.818101	0.737835	0.999909	0.490911	0.981561	0.947123	0.967864	0.317933	0	0
ERO1A	-0.14993	0.218139	0.130995	0.0287451	0.88811	0.95045	-0.199511	-0.154523	-0.232361	-0.727601	-0.0211121	0.396958	-0.342545	0.600625	-0.0660461	-0.701056	-0.319041	0.951084	0.420858	0.349773	-0.370457	-0.0805523	0.920681	0.977907	0.83873	0.994077	0.769479	0.363816	0.866694	0.982212	0.942634	0.0375648	0.99916	0.834667	0.792535	0.467249	0.999909	0.04675	0.798364	0.00619025	0.998674	0.852238	0.691194	0.935429
ERP29	0.526776	0.707837	0.327701	-0.620907	0.776218	1.81441	0.932364	-0.208794	0.0124312	-0.629122	0.0928392	-0.120104	0.486542	0.940584	-0.418418	-0.651821	-0.39592	0.519277	0.0133687	0.00900848	0.438501	0.0966346	0.703615	0.71838	0.675041	0.72322	0.779733	0.0916058	0.307246	0.983195	0.997881	0.207141	0.99916	0.966639	0.747153	0.196692	0.999909	0.203637	0.832364	0.371228	0.998674	0.998956	0.705029	0.938057
ERP44	-0.254288	-0.614561	0.461168	-0.478782	-0.479077	-0.00761423	0.724116	0.0189674	0.45379	-0.229423	0.167273	-0.00153029	0.259468	1.68744	-0.133949	-0.431859	0.134579	0.215123	-0.144997	-0.135489	-0.0745559	0.73419	0.910885	0.904291	0.590154	0.865001	0.713338	0.990838	0.0707118	0.990826	0.918439	0.729544	0.99916	0.99989	0.714547	2.54129e-05	0.999909	0.488223	0.968321	0.795025	0.998674	0.918547	0.901063	0.0537361
ESD	1.44088	-1.00445	2.01897	0.275327	-0.522356	-0.705288	-1.10526	-0.148262	-0.526784	2.75251	0.31538	0.672584	-0.143099	-0.481183	-0.759115	2.06407	-0.426743	-1.87261	-0.0382248	-0.21523	0.23708	0.697279	0.555647	0.884291	0.0677501	0.971565	0.713338	0.233724	0.0112823	0.989616	0.962652	0.00185281	0.99916	0.443837	0.875477	0.199458	0.999909	0.0325947	0.925804	0.037963	0.998674	0.860331	0.68971	0.213461
ESRP1	-2.20733	-Inf	-0.0447175	Inf				0.830809		-Inf					1.38798	2.28786	-0.724589	-1.78037					0.683564	0	0.991913	0				0.979771		0					0.999909	0.42776	0.936531	0.523124
ESYT1	0.0118786	0.341219	-0.471526	-0.193972	0.127549	0.0842026	0.0362454	0.14462	-0.0942325	-0.951336	-0.164171	0.728596	0.808075	1.1779	-0.013036	-1.06739	-0.326742	0.101396	0.0816892	-0.0325131	-0.50121	-0.603696	0.997307	0.921214	0.329637	0.932645	0.965403	0.941006	0.959492	0.983195	0.997881	0.00956258	0.99916	0.507229	0.292303	0.0107176	0.999909	0.00385163	0.818084	0.86434	0.998674	0.989676	0.42036	0.235754
ESYT2	-1.53631	-0.539519	1.38325	-0.209347	0.394575	0.368767	1.24335	-0.928232	0.0840339	-1.7565	-0.408206	-0.144403	-0.155793	0.981391	-0.376487	-1.7717	-0.0813379	0.354725	0.444181	-0.173163	-0.661354	0.412544	0.629076	0.996791	0.370702	0.992824	0.869486	0.729538	0.0541262	0.979771	0.997881	0.134071	0.99916	0.94534	0.902793	0.0515293	0.999909	0.13477	0.991556	0.844319	0.995226	0.958068	0.491082	0.640486
ETF1	0.348331	0.366817	0.997813	0.184774	0.322231	-0.317077	-Inf	-0.338073	0.0334813	0.674577	0.225946	0.44039	-0.359588	-1.27254	-0.310643	2.55909	-0.780432	-Inf	0.181736	-0.553903	-1.21128	-1.57252	0.936621	0.996791	0.322765	0.984424	0.916293	0.79822	0	0.983195	0.997881	0.411457	0.99916	0.800644	0.769692	0.0313134	0.999909	0.00114092	0.768974	0	0.998674	0.75277	0.10374	0.0674979
ETFA	-0.479825	0.569049	0.691919	0.125926	0.132344	-0.165233	0.223006	0.115687	-0.813741	-0.917183	0.0282324	0.110487	-0.0546527	-0.467538	-0.0678184	-0.559826	-0.369728	0.602816	0.015688	-0.371532	-1.22944	-0.670617	0.657564	0.708239	0.1311	0.970127	0.935403	0.762364	0.531503	0.983195	0.35218	0.0165923	0.99916	0.918349	0.939487	0.0850335	0.999909	0.161485	0.790808	0.146673	0.998674	0.56753	0.000620862	0.0263544
ETFB	-0.171843	-0.205367	0.161323	-0.34126	0.401844	0.559269	0.116727	-0.0395773	0.580383	-1.10676	0.238345	0.185067	0.016908	-0.146532	-0.156128	-0.926299	-0.317617	0.495519	0.135891	-0.0636445	-0.488795	-0.481587	0.918423	0.996791	0.822739	0.857954	0.73128	0.262158	0.787834	0.989616	0.62662	0.00456064	0.99916	0.857825	0.983746	0.665349	0.999909	0.0178716	0.83204	0.262341	0.998674	0.968561	0.233506	0.171323
ETHE1	0.310465	0.0733639	0.108233	-0.264319	-0.288509	-0.627193	-0.692297	-0.249749	0.346764	-0.746207	-0.159651	-0.114369	0.11738	-0.988493	0.0638406	-0.576827	-0.374719	0.463098	0.0769023	-0.345353	-1.09675	-2.1175	0.793999	0.996791	0.870787	0.919549	0.883061	0.409827	0.211338	0.979771	0.849899	0.0367908	0.99916	0.95487	0.919715	0.0315138	0.999909	0.111889	0.772396	0.249395	0.998674	0.794747	0.0556125	0.00224988
EVI2B					-0.02221	1.16377	-Inf					-Inf	1.7765	0.885926					0.232541	-0.0958521	-0.541457	1.20025					0.996943	0.348562	0					0	0.157773	0.380723					0.998674	0.977869	0.630939	0.151631
EVL					0.119868	-0.0571204	-0.705674					-0.573283	-0.548653	-1.79974					0.359157	-0.271276	-0.28072	-1.5121					0.955713	0.947269	0.0853466					0.507229	0.361151	1.51777e-05					0.995226	0.787539	0.593394	0.000321575
EWSR1	-0.00573888	-0.0396059	0.0222789	-0.594052	0.0683549	-0.438397	-Inf	0.331721	0.618734	-0.339158	0.0104413	0.209489	-0.913958	-2.46736	-0.209369	-0.554354	-0.282573	-0.0381471	0.469143	-0.37376	-2.02028	-1.49718	0.99983	0.996791	0.989719	0.865815	0.993508	0.763269	0	0.979771	0.892564	0.668184	0.99916	0.925004	0.321971	8.80062e-05	0.999909	0.472492	0.93743	0.972246	0.995226	0.824046	0.00422467	0.059908
EXOC1	-0.193921	0.937291	0.780674	1.17473	-0.135502	-Inf	-Inf	-0.0502606	-0.586262	Inf	-Inf	0.570976	-0.313802	-Inf	-0.322661	Inf		-0.455804	Inf		Inf		0.963333	0.921214	0.599209	0.769544	0.993508	0	0	0.989616	0.938948	0	0	0.881458	0.875477	0	0.999909	0		0.760881	0		0
EXOC4		-0.133758		-Inf						-Inf						Inf	0.220188	-Inf						0.996791		0						0						0	0.953403	0
EXOC7			Inf	-0.0215536						Inf	-Inf				Inf										0	0.994077						0	0				0
EXOSC1												1.25164	-0.201071	0.589875					-0.48647	0.400648	-Inf	-Inf												0.248896	0.782813	0.208265					0.992662	0.760583	0	0
EXOSC10					-0.17905	-Inf	-Inf					-0.0276576	-0.228379	-0.558106					-0.208432	-0.301648	-Inf	-Inf					0.949967	0	0					0.986782	0.837572	0.400605					0.998674	0.910721	0	0
EXOSC2					-Inf	-Inf	-Inf					-0.00677408	0.0629205	-Inf					-0.0141401	0.128726	-Inf	-Inf					0	0	0					0.996291	0.957072	0					0.998674	0.959418	0	0
EXOSC4		-0.814938		-Inf					Inf			0.99237	0.0749176	-Inf	-0.0386685	-0.773604		Inf	0.253558	-0.00501675	-Inf	-Inf		0.921214		0					0			0.507229	0.942488	0	0.999909	0.181709		0	0.998674	0.999372	0	0
EXOSC5					-0.140935	-Inf	-Inf					1.39719	1.32126	-0.991831					0.483386	-Inf	-Inf	-Inf					0.993508	0	0					0.384757	0.379081	0.248219					0.998674	0	0	0
EXOSC6					-0.380164	-0.114209	-Inf					0.623384	-0.268739	-Inf					-Inf	-0.936916	-1.385	-Inf					0.924527	0.947685	0					0.627383	0.816421	0					0	0.444886	0.133057	0
EXOSC7					0.678223	-Inf	-Inf					0.101202	-0.38148	-Inf					0.0370753	-Inf	-Inf	-Inf					0.766767	0	0					0.969847	0.782813	0					0.998674	0	0	0
EXOSC8					0.67742	-Inf	-Inf					0.797557	0.636173	-Inf					-Inf	-Inf	-Inf	-Inf					0.875372	0	0					0.576876	0.555278	0					0	0	0	0
EZHIP																			-Inf	-Inf	-Inf	-Inf																			0	0	0	0
EZR	-0.468565	0.299005	0.820032	0.0447416	0.175563	-0.101514	-0.216915	-0.0361653	0.249368	0.707508	0.1485	0.386528	0.290909	-1.09972	-0.348405	1.19538	-0.189772	-1.01063	-0.0415035	-0.032994	-0.306463	-1.74196	0.479553	0.884291	0.00537843	0.994077	0.815854	0.792662	0.506171	0.989616	0.870411	0.00692232	0.99916	0.358871	0.351341	2.07363e-06	0.999909	6.7094e-06	0.85898	9.22557e-05	0.998674	0.972753	0.194481	1.32846e-08
F11R	0.397578	0.272284	-0.782871	-0.373971				-0.659572	0.877614	-1.69047	-0.372097				-0.251324	-0.991138	-1.42905	0.0394878					0.89197	0.996791	0.458342	0.942599				0.9682	0.753975	0.0226988	0.99916				0.999909	0.203453	0.354884	0.972913
F3	-0.803844	0.132747	-1.32191	-0.495488				0.401855	0.155774	-1.64152	-0.545928				-0.245427	-1.31247	0.263736	0.32606					0.542484	0.996791	0.0133271	0.807865				0.978952	0.997881	0.000642105	0.95106				0.999909	0.0061831	0.914251	0.614121
FABP4					-0.0134173	-0.515536	-0.904101					0.559028	0.192045	-0.718799					0.273069	-0.327771	-1.09355	-1.49145					0.993508	0.146171	0.00122594					0.260096	0.687163	0.00349797					0.991988	0.557356	0.000436811	2.94055e-06
FABP5	-0.385426	-0.769794	0.521195	-0.316108	-0.245943	-0.515552	-0.691332	0.428283	0.328953	1.1168	0.248661	-0.285717	-0.455621	-1.55014	0.413445	0.946656	-0.089432	-1.1069	-0.000998077	-0.011019	-0.0244987	-0.462927	0.831551	0.681637	0.458342	0.921746	0.742356	0.0700622	0.00263167	0.9682	0.942634	0.0238004	0.99916	0.554068	0.164704	1.44363e-08	0.999909	0.0573416	0.973431	0.026782	0.999446	0.994379	0.950298	0.0334549
FADS2	-0.463628	2.48667	-0.749619	-Inf				-1.7031	-0.888947	-2.57094	-Inf				-0.598658	-1.83029	-3.63066	-4.77789					0.909293	0.612955	0.626409	0				0.6318	0.92486	0.0165923	0				0.999909	0.0680916	0.00122333	8.08914e-05
FAF1					0.169135	-0.0967578	-Inf					-0.1089	-0.0422012	-Inf					-0.341493	-0.326122	-Inf	-Inf					0.935312	0.89894	0					0.933095	0.961559	0					0.992662	0.787539	0	0
FAF2	-0.297243	0.0299605	-0.221873	-0.213342	0.709259	-0.0506357	0.426577	0.269053	-0.516308	-1.97408	-0.221899	-0.528015	-0.642802	-0.501361	-0.359175	-0.40664	-0.580973	1.05284	0.693077	-0.259391	-Inf	-Inf	0.924646	0.996791	0.891951	0.975759	0.813557	0.9798	0.674761	0.983195	0.942634	0.00773578	0.99916	0.821293	0.661116	0.51994	0.999909	0.63879	0.845398	0.201165	0.995226	0.932075	0	0
FAH	-0.304321	-1.68296	1.14428	1.03714	0.653868	0.180516	-0.500836	1.38911	2.45518	0.224878	-0.147235	-0.00956947	-0.401457	-1.71154	0.246966	Inf	0.116763	-0.185064	-0.119853	-0.174355	-0.583716	-0.915106	0.963333	0.708239	0.580731	0.811341	0.737201	0.871865	0.458801	0.979771	0.343125	0.886264	0.99916	0.995892	0.687462	0.00135118	0.999909	0	0.980381	0.947234	0.998674	0.931905	0.395735	0.100917
FAHD1	-0.437382	0.978887	1.15061	-0.29093	0.362431	-Inf	-Inf	-0.852736	-1.30705	-1.12873	-0.84872	-0.650466	-Inf	-Inf	-0.186963	-0.675027	-1.07435	-0.472992	0.208129	0.142971	-Inf	-Inf	0.848475	0.693635	0.128949	0.943176	0.883061	0	0	0.824093	0.557909	0.0769367	0.841879	0.729803	0	0	0.999909	0.326537	0.459072	0.571254	0.998674	0.972241	0	0
FAM107B					0.162842	-Inf	-0.753295					-0.238903	-1.04011	-Inf					0.903315	1.86722	-Inf	-Inf					0.973892	0	0.578818					0.956512	0.432638	0					0.995226	0.544942	0	0
FAM114A1	-0.444786	-1.11769	2.16698	-0.298466				-0.55587	1.45295	1.20846	-0.920431				-0.524253	Inf	-0.124112	-0.548483					0.89197	0.721282	0.0144694	0.957123				0.979771	0.403215	0.162536	0.950371				0.999909	0	0.973431	0.766156
FAM114A2					-0.0730012	-Inf	-Inf					-0.403856	-0.457309	-Inf					-0.392534	0.382978	-Inf	-Inf					0.968768	0	0					0.579711	0.389243	0					0.991055	0.75277	0	0
FAM120A	-0.369243	-0.486089	0.508197	0.00343516	0.374866	-0.139374	-Inf	0.886544	0.38381	-0.726853	-0.775137	-1.43232	-0.983794	-1.18402	-0.0649402	0.125342	-0.605681	-1.978	0.393157	-0.579659	-1.02198	-1.41016	0.896565	0.996791	0.645963	0.998375	0.937625	0.942079	0	0.883245	0.997488	0.328069	0.978592	0.398171	0.448055	0.226195	0.999909	0.891071	0.821876	0.00510468	0.998674	0.78218	0.444141	0.0836606
FAM136A	Inf		Inf		-0.980001	0.64188	-0.720374		Inf	-Inf	-0.614142	-0.0527162	-0.846967	-Inf	-0.794447	-0.283754	-0.0732453	-0.385704	-0.439972	0.0497813	-0.151883	-Inf	0		0		0.754531	0.678817	0.493726		0	0	0.99916	0.979454	0.448119	0	0.999909	0.86963	0.991556	0.833516	0.998674	0.994379	0.921443	0
FAM162A	-1.44878	0.602974	0.502196	-0.66731				0.165032	-0.183865	-0.854505	0.820435				-0.580474	-0.73627	0.0999963	0.94653					0.174075	0.908913	0.543614	0.769544				0.983195	0.997881	0.129972	0.74037				0.999909	0.204632	0.973431	0.106723
FAM3C	-0.470693	0.41776	-0.845799	-0.279676	-0.740125	-0.934072	0.477938	-0.357639	-0.0328397	-0.541797	-0.881803	0.600818	1.15147	1.95483	-0.23787	-0.867159	-0.248284	0.203129	-0.241627	0.637007	0.19241	-Inf	0.580686	0.814497	0.0178796	0.857954	0.564303	0.302299	0.366517	0.918436	0.997881	0.095528	0.0375135	0.566102	0.0880805	6.21901e-05	0.999909	0.00692538	0.845398	0.646596	0.998674	0.527697	0.789014	0
FAM43A					Inf	Inf						-0.623133	0.395835	2.62062													0	0						0.468218	0.536329	3.39022e-05
FAM49B	-0.00490249	0.683792	1.31955	-0.690751	0.42247	-0.0493748	-1.08721	0.340403	0.362706	0.128753	-1.04953	-0.133254	-0.48685	-1.97358	0.508458	0.275278	-0.396616	-1.09799	-0.140225	-0.0760047	-0.630746	-1.53867	0.99983	0.977907	0.337921	0.921746	0.766767	0.957465	0.0139782	0.983195	0.997881	0.933317	0.995105	0.933095	0.476434	1.36643e-05	0.999909	0.834874	0.940396	0.380707	0.998674	0.968561	0.202784	0.000606086
FAM50A					-0.0362195	-0.150047	-0.207676					-0.826587	-0.486243	-Inf					0.252558	-0.264062	-Inf	-Inf					0.993508	0.936861	0.796646					0.537193	0.640898	0					0.998674	0.886078	0	0
FAM83A	0.185268	-0.677069	1.03928	-Inf				1.15415	0.73676	-0.463622	-0.864664				0.921964	0.483203	0.30033	Inf					0.951354	0.948888	0.452305	0				0.805249	0.913869	0.655242	0.99916				0.999909	0.759225	0.971988	0
FAM83B	0.334669	-Inf	0.412716	-0.692462				-0.645112		-1.36237	0.166811				-0.25288	1.59344	-0.712185	0.114956					0.936621	0	0.893526	0.932645				0.979771		0.0914371	0.99916				0.999909	0.241039	0.921007	0.936753
FAM83H	0.0313828	-0.359865	0.228172	-0.130848				-0.32461	-0.0751905	-1.06255	-1.26449				-0.128198	-0.532338	-0.922365	-0.0272199					0.994859	0.996791	0.86658	0.992824				0.982212	0.997881	0.184683	0.597771				0.999909	0.513214	0.67452	0.980017
FAM91A1												-0.0334451	0.44692	-Inf																				0.970944	0.281774	0
FAM98A	-0.45013	Inf	1.29084	-Inf				Inf		Inf	-Inf	-Inf	-0.30456	-0.14558	-Inf	-0.809407	Inf	0.210135	-0.22954	-Inf	-Inf	-Inf	0.890003	0	0.248591	0				0		0	0	0	0.667478	0.69525	0	0.402265	0	0.834222	0.998674	0	0	0
FAM98B	Inf	0.996951	0.776278	-0.745617	0.130256	0.718976	-0.181501	-1.74024		0.0153384	-0.0823635	-0.0964234	0.76464	-0.985724	0.315344	-1.48782	0.982731	1.47761	-0.198984	-0.00530571	-Inf	-Inf	0	0.977907	0.736674	0.939643	0.975088	0.550767	0.850426	0.782618		0.991752	0.99916	0.959792	0.361151	0.0472878	0.999909	0.241039	0.858987	0.32356	0.998674	0.998956	0	0
FAR1												-1.40548	-0.862777	-Inf																				0.207664	0.251142	0
FARSA	-0.0757288	0.541308	-0.0997287	-1.14429	0.374416	-0.684894	-1.30394	-0.055652	0.604347	0.907261	-0.938903	0.0441313	0.144143	-1.44275	-0.823849	1.07212	-1.33193	-1.75493	0.0574774	-0.170189	-1.17992	-1.53474	0.989955	0.996791	0.979119	0.807865	0.783091	0.221956	0.00195092	0.990826	0.993604	0.463985	0.99916	0.972364	0.86669	0.000254075	0.999909	0.388622	0.729629	0.160532	0.998674	0.890908	0.00905238	0.000321729
FARSB	-0.218503	-0.455797	0.492119	-0.0240498	0.286611	0.0402249	-0.47827	0.0416464	-0.0308303	0.954499	-0.00523555	0.150416	0.437792	-0.796788	-0.336255	1.04302	0.211902	-2.46532	0.0999	-0.284633	-0.431253	-1.5428	0.936621	0.962178	0.617561	0.996547	0.855171	0.960642	0.408633	0.989616	0.997881	0.140011	0.99916	0.903481	0.461537	0.0204063	0.999909	0.106586	0.953403	0.000245185	0.998674	0.777386	0.348539	0.000180528
FASN	-0.260329	-0.00968902	0.741828	-0.486051	0.32249	0.171951	-0.186962	0.381466	0.0199917	0.768731	-0.062914	0.000763732	0.0970345	-0.93386	-0.304842	1.28795	-0.523483	-1.81258	0.314474	-0.314385	-0.76413	-0.673567	0.726184	0.996791	0.0084719	0.340735	0.760709	0.757104	0.616991	0.782618	0.997881	0.00246137	0.99916	0.99989	0.890913	0.0015755	0.999909	5.68532e-07	0.295542	4.91163e-12	0.991988	0.665492	0.0281346	0.0294316
FAU	-0.0942874	-0.0434779	1.67857	-0.602088	-0.572846	-0.453185	-0.39937	0.173032	-0.234153	1.45784	-0.919627	0.29644	0.169254	-0.939961	0.507467	1.01083	-0.918431	-0.480723	-0.526089	-0.986927	-1.23282	-1.34858	0.970087	0.996791	0.01281	0.807865	0.684956	0.496699	0.413353	0.983195	0.997881	0.015669	0.74037	0.792267	0.852386	0.0161046	0.999909	0.0994955	0.55331	0.537534	0.925801	0.159097	0.0104299	0.00212779
FBL	-0.665068	0.688704	0.22252	0.396709	-0.517502	-0.0204452	0.943632	-0.484016	0.116455	-0.638684	0.0126008	-0.0960952	0.119226	0.453503	0.0300181	-0.884278	-0.300723	0.760603	-0.491903	-0.461429	0.177607	-0.287283	0.635251	0.787233	0.810491	0.902327	0.783955	0.9893	0.107335	0.9682	0.997881	0.223876	0.99916	0.959792	0.926585	0.371221	0.999909	0.089691	0.904014	0.175298	0.995226	0.75277	0.834985	0.664938
FBLIM1	0.104296	0.115827	1.26252	-0.176006				0.794546	-0.0386341	1.78872	-0.834691				-0.73873	1.97297	-0.356431	-Inf					0.97908	0.996791	0.298103	0.992824				0.979771	0.997881	0.0399264	0.995267				0.999909	0.0240906	0.93743	0
FBN2	Inf	0.107385	1.71164	0.144616				-Inf	-0.876715	Inf	Inf				0.224913	0.721055	0.268246	-0.463984					0	0.996791	0.459487	0.994077				0	0.926813	0	0				0.999909	0.524802	0.956136	0.774287
FBP1					Inf	Inf						0.26758	-0.460294	-Inf					-Inf	-Inf	-Inf	0.513437					0	0						0.939424	0.812528	0					0	0	0	0.776685
FBP2																			-Inf	-Inf	-Inf	-Inf																			0	0	0	0
FBXO2	-1.15612	-1.04634	1.29295	-0.542907				-0.759681	0.624259	2.04579	-0.406618				-0.60539	Inf	0.0603013	-1.3317					0.677234	0.969455	0.35555	0.925636				0.979771	0.962952	0.0379429	0.99916				0.999909	0	0.993285	0.302721
FBXO43															Inf		-Inf	-Inf																			0		0	0
FCER1G					-0.503077	-1.84303	-0.0370189					-0.732458	0.30478	-0.362792					-0.206413	-0.187259	-1.03998	0.539821					0.895791	0.157226	0.980482					0.746338	0.888003	0.693679					0.998674	0.963811	0.368637	0.623877
FCGBP															-0.401907	-Inf	-Inf	-Inf																			0.999909	0	0	0
FCGRT					-1.05651	-Inf	-Inf					0.0574732	-0.353012	1.25657					0.217638	-0.494509	-Inf	0.461932					0.860934	0	0					0.981616	0.840858	0.106687					0.998674	0.826936	0	0.728627
FDFT1	-1.32243	-0.975116	-0.508483	-0.859603	0.697735	-0.096027	-Inf	0.142684	-0.118594	-1.23577	-1.53173	0.699139	0.344924	-0.201885	-0.301005	-0.698696	-0.490519	0.0253745	0.267364	-0.203415	-Inf	-Inf	0.102901	0.226613	0.381302	0.285035	0.742356	0.942079	0	0.983195	0.997881	0.00381045	0.00139096	0.576005	0.737997	0.710642	0.999909	0.108716	0.735451	0.969467	0.998674	0.947338	0	0
FDPS	-0.118212	0.543169	0.561778	-0.554198	0.492395	0.355384	-0.532919	0.642208	-0.238724	0.593229	0.0190871	-0.184843	-0.125009	-2.10007	0.147598	0.502186	-0.558481	0.192145	-0.0441363	-0.177952	-0.200404	-1.06549	0.955089	0.914376	0.438673	0.789008	0.755239	0.7486	0.468381	0.883245	0.99672	0.263619	0.99916	0.903481	0.909309	0.000602464	0.999909	0.365541	0.768974	0.799864	0.998674	0.909206	0.770778	0.0218346
FDXR	-0.722145	0.136721	0.990459	-0.927403				-0.176597	0.438394	0.343016	0.55403				-0.967659	Inf	-0.755121	Inf					0.831551	0.996791	0.558637	0.769544				0.989616	0.997881	0.7687	0.99916				0.999909	0	0.914251	0
FEN1					-0.56921	0.121767	-0.618084					-0.518652	-1.24196	-0.961243					-0.0726232	-0.426269	-0.789546	-1.39951					0.688691	0.885588	0.339262					0.576876	0.0456442	0.0148617					0.998674	0.67465	0.10697	0.013979
FERMT1	-0.770882	0.661584	0.388417	-0.111532				0.345837	0.523267	-0.0138215	0.201574				-1.37225	0.87597	0.216287	0.117041					0.865984	0.977907	0.838981	0.994077				0.986499	0.982623	0.991291	0.99916				0.999909	0.542136	0.973431	0.966999
FERMT2	0.539869	-1.42404	-1.91724	-0.476916	2.4297	0.674769	0.0249631	-1.78862	0.661063	0.460088	1.05552	1.54056	1.27364	0.806151	-0.0607673	-0.47825	0.00546261	0.811573	1.60387	1.38334	-Inf	-Inf	0.923653	0.871485	0.437093	0.946239	0.714827	0.804149	0.989197	0.816275	0.9561	0.738534	0.995267	0.638119	0.620345	0.558779	0.999909	0.68829	0.999873	0.680219	0.995226	0.769473	0	0
FERMT3					0.332329	0.1332	-0.188292					-0.0221251	-0.186821	-0.445428					-0.0344421	-0.450573	-0.643038	-0.140741					0.804726	0.854163	0.678911					0.984371	0.794156	0.180168					0.998674	0.571979	0.127618	0.760969
FGFBP1	-1.18386	-0.597937	-Inf	-0.500973				Inf	-Inf	-0.55692	-0.069547				-Inf	-0.0116552	-Inf	-Inf					0.638784	0.948888	0	0.921746				0	0	0.638017	0.99916				0	0.99346	0	0
FH	0.751748	0.044923	-0.372466	0.0802715	1.03014	-0.466441	0.0481582	-0.121193	0.13441	-0.630783	-0.29083	0.314119	-0.13199	0.0822111	0.419102	-1.08058	-0.103966	1.01583	-0.102397	-0.335106	-0.480424	-1.62322	0.686597	0.996791	0.734551	0.994077	0.0957015	0.379793	0.921187	0.989616	0.997881	0.358818	0.99916	0.71014	0.863583	0.814006	0.999909	0.104308	0.973431	0.153197	0.998674	0.70794	0.250296	4.18087e-05
FHL1		0.10373	0.076097	-0.65173				0.942371	0.240099	1.35364	-0.35567	0.0622953	0.389115	-Inf		Inf	-Inf		0.232148	-Inf	-Inf	-Inf		0.996791	0.985758	0.921746				0.979771	0.997881	0.407134	0.99916	0.959792	0.510609	0		0	0		0.998674	0	0	0
FHL2	1.65375	0.0311935	-0.410483	-0.468531				-0.081565	1.32357	0.620665	-0.968978				-0.518532	0.974678	-0.834879	-2.89103					0.407447	0.996791	0.773635	0.925636				0.989616	0.565421	0.496737	0.950371				0.999909	0.280912	0.786343	0.000452789
FICD		Inf							-0.330639	Inf	-0.176748				-0.57018	0.834962	0.339566	0.0271272						0							0.997881	0	0.99916				0.999909	0.50761	0.93743	0.988285
FIP1L1	1.60958	-Inf	-0.413119	Inf	0.53358	0.549676	-Inf	1.83766		-0.00820001	Inf	-0.149487	0.237854	-1.51147	-0.362772	-0.841574	2.66349	-0.519532	0.454812	-0.475007	-0.69982	-Inf	0.635251	0	0.822739	0	0.760709	0.49896	0	0.816275		0.99582	0	0.910388	0.738992	0.000214609	0.999909	0.619214	0.483996	0.717461	0.967864	0.735547	0.270286	0
FIS1	1.14435	0.353312	0.527067	-0.895779	-Inf	-Inf	-Inf	-0.0748102	0.300271	-0.21812	0.477798	1.06524	-0.073232	-Inf	0.311825	-0.175867	0.114099	1.32552					0.209711	0.977907	0.53126	0.337925	0	0	0	0.989616	0.983562	0.730852	0.99916	0.670716	0.97673	0	0.999909	0.77463	0.968321	0.00448834
FKBP10	-0.405738	-0.717604	-0.328822	-0.253				0.145228	-0.378647	-0.600432	-0.723442				0.369334	-1.02894	-0.13425	0.563266					0.848043	0.840922	0.735437	0.947373				0.986499	0.946633	0.322744	0.878043				0.999909	0.0802663	0.971988	0.429824
FKBP15					-0.0446222	0.0918176	-0.169372					0.370372	0.0511105	-1.48127					0.3462	-0.010574	-0.66148	-0.689357					0.993508	0.919893	0.807993					0.699997	0.960605	0.000297697					0.995226	0.996788	0.313283	0.209934
FKBP1A	-0.653268	-2.061	1.46867	-0.134665	0.281504	-0.223661	-Inf	0.737978	0.790478	0.960557	0.0573562	-0.491313	-0.548032	-2.218	-0.164059	1.74149	-0.384151	-1.21088	-0.182999	-0.681868	-1.35849	-1.20286	0.673738	0.00740127	0.0157519	0.98489	0.883061	0.810535	0	0.824093	0.628191	0.0818262	0.99916	0.66771	0.503039	0.000758807	0.999909	0.00150309	0.860858	0.0291261	0.998674	0.516294	0.016962	0.0171206
FKBP2	0.236708	-Inf	-0.37272	0.647884	-0.223217	-0.274619	-0.244011	0.530566	-0.177271	-2.0375	-0.56194	-0.151487	0.418471	1.81342	-1.01318	-1.78236	-1.59037	0.0155129	0.556641	0.425447	-0.511358	-0.672871	0.937176	0	0.818799	0.921746	0.944486	0.79784	0.728859	0.979771	0.997881	0.0136505	0.99916	0.94534	0.687462	0.000993213	0.999909	0.0325947	0.354884	0.990309	0.992662	0.78218	0.484971	0.250208
FKBP3	0.267598	-1.12931	2.01877	0.312892	0.305685	-0.934362	-0.969795	0.640069	0.265276	1.01012	-0.708407	-1.50302	-0.308969	-2.75555	-1.36553	1.50309	-0.103321	-3.26843	-0.19362	-0.0981654	-1.19886	-1.78639	0.949333	0.909941	0.106184	0.972677	0.883061	0.20037	0.0775744	0.979771	0.997881	0.360849	0.99916	0.0838859	0.751307	0.000108923	0.999909	0.276074	0.982979	0.00147782	0.998674	0.968561	0.04175	0.00110587
FKBP4	-0.0179747	-0.676608	0.277339	0.314116	0.157923	-0.132368	-0.698105	0.62152	-1.82566	1.66396	0.13607	-0.0908465	0.050935	-1.77703	-0.807986	1.63503	-0.389137	-0.683458	0.20184	-0.957302	-0.789035	-1.2224	0.998958	0.926425	0.846087	0.949999	0.942514	0.867391	0.239622	0.979771	0.299733	0.0322125	0.99916	0.95487	0.960605	2.98381e-05	0.999909	0.0366943	0.923333	0.484482	0.998674	0.146538	0.0851321	0.00317719
FKBP5	Inf	0.721411	0.916138	0.804095	0.660214	-0.102605	-1.13981	0.0536241	1.65978	0.345716	-0.971771	0.124662	0.0117243	-1.76211	2.16627	-0.314213	-0.88493	-1.27411	-0.180631	-0.19658	-0.272847	-0.744972	0	0.996791	0.710952	0.932645	0.727197	0.936519	0.0541374	0.990826	0.784787	0.848275	0.99916	0.956471	0.992487	0.00121381	0.999909	0.86837	0.885565	0.461765	0.998674	0.920676	0.751628	0.350593
FKBP8	-1.05539	1.35311	-0.361235	-0.354896	-0.00300479	-0.0437606	0.417041	-0.993618	-0.922581	-2.20705	-1.2327	0.341065	0.525255	-Inf	0.644	-0.891203	-0.490981	-0.908602	-0.916005	-0.355075	-0.000697565	-Inf	0.802422	0.947864	0.893526	0.975759	0.998622	0.975478	0.578451	0.979771	0.968696	0.0818893	0.99916	0.851855	0.626671	0	0.999909	0.526081	0.938872	0.622519	0.866865	0.862009	0.999957	0
FKBP9	0.768568	-1.08017	0.113612	-0.160143				0.162978	-0.186335	-0.653019	-0.236028				0.394077	-2.16934	-0.216173	-0.0236376					0.831905	0.977907	0.964661	0.994077				0.989616	0.997881	0.565983	0.99916				0.999909	0.0372793	0.973431	0.988285
FLII	-0.26717	-0.956091	1.83673	-1.18616	0.00720281	0.100615	0.50477	-0.416938	0.822388	0.278991	-0.586609	0.299454	0.129915	-0.908093	0.253811	1.09767	-0.703081	-1.85738	0.0838914	0.297713	-0.450242	-0.39536	0.936621	0.87068	0.118512	0.590791	0.997389	0.949532	0.563992	0.979771	0.83655	0.777439	0.99916	0.7727	0.890903	0.019573	0.999909	0.192129	0.820319	0.0224945	0.998674	0.78218	0.376325	0.517135
FLNA	-0.0584219	0.0196067	0.338568	-0.016844				0.208621	0.061842	0.183397	0.174248				-0.143022	0.399285	-0.212841	-0.690328					0.936621	0.996791	0.138601	0.994077				0.918436	0.997881	0.361385	0.995267				0.999909	0.0387048	0.751573	0.000227435
FLNB	-0.057211	0.112244	0.159942	-0.0422416	0.152043	0.283052	-Inf	0.20037	0.0784311	-0.0711514	0.138302	0.326572	0.211149	-0.272027	-0.0294527	0.109982	-0.208451	-0.402592	0.717773	-0.450972	-Inf	0.335432	0.936621	0.977907	0.512422	0.984424	0.982619	0.8868	0	0.90982	0.995179	0.718759	0.99916	0.888056	0.897708	0.768245	0.999909	0.565601	0.683615	0.0178453	0.995226	0.876803	0	0.778448
FLOT1	0.82066	-0.850674	-0.713931	-1.35855	-0.177977	0.0897059	-Inf	-0.300305	0.98906	-1.50388	-0.230236	1.50411	-0.202564	2.34418	-0.384355	0.398183	0.0557721	-0.0467681	-Inf	-Inf	-Inf	-Inf	0.688443	0.921214	0.505188	0.360931	0.968768	0.957138	0	0.983195	0.659845	0.0427369	0.99916	0.358871	0.910862	0.00243174	0.999909	0.669488	0.991556	0.967421	0	0	0	0
FLOT2	1.11087	0.366461	-1.1062	-1.29991	-Inf	-0.278013	-Inf	-0.476365	-0.162152	-3.04984	-0.100868	-0.154559	1.24407	1.52693	0.35	-1.10064	-0.781483	1.84091	Inf	Inf	Inf	Inf	0.662853	0.996791	0.354178	0.61064	0	0.890224	0	0.979771	0.997881	0.000767384	0.99916	0.972364	0.47121	0.119627	0.999909	0.246721	0.820319	0.0466607	0	0	0	0
FLT1					-Inf	-Inf	-Inf					-Inf	-Inf	-Inf					-0.571067	-0.31004	-0.955617	0.0286866					0	0	0					0	0	0					0.998674	0.978333	0.812273	0.993609
FMNL1					-0.272084	0.117254	-Inf					-0.291575	0.251834	-0.147861					0.217424	0.278465	-0.361588	-0.369251					0.883061	0.867465	0					0.729803	0.70453	0.673374					0.998674	0.827804	0.42036	0.32865
FN1	0.120815	-0.0933671	-2.07602	-0.973595	-Inf	-0.400984	-Inf	0.0136636	-0.43912	-2.74153	-0.696878				-0.164742	-1.51433	-1.29297	-1.85103	0.179068	0.604531	0.630018	1.29179	0.928983	0.996791	5.77725e-10	0.016702	0	0.729071	0	0.990826	0.656914	0	0.200041				0.999909	2.31513e-06	0.000131684	5.96468e-09	0.998674	0.640031	0.372263	0.0350606
FN3KRP					0.572998	-Inf	-Inf					-1.18836	-0.702903	-Inf					0.854011	0.948804	0.360162	-Inf					0.813557	0	0					0.165694	0.321971	0					0.658956	0.414009	0.664471	0
FNDC3B	2.27744	-Inf	-1.18177	-0.234098				-0.0853657	-0.0265531	-2.48493	-0.346948				-0.187857	-3.09545	-1.57213	0.572462					0.125638	0	0.258775	0.984424				0.989616	0.997881	0.00801771	0.99916				0.999909	9.01468e-05	0.356195	0.566888
FNTA		Inf		-0.220775	0.276968	-0.0916694	-Inf		Inf	Inf	-Inf	-0.341527	-0.416038	-Inf	-Inf	-0.180869	-Inf	-Inf	0.0675073	-0.227536	-Inf	-Inf		0		0.989677	0.935403	0.929146	0		0	0	0	0.776017	0.609958	0	0	0.904388	0	0	0.998674	0.876803	0	0
FOXJ3					-0.657846	-0.147188	-1.79862					-0.716827	-0.402617	-Inf					-0.431063	-Inf	-Inf	-Inf					0.777614	0.923773	0.0598222					0.623334	0.820975	0					0.998674	0	0	0
FOXK1	Inf	Inf			-Inf	-Inf	-Inf	-0.0415672	-Inf	-Inf	1.55542	-0.683791	-0.0836715	-0.0390575	-Inf	0.504148	-0.555197	-0.302798					0	0			0	0	0	0.989616	0	0	0.822724	0.696612	0.962186	0.967197	0	0.737585	0.893838	0.892329
FSCN1	-0.20345	0.206589	0.786171	0.0890419	-0.144474	-0.500716	-0.8927	0.430676	-0.0404686	1.05736	-0.0258817	0.237714	-0.24116	-1.38079	-0.187228	1.23744	-0.318295	-0.738078	0.0684019	-0.207209	-0.928953	-0.716006	0.831551	0.948888	0.00878059	0.970127	0.910192	0.232862	0.00381473	0.715585	0.997881	0.000127134	0.99916	0.730209	0.647037	1.225e-05	0.999909	5.75916e-06	0.721716	0.00619025	0.998674	0.787539	0.00614762	0.015494
FTH1	-Inf	Inf	0.197372					-0.524245	1.03199	Inf	-0.666718				-1.48113	0.115703	-0.500372	-Inf					0	0	0.96865					0.983195	0.980085	0	0.99916				0.999909	0.95881	0.954711	0
FTSJ3	Inf	-Inf	-Inf	-Inf	-0.596373	-1.17229	-Inf	-0.0691979		-Inf		-0.231168	-0.147116	-0.480302	Inf	-0.269827	-0.0740962	Inf					0	0	0	0	0.781642	0.322971	0	0.989616		0		0.893866	0.909309	0.335566	0	0.797465	0.991556	0
FUBP1	0.254579	-0.882722	-0.411545	-0.318254	-0.0151126	-0.452628	-0.791766	-0.109185	0.865882	-0.568491	0.63083	0.339043	0.25765	-1.45993	0.24572	-0.201868	-0.07437	0.718822	-0.176748	-0.17205	-0.413463	-1.19579	0.910885	0.655286	0.630437	0.921746	0.993508	0.252436	0.00639011	0.989616	0.56536	0.324038	0.950371	0.576876	0.587393	2.14983e-06	0.999909	0.762968	0.973431	0.245814	0.998674	0.824155	0.200589	0.000100976
FUBP3	-0.16694	-0.828932	-0.540665	-0.59552	0.552215	-0.318293	0.27985	0.0753914	-0.300761	-1.21324	-1.19995	0.19135	-0.283675	-0.449161	-0.937332	-0.91377	-0.135921	-0.461172	0.18255	-0.156966	-0.455107	-Inf	0.963867	0.921214	0.710061	0.921746	0.606109	0.720012	0.521055	0.989616	0.997881	0.169078	0.8637	0.861688	0.661116	0.316621	0.999909	0.3299	0.973431	0.708769	0.998674	0.890623	0.305567	0
FUCA1	0.484216	-0.0751861	-1.46351	-0.401886				0.374768	-0.223417	-1.04866	-0.444558				0.0400169	-1.72352	-0.757083	0.233899	0.0974103	-0.0468917	-0.604042	-Inf	0.890003	0.996791	0.220126	0.949999				0.983195	0.997881	0.248842	0.99916				0.999909	0.0537107	0.821864	0.869408	0.998674	0.977869	0.372263	0
FUCA2	Inf	-Inf	-0.0655044	Inf				-0.0134922		-1.37032	-0.585537				-0.811078	-0.841933	0.183168	0.0444369					0	0	0.983026	0				0.995949		0.130011	0.99916				0.999909	0.345691	0.973431	0.978527
FUS	1.10559	0.0667222	-0.0914455	0.146527	0.28882	0.883716	-0.872965	0.42085	-0.948324	-0.661069	-0.0412624	-0.142709	-0.21016	-1.77349	0.455669	-0.971259	-0.145505	1.11954	0.388298	0.173113	-1.55876	-1.26069	0.564328	0.996791	0.956889	0.992083	0.935403	0.517919	0.235194	0.979771	0.656914	0.368528	0.99916	0.95487	0.875477	0.00252446	0.999909	0.182171	0.973431	0.136597	0.998674	0.941552	0.0254351	0.0402097
FXR1	Inf	-0.254053	-0.715312	Inf	0.646568	-0.229416	-Inf	0.541004	-Inf	-1.1232	-1.20684	0.0521367	-0.473727	0.0239173	0.00279904	0.205863	0.442162	0.214176	-0.0962107	-0.544973	-0.453843	-Inf	0	0.996791	0.824946	0	0.766767	0.856876	0	0.979771	0	0.250564	0.8637	0.978917	0.68615	0.97025	0.999909	0.851747	0.93743	0.882241	0.998674	0.75277	0.612478	0
FXR2	Inf		Inf	Inf				-0.221602		0.443103	-Inf				-Inf	-0.120357	-0.243352						0		0	0				0.983195		0.571905	0				0	0.903088	0.940958
FXYD3	1.556	Inf	-Inf					0.698137		-0.924309	-1.7061				-0.370383	0.772818	-1.14806	-0.972325					0.638784	0	0					0.979771		0.528623	0.995267				0.999909	0.759225	0.887063	0.631137
FYB1			Inf	Inf				0.453654		0.767663	0.549984						Inf	-Inf							0	0				0.983195		0.649641	0.99916						0	0
FYCO1	Inf	-Inf	0.0742225	-1.30538				Inf	Inf	Inf	-0.468771				Inf	-Inf	0.762608						0	0	0.983026	0.696525				0	0	0	0.99916				0	0	0.834836
G3BP1	-0.489697	0.836767	-0.0732019	-0.594402	0.32976	-0.448508	-0.524328	-0.105873	0.498106	0.9441	-0.696374	0.13166	-0.168028	-1.93089	0.0804939	0.1053	-0.536951	-2.26257	-0.0776799	-0.767901	-0.718151	-1.55438	0.848475	0.866902	0.968387	0.865815	0.8668	0.562462	0.329333	0.989616	0.936711	0.186802	0.995105	0.939424	0.871324	7.63781e-05	0.999909	0.907717	0.845398	0.000941304	0.998674	0.403875	0.195747	0.013979
G3BP2	0.533415	0.0220946	0.976518	-1.03928	-0.950392	-0.983435	-1.2956	0.724578	0.228386	0.75279	0.396763	-0.578161	-0.442386	-2.66574	-0.53513	0.506285	-0.765054	-2.61081	-0.476055	-1.60544	-1.53691	-1.42742	0.905687	0.996791	0.521943	0.807865	0.846554	0.637287	0.348744	0.979771	0.997881	0.504844	0.99916	0.881458	0.864801	0.0164413	0.999909	0.678291	0.854138	0.0217818	0.998674	0.530796	0.29189	0.248821
G6PD	-1.32428	-0.0269584	0.898423	-0.358316	0.637913	0.133841	-0.249229	0.194643	0.161101	0.755028	0.0146434	0.0601081	-0.170096	-0.951616	-0.163983	1.33689	-0.316082	-1.14394	0.139895	-0.678139	-1.0301	-1.95704	0.180081	0.996791	0.144019	0.921746	0.660147	0.881293	0.648327	0.983195	0.997881	0.152164	0.99916	0.970944	0.86379	0.0222394	0.999909	0.0101622	0.893838	0.0289192	0.998674	0.447913	0.0448154	0.000101588
GAA	-0.486861	-0.186202	-0.00623262	0.871718	0.64963	1.03203	0.804881	-0.907134	0.751995	-0.591856	0.1863	0.475931	0.526208	-0.412863	-0.561083	-0.972686	-1.03362	0.262655	0.0491542	-0.0377138	-1.18039	-1.2525	0.890003	0.996791	0.996214	0.823687	0.608395	0.0700622	0.209796	0.939702	0.982623	0.528575	0.99916	0.623334	0.454367	0.298611	0.999909	0.292961	0.704308	0.846437	0.998674	0.983814	0.016962	0.00494361
GABPA					0.601661	-Inf	-Inf					1.0223	0.144168	-0.460702					0.465816	-0.280203	-0.0989036	-Inf					0.907967	0	0					0.623918	0.927351	0.595931					0.998674	0.933932	0.95236	0
GAK					-0.423789	-0.279743	0.601035					-0.463366	-1.11676	-1.21274					0.121087	-0.181707	-0.196984	-Inf					0.950956	0.923773	0.716014					0.857825	0.426434	0.254612					0.998674	0.973022	0.916184	0
GALE	0.0720293	-0.80864	1.75892	0.302626	-0.735265	-0.523721	-Inf	0.683916	0.0156266	1.8439	-0.00542671	-Inf	-1.01875	0.227537	0.221095	0.222406	0.488934	-1.10045					0.983762	0.948888	0.0705692	0.951676	0.783091	0.665514	0	0.979771	0.997881	0.0176009	0.99916	0	0.47121	0.715203	0.999909	0.851747	0.887063	0.47497
GALK1					0.408951	-0.463349	0.142226					-0.0718465	-0.0696205	-0.238317					0.0812606	-0.808373	-0.280557	0.103704					0.883061	0.725434	0.880637					0.972901	0.967355	0.738682					0.998674	0.612574	0.851545	0.924623
GALM					1.02516	-Inf	-0.97151					0.259908	-0.208293	-0.394658					0.161865	0.0523394	-0.409575	-1.43079					0.135327	0	0.0575395					0.775966	0.759536	0.370619					0.998674	0.97451	0.356698	0.00388169
GALNT1			0.0162666	-Inf				Inf	-Inf	-Inf	Inf				-0.404126		-0.186545	Inf							0.992907	0				0	0	0	0				0.999909		0.973431	0
GALNT2	-0.123648	-0.445533	0.0908048	0.464371	0.294955	-0.745884	0.626394	0.268607	0.465834	-1.31114	-0.639523	-0.589392	0.190439	-0.013691	0.798383	0.211223	0.385131	0.626524	0.957131	-Inf	-Inf	-Inf	0.965295	0.996791	0.956182	0.921746	0.945579	0.551125	0.491475	0.983195	0.942634	0.0521302	0.995267	0.757472	0.916205	0.984604	0.999909	0.797465	0.908302	0.454664	0.995226	0	0	0
GALNT3	0.318814	-0.261003	0.44214	-0.702441				-1.50999	1.40827	-2.47645	0.390908				-0.127583	-0.864687	-0.705602	0.646962					0.936621	0.996791	0.811421	0.921746				0.782618	0.784787	0.0157225	0.99916				0.999909	0.439951	0.860858	0.646814
GALNT5	0.446772		-1.09218	-Inf				-0.987523		-2.44594	-Inf				0.63071	0.470152	0.371387	-0.929061					0.910885		0.508919	0				0.9682		0.0496546	0				0.999909	0.80952	0.966487	0.672937
GALNT6	-Inf		-Inf					-Inf		-Inf						-1.04419							0		0					0		0						0.513214
GALNT7	Inf	-Inf	Inf		Inf		Inf	-0.620872		-2.10096	-Inf	-Inf	-Inf	-Inf	0.644197	-0.847467	-1.26424	0.960149	-Inf	-Inf	-Inf	-Inf	0	0	0		0		0	0.979771		0.0532877	0	0	0	0	0.999909	0.365541	0.82529	0.397992	0	0	0	0
GALT					0.686567	-0.736928	-Inf					0.968888	0.719747	-Inf					-0.0767264	-Inf	-Inf	-Inf					0.81077	0.423922	0					0.42448	0.565112	0					0.998674	0	0	0
GAMT		0.474175	1.00921	-Inf	0.241791	-0.546871	-Inf		-1.36561	1.05861	-0.532123	0.675934	0.678964	-1.52676	-0.225458	Inf	Inf	-Inf	-0.373433	-0.0320137	-0.393317	-Inf		0.996791	0.624582	0	0.968768	0.713037	0		0.72952	0.239373	0.99916	0.729803	0.648242	0.128891	0.999909	0	0	0	0.998674	0.995194	0.810616	0
GANAB	0.104365	-0.0652722	-0.347564	-0.145578	0.0735789	1.12673	1.42612	0.00403085	0.143993	-0.728839	0.0305719	-0.3134	0.501784	1.58592	-0.130988	-0.54144	-0.396428	0.460772	0.000181946	-0.440764	-0.603742	-0.431665	0.925919	0.996791	0.314778	0.929876	0.968768	0.00634682	5.40134e-05	0.996085	0.976611	0.00595644	0.99916	0.663866	0.30436	4.58538e-06	0.999909	0.0436889	0.570005	0.100628	0.999599	0.501074	0.0972228	0.178923
GAPDH	-0.274831	-0.0928561	0.75572	0.17871	0.172069	-0.270366	-0.308032	0.243081	0.093717	0.354463	0.187098	-0.306847	-0.192721	-0.707832	-0.241475	0.333108	-0.173274	-0.48002	0.0513982	0.0312654	-0.0458008	-0.00493826	0.657856	0.996791	0.00182501	0.877729	0.857724	0.446246	0.229998	0.918436	0.997488	0.113842	0.99916	0.554068	0.639555	0.00148731	0.999909	0.143105	0.842662	0.0314699	0.998674	0.975523	0.900911	0.988652
GAPVD1					-0.37996	-0.0935859	-Inf					0.128197	-1.33559	-Inf					-0.0730215	-0.410143	-Inf	-Inf					0.945579	0.962676	0					0.959792	0.250205	0					0.998674	0.911286	0	0
GAR1	-0.161555	0.409546	-0.298643	0.252384	0.0563013	1.28879	0.153974	-0.119328	-0.217098	-0.662645	-1.72536	0.720548	0.851936	1.46935	0.0545326	-0.533549	-0.340881	0.0782014	-0.589421	-0.124308	-0.368853	0.161215	0.97908	0.996791	0.906841	0.992824	0.993508	0.220627	0.875643	0.989616	0.997881	0.581543	0.995105	0.663866	0.463175	0.0937289	0.999909	0.650835	0.973431	0.966192	0.995226	0.969959	0.723372	0.861482
GARS1	-0.360055	0.448486	1.21946	-1.05078	0.562149	0.290788	-0.369641	0.0245673	0.355214	1.45012	-0.018013	0.312329	0.244117	-0.354349	-1.26471	1.56365	-0.233554	-1.32019	0.107145	-0.540105	-0.361463	-0.604489	0.890003	0.977007	0.116163	0.492896	0.263294	0.446327	0.17553	0.990826	0.976611	0.0265297	0.99916	0.576005	0.565112	0.115779	0.773595	0.0169209	0.940958	0.0490541	0.998674	0.1956	0.220567	0.016348
GART	-0.147018	-1.57263	1.70003	-0.304173	0.136559	-0.0681671	-0.660937	-0.389676	0.775227	1.28516	-0.150784	-0.151142	-0.333228	-0.572622	-1.46108	2.44035	0.160435	-2.06432	0.56854	-0.321111	-0.519983	-0.421403	0.963867	0.374125	0.0759018	0.949999	0.88067	0.872994	0.00378729	0.982212	0.83655	0.125897	0.99916	0.795784	0.321971	0.00493629	0.809304	0.00967776	0.973431	0.0296826	0.399445	0.45703	0.0339895	0.0531251
GAS6		Inf							1.12483		0.922843				1.13102	0.212706	1.05592	-1.17837						0							0.947609		0.99916				0.999909	0.867726	0.790808	0.408953
GATAD2A			-Inf	-Inf	Inf					-Inf		0.443121	1.18591	-Inf	Inf				0.0649284	-Inf	-Inf	-Inf			0	0	0					0		0.874613	0.434085	0	0				0.998674	0	0	0
GATAD2B					-Inf	-Inf	-Inf					-0.221469	-0.840518	-Inf					-0.000812157	-Inf	-Inf	-Inf					0	0	0					0.874613	0.38997	0					0.999446	0	0	0
GATD1					-0.482254	-0.733072	-Inf					-Inf	-Inf	-Inf					-0.51721	-0.24616	0.218002	-Inf					0.783091	0.351737	0					0	0	0					0.992662	0.824155	0.771995	0
GATM					0.51528	-0.746659	-1.20601					0.0769756	-1.13717	-1.85213					-0.00795444	-0.377969	-0.983377	-2.08126					0.857724	0.48188	0.234293					0.972364	0.281774	0.00420617					0.998674	0.839638	0.223168	0.0227146
GBA	1.14983	0.0834204	-0.143243	-1.4895	-0.177443	-Inf	-Inf	0.0682966	0.762599	-1.30991	1.44612	-0.174658	0.150133	0.0837695	-0.017145	-0.884443	0.147034	-0.377401	-0.676751	-0.685817	-Inf	-Inf	0.682698	0.996791	0.944332	0.704482	0.985743	0	0	0.989616	0.942634	0.165187	0.8637	0.959792	0.950798	0.926356	0.999909	0.377085	0.973431	0.79715	0.995226	0.754016	0	0
GBE1	-0.42213	0.440116	0.791033	-0.0881796	0.0942108	-0.0482269	-Inf	-0.084347	1.84707	1.46866	0.0258726	-0.562034	-0.182547	-2.09749	-0.933933	2.03849	0.401679	-1.28139	0.11937	-0.592722	-1.45218	-0.642525	0.898131	0.996791	0.610553	0.994077	0.965403	0.952292	0	0.989616	0.358264	0.0747811	0.99916	0.475055	0.802863	6.09315e-05	0.999909	0.0138728	0.925436	0.18767	0.998674	0.409475	0.00132085	0.194754
GBF1	1.08689	-0.0425644	0.503938	-0.793385				0.724298	0.808792	0.255552	-0.148898				0.335063	0.133036	0.232853	0.345587					0.722353	0.996791	0.751792	0.857954				0.9682	0.87989	0.835589	0.99916				0.999909	0.915717	0.954711	0.867529
GBP1		0.332156			Inf	Inf	Inf		1.04995		1.70824	-0.780384	1.68669	1.88859					2.48588	-Inf	-0.0501544	-Inf		0.996791			0	0	0		0.964657		0.995267	0.893866	0.45842	0.139444					0.866865	0	0.986011	0
GBP4												-Inf	0.294916	0.644416					-Inf	-Inf	-Inf	-Inf												0	0.952585	0.740845					0	0	0	0
GBP6	0.732451	0.963523	1.06063	-0.665592				0.104378	-0.43602	0.676443	0.0142777				0.356223	Inf	0.650251	-1.60907					0.831551	0.909941	0.441111	0.919549				0.989616	0.993604	0.524665	0.99916				0.999909	0	0.858969	0.481502
GCDH	Inf	-Inf	-0.340672	0.120986	0.0428546	1.08928	-Inf	0.0634588	0.62762	0.49241	-Inf	0.396123	0.333826	0.544042	-0.590947	0.36657	-0.465807	-0.244132	0.768489	-0.49036	-0.544766	-0.693846	0	0	0.864098	0.994077	0.993508	0.250076	0	0.990826	0.993604	0.577195	0	0.808374	0.769692	0.321529	0.999909	0.698539	0.904014	0.847178	0.904086	0.754016	0.615416	0.41995
GCLC	Inf	-0.560656	0.694299	-0.759643	0.272116	-0.667127	-0.879962	-0.568922	0.757861	0.455629	-0.354169	-0.217373	-0.461428	-2.05052	-Inf	-0.228448	0.525306	-Inf	0.444394	-1.36543	-1.48648	-2.68487	0	0.996275	0.731115	0.807865	0.905696	0.416291	0.13037	0.983195	0.870411	0.655711	0.99916	0.904283	0.627667	0.00298388	0	0.881589	0.934429	0	0.995226	0.124087	0.0160267	2.0956e-05
GCLM		Inf	-1.63973	-1.89765	-0.557252	-0.431733	-Inf	Inf	0.394684	1.0803	0.62224	-0.0822165	-0.134861	-Inf	-0.585119	Inf	0.252382							0	0.11958	0.147429	0.608395	0.550767	0	0	0.997488	0.134071	0.99916	0.935334	0.810161	0	0.999909	0	0.951265
GCN1	Inf	-0.133583	1.27666	-0.0511301	-0.177608	-0.206636	-1.12317	0.332287	0.104189	0.503454	-0.885281	0.873508	0.809218	0.566487	0.181707	1.05296	-0.191867	-2.11428	0.0316854	-0.0665582	0.0251287	-0.154643	0	0.996791	0.202728	0.994077	0.949967	0.840692	0.147332	0.985122	0.997881	0.451431	0.790207	0.439845	0.328298	0.244722	0.999909	0.186792	0.956749	0.00162447	0.998674	0.976593	0.980957	0.86568
GCSH	1.71297		-0.682127					-0.15828	-0.613703	-0.384008	-0.323436				-0.36697	-0.927388	-0.614604	0.421055					0.123121		0.49325					0.984646	0.942634	0.542764	0.99916				0.999909	0.0899469	0.783767	0.540506
GDF15					-0.657577	1.14803	-0.800004					-0.520818	1.11574	0.12894					1.71024	0.830835	1.7102	-Inf					0.947856	0.641309	0.723326					0.904283	0.626671	0.917964					0.866865	0.804283	0.263045	0
GDI1	0.309472	0.373752	1.92962	-0.63019	0.552593	-0.255646	-0.554423	-1.10276	-0.805159	1.67197	0.00626584	0.658448	0.0373886	-1.59594	-0.836204	1.29643	-0.000223969	-2.34922	0.100656	-0.518177	-0.744507	-1.35172	0.928983	0.996791	0.0242127	0.873531	0.751854	0.78147	0.327059	0.9682	0.819526	0.0294633	0.99916	0.554068	0.974927	0.000901395	0.999909	0.0960713	0.999873	0.00442795	0.998674	0.652526	0.19972	0.00737045
GDI2	-0.716732	-0.269653	0.365036	-0.236652	0.345897	0.152112	-0.565643	0.536816	-0.266546	1.08313	0.618881	0.133371	-0.125229	-0.990514	-0.553817	1.1797	-0.102681	-0.847869	-0.412018	-0.435526	-1.09637	-1.39562	0.686597	0.996791	0.728369	0.957123	0.867297	0.881293	0.329346	0.9682	0.997488	0.0858189	0.995105	0.946779	0.916205	0.0338825	0.999909	0.060815	0.973431	0.223377	0.995226	0.75277	0.059952	0.00746659
GEMIN5												-0.382846	0.223279	-0.589499					-0.210038	-0.567386	-Inf	-Inf												0.792267	0.843438	0.377622					0.998674	0.824155	0	0
GET4					-0.553651	-0.59537	-Inf				-Inf	0.160276	-0.581559	-Inf	-Inf	Inf	-Inf		-0.223257	-Inf	-Inf	-Inf					0.742356	0.569405	0				0	0.953175	0.609958	0	0	0	0		0.998674	0	0	0
GFM1	-0.991996		0.427941		0.648251	-0.0214261	-Inf	0.476002		0.0567694	0.183574	-0.0380869	0.652199	0.0529162	-0.273754	0.00094508	-0.180814	-0.135438	0.530348	0.487415	-0.729957	-0.503939	0.608859		0.739477		0.684956	0.987215	0	0.982212		0.950359	0.99916	0.978917	0.375021	0.910088	0.999909	0.998808	0.968321	0.904295	0.98155	0.670985	0.353122	0.47014
GFM2					0.706986	-Inf	-Inf					-Inf	-Inf	-Inf													0.863703	0	0					0	0	0
GFPT1	1.03721	0.249335	0.797614	0.474247	0.487444	0.552124	0.234483	0.960658	-0.995243	1.81686	-0.860506	-0.713965	-0.461249	-0.670273	-0.458171	0.719457	0.493341	-Inf	-0.035988	-0.970073	-0.642582	-0.412184	0.726184	0.996791	0.573382	0.921746	0.742356	0.395483	0.65372	0.963536	0.677965	0.0181087	0.95106	0.435161	0.517235	0.0855278	0.999909	0.603306	0.882532	0	0.998674	0.181277	0.364512	0.368258
GGA1					0.100333	-Inf	-0.109492					-0.899854	-0.0214233	-Inf													0.971335	0	0.90579					0.576005	0.986236	0
GGACT					-0.939243	-1.24291	-Inf					0.288906	-0.0646311	-Inf					-0.774982	-0.312258	-1.24351	-Inf					0.755239	0.351937	0					0.891392	0.967205	0					0.931141	0.914014	0.224673	0
GGCT	0.859673	-0.0552908	-0.354513	0.6785	0.386424	-0.449878	-Inf	-0.0777405	-0.344471	1.03247	0.183775	-0.521618	-0.401686	-Inf	0.575047	0.357313	0.164329	-0.483002	-0.0402671	-0.517308	-Inf	-Inf	0.878941	0.996791	0.86658	0.921746	0.860934	0.61747	0	0.989616	0.997881	0.361983	0.99916	0.654165	0.660658	0	0.999909	0.796721	0.973431	0.825721	0.998674	0.78218	0	0
GGH	0.110252	Inf	0.419783	-0.300609	-Inf	-Inf	-Inf	-0.377778	Inf	-1.66932		0.298733	-0.115771	2.33189	-1.31127	-2.04374	-0.526811	Inf	-Inf	-Inf	0.354391	-Inf	0.978981	0	0.882733	0.992824	0	0	0	0.983195	0	0.160701		0.749413	0.894428	3.66126e-05	0.999909	0.168996	0.954711	0	0	0	0.6322	0
GGT1					-Inf	0.243328	0.394489					0.0316891	-0.336145	0.00799414					-Inf	-Inf	-Inf	-Inf					0	0.925982	0.845808					0.991981	0.921516	0.993633					0	0	0	0
GHITM	-0.00840348		-0.954854					-0.972182		-1.61216	-Inf				-1.17491	-0.805322	-1.21748	0.322359					0.99983		0.632949					0.9682		0.132038	0				0.999909	0.420011	0.638871	0.837898
GID8					-Inf	-Inf	-Inf					0.532919	0.688937	1.0492					0.0428455	-Inf	-Inf	-Inf					0	0	0					0.691567	0.466545	0.145186					0.998674	0	0	0
GIGYF2	Inf	-2.84325	Inf	Inf	-0.334463	-1.01187	-Inf	-Inf	0.800189	-0.638749	-0.803717	-1.32268	-0.500866	-Inf	1.6939	-0.0108318	-1.34243	-0.0214505	-0.0785361	0.120215	-0.665928	-Inf	0	0.707352	0	0	0.875372	0.15989	0	0	0.947609	0.733699	0.99916	0.162968	0.571423	0	0.999909	0.99346	0.82623	0.991029	0.998674	0.959418	0.448142	0
GIMAP2												-Inf	-Inf	-Inf					0.666614	-Inf	-Inf	-Inf												0	0	0					0.989084	0	0	0
GIMAP8					0.0666779	-0.224857	-1.09073					-0.15023	0.114161	-Inf					0.0769072	-0.194188	0.27405	0.834863					0.993508	0.852778	0.096304					0.946779	0.930693	0					0.998674	0.923083	0.810616	0.297607
GIPC1		-0.282188	0.851972	1.28853				0.164282	0.92283	0.124253	-0.679346				0.0743867	1.16697	-1.00583	-0.329608						0.996791	0.752236	0.769544				0.989616	0.995179	0.952099	0.99916				0.999909	0.550007	0.776411	0.904555
GIT2					-Inf	-Inf	-Inf					0.0323225	-1.29239	-1.25203					-0.109727	-0.298551	-Inf	-0.369949					0	0	0					0.986782	0.174802	0.0934635					0.998674	0.875265	0	0.706319
GLA					0.419955	-Inf	-Inf					-0.706818	-0.878801	-Inf					0.0252993	-0.157999	-0.979652	-Inf					0.952246	0	0					0.729803	0.548184	0					0.998674	0.968561	0.506197	0
GLB1	-0.497275	-0.157221	0.522331	-0.44108				-0.0348376	0.902357	-0.905802	-0.919061	-0.0541218	0.0694813	-0.00979352	-0.0996771	-0.619227	0.0210673	0.407956	0.400551	-Inf	-Inf	-Inf	0.802422	0.996791	0.558886	0.919549				0.989616	0.656914	0.134071	0.74037	0.979903	0.967205	0.987432	0.999909	0.33435	0.997414	0.608682	0.995226	0	0	0
GLG1	1.78056	-1.14724	-0.140282	-0.57814	Inf	Inf		0.0470749	0.230707	-1.71409	-0.927854	0.409834	0.762638	0.790042	0.178833	-0.797687	-2.51137	-3.50648	-0.202883	-0.820579	-Inf	-1.77512	0.123121	0.455824	0.908885	0.811341	0	0		0.989616	0.997881	0.00416081	0.74037	0.87562	0.587393	0.291184	0.999909	0.203343	8.44396e-05	0.000155111	0.998674	0.668313	0	0.1066
GLIPR2					-0.570926	-0.2331	-Inf					1.21509	0.311046	-0.523692					0.374394	0.405721	-Inf	1.05837					0.813557	0.856987	0					0.38139	0.809167	0.376325					0.998674	0.824046	0	0.225532
GLMN					-0.381925	0.525593	-0.371778					0.798952	0.400961	-0.609015					-0.128115	-0.398837	-Inf	-Inf					0.846554	0.637242	0.632492					0.439765	0.642207	0.307157					0.998674	0.760858	0	0
GLMP	Inf		Inf	-Inf				1.1986		-0.808853	-Inf				-0.0928753	Inf		Inf					0		0	0				0.9682		0.503782	0				0.999909	0		0
GLO1	1.27516	-0.68596	1.77706	0.527898	0.52015	-0.106979	-1.43451	0.159756	1.57743	1.40076	0.397931	-0.171323	0.077879	-1.14733	-0.647398	1.81925	-2.2993	-1.01696	-0.0436695	-0.373529	-1.1486	-1.32255	0.693959	0.994836	0.220126	0.943176	0.755239	0.923773	0.00550533	0.989616	0.656914	0.239732	0.99916	0.927761	0.95075	0.0117741	0.999909	0.126607	0.344774	0.487936	0.998674	0.779204	0.0393928	0.00787444
GLOD4	0.120799	0.234461	0.902286	0.157198	-Inf	-Inf	0.692292	-0.390636	0.601441	0.9912	-0.189811	-0.0909757	0.116123	-1.13326	0.329009	0.927094	0.0243601	-Inf	0.0838933	0.154214	-0.359783	-0.816203	0.97908	0.996791	0.475513	0.992824	0	0	0.463523	0.983195	0.942634	0.341969	0.99916	0.96293	0.930693	0.0326048	0.999909	0.288925	0.997414	0	0.998674	0.942139	0.649837	0.302756
GLRX	Inf	-1.71614	Inf	-0.793025	-0.0286932	-0.186407	-0.852722	-Inf	-1.07533	1.53213	-0.777192	-0.888405	-0.542077	-Inf	-0.0588577	1.37075	-0.388968	-3.45797	-0.668029	0.177573	-1.10731	-Inf	0	0.904291	0	0.921746	0.993508	0.882132	0.379172	0	0.947609	0.369604	0.99916	0.534654	0.622528	0	0.999909	0.204632	0.939623	0.0404698	0.991988	0.941552	0.137189	0
GLRX3	1.65846	0.731806	0.805515	0.219416	-1.16148	-Inf	0.16026	-0.673648	0.653367	0.504896	-0.848248	0.910381	0.150479	-1.94275	-0.68336	1.25246	-1.46472	-1.41251	0.368739	0.120058	0.312903	-Inf	0.479553	0.946244	0.542761	0.984424	0.779698	0	0.921187	0.979771	0.92486	0.638017	0.995267	0.638077	0.942383	0.0716047	0.999909	0.212863	0.469653	0.177964	0.998674	0.983814	0.877362	0
GLRX5	Inf		Inf		0.17752	-0.672945	-Inf	-0.192304		-Inf		0.506537	-Inf	-Inf		-Inf	-Inf	0.116699					0		0		0.94655	0.394135	0	0.982212		0		0.537193	0	0		0	0	0.897646
GLS	-0.357288	-1.54211	-0.312587	-0.216865	0.226978	0.0117475	-0.0160634	0.66765	1.63448	-1.43732	-Inf	-0.295835	-0.0419008	0.767203	-1.00884	-0.319903	-1.04442	-1.36619	0.0903411	-0.731986	-1.07236	-1.20106	0.936621	0.827362	0.890712	0.994077	0.92487	0.991261	0.984796	0.979771	0.835854	0.211042	0	0.832405	0.972096	0.0800438	0.999909	0.816414	0.791976	0.287931	0.998674	0.447116	0.0521105	0.014227
GLTP	Inf			-Inf					0.211067	-Inf													0			0						0
GLUD1	-0.47719	-0.342619	0.708701	0.0697419	0.0137585	-0.124177	-0.0416155	-0.102007	0.628731	-0.619161	0.304948	0.280427	0.446888	1.21362	0.0817054	-0.732092	-0.367569	0.169632	0.080738	-0.560371	-0.800309	-0.397938	0.682698	0.937515	0.143127	0.994077	0.993508	0.841035	0.925901	0.986499	0.578709	0.134554	0.99916	0.719574	0.369477	0.000178857	0.999909	0.0749888	0.80674	0.78123	0.998674	0.337296	0.0278904	0.227141
GLUL	0.392609	0.318684	-1.0516	-2.52393	-0.380435	-0.791478	-0.723004	0.0927308	-0.625955	0.91257	0.289706	-0.157269	0.0773071	-0.464155	-0.974356	1.06596	-2.2091	-2.34608	-0.217596	-0.491334	-1.75091	-1.45282	0.936621	0.996791	0.575905	0.0992613	0.724793	0.0532146	0.0268397	0.989616	0.968696	0.393759	0.99916	0.875688	0.914821	0.100011	0.999909	0.3299	0.231921	0.0224672	0.995226	0.414009	1.1188e-05	4.10971e-05
GLYR1			-0.406968	-Inf	-0.737117	-0.117601	-0.528861			Inf	-0.124345	-0.925579	0.874108	-Inf	-1.44298	-0.0872121	Inf		0.988055	0.107866	0.104034	0.225544			0.438616	0	0.754531	0.951684	0.616991			0	0.99916	0.612423	0.361151	0	0.429095	0.836817	0		0.830854	0.969959	0.91992	0.77741
GM2A	0.551716	-0.848644	-0.40455	0.0718094		Inf	Inf	0.182165	0.903095	-0.991373	-0.391748	0.882347	0.406783	-Inf	-0.0121068	-0.971851	0.134485	0.447364	0.439641	-0.771525	-0.565567	0.848742	0.809959	0.836946	0.715581	0.994077		0	0	0.984646	0.659845	0.145694	0.99916	0.424682	0.648242	0	0.999909	0.161943	0.973431	0.622519	0.995226	0.576926	0.481973	0.191081
GMDS	-0.211027	-1.75062	1.76705	-0.442867				1.5906	0.870236	1.62777	0.242046				-0.231032	2.40413	-1.84838	-2.43467					0.97204	0.658269	0.239453	0.949999				0.918436	0.903901	0.179437	0.99916				0.999909	0.0319013	0.460938	0.0476679
GMFB		0.223311	Inf	-0.784025	-0.504991	-0.522755	-Inf		-0.507678	0.672709	-0.184032	-0.476567	-0.462072	-2.62069	-Inf	Inf	0.50543	-Inf	-0.450129	-0.977558	-Inf	-Inf		0.996791	0	0.807865	0.813557	0.709795	0		0.968696	0.448299	0.99916	0.729803	0.656771	0.00079955	0	0	0.914251	0	0.995226	0.554384	0	0
GMFG					0.343311	-1.07763	-2.14793					0.384529	0.270786	-1.44236					0.284337	0.119332	-0.0910643	-0.534827					0.846554	0.0594082	1.65276e-05					0.717626	0.740605	0.000724189					0.998674	0.942139	0.894603	0.231967
GMIP					-0.361037	-Inf	-Inf					0.19839	0.444963	-Inf					0.816009	0.480349	-0.302949	-0.399453					0.883061	0	0					0.927761	0.669151	0					0.857422	0.754016	0.79269	0.664839
GMPPA					0.344642	-Inf	-Inf					-0.44136	0.259152	-0.861625					-0.239034	0.424117	0.638222	-0.125971					0.905696	0	0					0.711042	0.785379	0.15485					0.998674	0.817792	0.448142	0.885113
GMPPB	Inf	-0.688937	-1.08225	0.947337	0.76006	0.126712	-Inf	0.254934	1.20335	1.1914	-0.941601	-0.245438	0.133427	-0.0881537	-0.273229	0.021162	0.70181		0.0844317	-1.08843	-1.68203	-0.210239	0	0.977007	0.56409	0.830869	0.883061	0.954906	0	0.989616	0.790575	0.299427	0.99916	0.949525	0.954771	0.944493	0.999909	0.990507	0.936531		0.998674	0.607231	0.278739	0.86641
GMPR2	Inf	0.426653	0.430564	1.56146	-Inf	-Inf	-Inf		-1.01223	Inf	0.981714	-1.07878	-0.854452	-Inf	0.0804999	Inf	-1.50364	-Inf	-Inf	-0.0921809	-0.197309	-Inf	0	0.996791	0.893526	0.769544	0	0	0		0.784787	0	0.99916	0.526452	0.475409	0	0.999909	0	0.772396	0	0	0.97451	0.799207	0
GMPS	Inf	0.709843	0.407015	-0.463193	0.456853	-0.447077	-Inf	1.05789	Inf	0.83535	-0.0799892	-0.171917	-0.0508581	-1.04413	-1.68436	0.290466	-0.719074	-0.952638	0.400699	-0.343096	-0.535147	-Inf	0	0.996791	0.851866	0.970368	0.760709	0.526871	0	0.918436	0	0.466641	0.99916	0.910388	0.962186	0.0114891	0.75414	0.773692	0.820319	0.37097	0.995226	0.771843	0.321391	0
GNA11	Inf		-Inf	Inf				-1.47335	-Inf	-0.496873	-0.338386				-Inf	-0.485075	-0.962987	Inf					0		0	0				0.9682	0	0.63737	0.99916				0	0.714634	0.914251	0
GNA13					-0.0124168	0.403842	-Inf					-0.111853	0.407624	0.319726					-0.335546	0.0128911	-Inf	-Inf					0.997389	0.800951	0					0.959792	0.687462	0.543998					0.998674	0.998956	0	0
GNAI1	Inf	-0.48349	0.963333	0.293515				-0.402586	-0.198122	-1.63254	-Inf				0.0444086	-1.85171	-0.719881	0.623221					0	0.996791	0.444754	0.971565				0.979771	0.997881	0.050921	0				0.999909	0.0416093	0.893838	0.652539
GNAI2	-0.405448	0.740432	-1.30103	-0.728923	-0.178122	-0.299551	1.07481	-0.000682639	-0.0170856	-0.998993	-0.353222	0.59698	1.11644	2.11163	0.012875	-0.815772	-0.0384683	0.565421	0.166139	0.43788	-0.921393	-1.59384	0.691495	0.404986	0.00114717	0.293052	0.955713	0.783779	0.083871	0.999231	0.997881	0.00611807	0.995267	0.654634	0.212795	0.000297428	0.999909	0.0275183	0.982289	0.155982	0.998674	0.78218	0.179417	0.00759874
GNAI3	-1.23113	0.447551	-0.328444	0.328723	0.24932	0.23115	-Inf	0.139176	-0.159688	-1.7425	-1.78732	-0.843419	0.449225	0.39551	-0.438867	-0.738509	-0.130874	0.0509346	0.591866	-0.132931	0.297209	1.12825	0.583923	0.996791	0.83202	0.951676	0.905696	0.799056	0	0.989616	0.997881	0.0399264	0.358535	0.42301	0.592155	0.378892	0.999909	0.421824	0.973431	0.968883	0.925801	0.942139	0.664873	0.0227146
GNAQ	-Inf		-0.257922		Inf	Inf		-Inf		-Inf		-0.232747	-0.415988	1.15232	-Inf	-Inf		Inf	-Inf	-Inf	0.48337	-Inf	0		0.873441		0	0		0		0		0.832405	0.516718	0.00572027	0	0		0	0	0	0.483312	0
GNB1	-1.03178	0.360402	-0.577914	-0.1976	-0.311672	-0.223158	-0.721646	0.136996	-0.682999	-1.19813	-0.00831062	0.0103387	0.414183	1.07643	0.1297	-0.79464	-0.787858	0.156197	0.0108962	0.0566367	-0.110069	-1.10481	0.159774	0.921214	0.230303	0.932645	0.727197	0.620342	0.00952431	0.983195	0.440772	0.00182093	0.99916	0.988835	0.317408	7.63179e-05	0.999909	0.0403458	0.295608	0.78685	0.998674	0.960881	0.78371	0.00015186
GNB2	-0.396787	0.826388	-0.164216	-0.243533	-0.0660568	0.446807	0.313899	-0.214959	-0.266441	-1.33589	-0.244253	0.344154	0.159676	0.553178	0.0409491	-0.565129	-0.0451871	0.50486	0.199416	0.378107	0.105165	-0.78481	0.76498	0.446565	0.83291	0.921746	0.975254	0.44748	0.493597	0.979771	0.947609	0.0016243	0.99916	0.712129	0.845342	0.11371	0.999909	0.204632	0.981843	0.299144	0.998674	0.691129	0.86373	0.044165
GNB4	Inf	-0.323484	1.01652	-Inf	-Inf	0.63294	-Inf	-0.303719	1.47477	-1.30278	-1.42427	-0.564593	0.269251	0.53193	0.0779754	-1.48643	0.52902	0.564336	0.00350082	-0.355083	-1.25321	-0.960261	0	0.996791	0.617646	0	0	0.44748	0	0.983195	0.784787	0.205171	0.790207	0.461227	0.762416	0.100142	0.999909	0.241039	0.925436	0.773073	0.998982	0.683598	0.0274422	0.0511327
GNE					Inf	Inf						-Inf	-1.91683	-Inf					-0.0327079	0.784037	-0.146336	-Inf					0	0						0	0.263565	0					0.998674	0.70794	0.897582	0
GNG10	0.536156		Inf	-Inf	-0.190445	0.556607	-Inf	0.247756	-Inf	0.220609		0.396597	0.913352	-0.253782	-0.199591	-Inf	-Inf	Inf	-0.990218	0.605577	-1.48935	-1.58773	0.890003		0	0	0.969296	0.742131	0	0.983195	0	0.884729		0.88404	0.515385	0.759424	0.999909	0	0	0	0.934293	0.785026	0.270974	0.166131
GNG12	-0.0463447	-0.735623	-1.01968	0.415852				-0.105496	-0.200211	-0.109357	-0.544322				-0.336108	-0.519975	-0.199292	0.702889					0.989955	0.904291	0.220426	0.921746				0.989616	0.997881	0.909704	0.99916				0.999909	0.483456	0.954711	0.378097
GNG5	-0.26364	-1.29911	0.829452	0.489728	-0.902772	0.4696	0.739677	-0.284123	1.98133	-1.85809	0.137234	0.0316612	0.425392	0.76658	-0.706558	-1.15554	0.598448	1.41661	-0.149509	-0.240196	0.105038	0.483921	0.960347	0.851793	0.705609	0.949999	0.485168	0.56568	0.174965	0.985919	0.557909	0.164017	0.99916	0.984287	0.632039	0.0941077	0.999909	0.319359	0.913747	0.241251	0.998674	0.876803	0.892843	0.36039
GNL1		-1.37093	0.451377	-0.411652					-0.367263	0.677682	0.825173				1.65686	3.53364	-0.0540264	1.35958						0.977007	0.935103	0.975759					0.997881	0.660923	0.99916				0.999909	0.128938	0.998201	0.564404
GNL3					0.68718	0.152098	0.212059					-0.2863	-0.325622	-0.286699					0.122161	0.00574644	-0.169929	-Inf					0.706661	0.886046	0.815568					0.853104	0.737439	0.557876					0.998674	0.998956	0.841633	0
GNPAT	Inf		Inf	-Inf	0.236833	0.328331	-Inf					-0.351555	0.995529	1.35274					-0.210987	-0.062721	0.469959	0.812927	0		0	0	0.93975	0.7486	0					0.874613	0.213256	0.00742083					0.998674	0.983814	0.628646	0.15064
GNPDA1		0.440255	-0.85674	0.42694	-0.0935239	0.125861	-0.705326	Inf	-0.226106	0.958269	0.18437	0.342672	0.0157513	-1.23991	-0.215303	0.289859	-0.792448	-Inf	0.43623	-0.288095	0.161788	-0.806503		0.996791	0.818799	0.960361	0.973892	0.899251	0.341912	0	0.997881	0.484677	0.99916	0.789077	0.989324	0.00667288	0.999909	0.87474	0.892518	0	0.995226	0.826936	0.876415	0.219373
GNPDA2		Inf		-0.635314				-0.0848175	-0.29975	-0.622965	0.120054				0.194147		-0.139004	-Inf						0		0.807865				0.989616	0.997881	0.528706	0.99916				0.999909		0.973431	0
GNPNAT1	Inf	-0.0746457	Inf	-1.11332	0.0572233	-0.0715607	-Inf	Inf	-1.63402	1.11549	0.283129	-Inf	-0.348545	-Inf	-0.487306	0.282081	-0.0588368	-0.78835	-0.282806	-Inf	-Inf	-Inf	0	0.996791	0	0.360931	0.993508	0.968152	0	0	0.531015	0.155557	0.99916	0	0.770293	0	0.999909	0.748018	0.985248	0.359378	0.998674	0	0	0
GNS	0.0616137	-0.88193	-0.278078	-0.395759	0.607088	0.497709	-Inf	1.15796	0.296142	-1.01566	-0.443914	-0.16937	0.634201	1.1416	0.459164	-0.910416	0.0405568	0.490086	0.0618377	-0.0237634	-0.348091	-1.25455	0.989955	0.921214	0.88796	0.949999	0.727197	0.551125	0	0.880273	0.997881	0.283611	0.99916	0.930841	0.44439	0.0164665	0.999909	0.354361	0.997414	0.704719	0.998674	0.994609	0.620572	0.0159649
GOLGA2	-0.0254294	-0.778159	-0.757369	0.966111	-0.372335	0.03029	-0.415326	-0.698074	0.715461	-1.33384	-0.582154	0.901414	-0.585718	-0.0265708	-0.956713	-0.753061	-0.634733	0.249923	-Inf	0.80648	-Inf	-Inf	0.997307	0.92606	0.54571	0.769544	0.955713	0.990838	0.732896	0.9682	0.969545	0.0909296	0.99916	0.666529	0.729645	0.97494	0.999909	0.368801	0.83204	0.852139	0	0.862009	0	0
GOLGA3	0.687183	-0.76549	-0.0118671	-0.0647449	0.12909	-0.159875	-Inf	-0.312858	-0.549723	-0.74801	-0.965125	0.266365	-0.124052	-Inf	0.85089	1.10411	0.958221	1.46769	-0.0592805	0.0968546	-Inf	-Inf	0.848915	0.996791	0.996214	0.994077	0.968768	0.92808	0	0.983195	0.980248	0.459896	0.972319	0.888056	0.927351	0	0.999909	0.338033	0.860858	0.186246	0.998674	0.97451	0	0
GOLGA4	Inf	0.998758	-0.395027	-0.956169				-0.21568	0.154492	-1.60382	0.623392				-0.384794	1.13766	0.280779	-1.4044					0	0.977907	0.825865	0.922319				0.986499	0.997881	0.139883	0.99916				0.999909	0.320902	0.973431	0.196747
GOLGA5	1.0195		-0.648275	-Inf	-0.922394	-Inf	-Inf	-0.0296673		-0.655107	Inf	-Inf	-1.2339	-Inf	0.489637	-0.00843838	-0.978793	0.83125					0.767021		0.738156	0	0.755239	0	0	0.992565		0.496227	0	0	0.361151	0	0.999909	0.99346	0.860858	0.652539
GOLGB1	0.39396	0.266993	-0.0798478	0.438357				-0.618177	0.49584	-2.05467	-0.00165316				-0.366721	-1.40091	0.295951	0.354849					0.89197	0.996791	0.96865	0.921746				0.9682	0.997488	0.00514951	0.99916				0.999909	0.0574891	0.940958	0.741661
GOLIM4	Inf		-0.412731		-0.160374	-0.406175	-Inf	Inf		-0.318893	-Inf	-0.0607628	0.103646	0.969152	Inf	-1.12243		-Inf	0.342221	-0.227173	-Inf	-Inf	0		0.893526		0.968768	0.808741	0	0		0.843207	0	0.974016	0.950971	0.108235	0	0.490911		0	0.998674	0.923844	0	0
GOLM1												-Inf	2.34202	-Inf					-Inf	-Inf	-Inf	-Inf												0	0.714946	0					0	0	0	0
GOLPH3					-Inf	-Inf	0.176727					-0.294293	0.226943	-Inf													0	0	0.829222					0.744683	0.816421	0
GON7					-0.428763	-Inf	-Inf					0.413976	-0.304503	-Inf					1.97617	-Inf	-Inf	-Inf					0.935403	0	0					0.775966	0.780841	0					0.664618	0	0	0
GOPC	1.0169	-0.203771	0.41862	-0.11123				1.65714	Inf	0.382591	-1.62518	0.473104	0.498681	0.223249	0.491223	1.22597	0.399046	0.341465	-0.0698709	-0.108231	-Inf	-Inf	0.743867	0.996791	0.863283	0.994077				0.498984	0	0.664481	0.701996	0.821282	0.620345	0.754565	0.999909	0.163551	0.933644	0.796558	0.998674	0.97451	0	0
GORASP2	0.454146	-0.431659	-0.435304	-0.232939	-Inf	-0.0225799	-Inf	0.505689	0.47077	-1.10202	-0.0645349	-0.0343688	-1.15903	-1.95161	-0.341121	-1.53652	-1.01177	-1.14927	-0.331417	-2.45288	-0.817769	-2.23467	0.911165	0.996791	0.826643	0.992083	0	0.990838	0	0.979771	0.997881	0.291215	0.99916	0.986782	0.260592	0.0198625	0.999909	0.173705	0.776411	0.32356	0.998674	0.0834221	0.45554	0.0022831
GOSR1	1.58793	Inf	-1.33247	1.05094	-0.149414	-Inf	-Inf	-1.71459		0.491579	-Inf	-0.334505	-Inf	-Inf	0.0155446	-0.822539	-Inf	0.984143	-0.391418	-1.34203	-0.533883	-Inf	0.328431	0	0.213238	0.769544	0.973892	0	0	0.290097		0.587343	0	0.902357	0	0	0.999909	0.128348	0	0.160114	0.998674	0.41324	0.630939	0
GOT1	-0.678619	-0.50964	1.72045	-0.261859	-0.675307	-0.516808	-Inf	-0.463072	-0.099277	1.84428	0.338719	-0.126885	-1.5644	-Inf	-0.582599	0.912137	-0.419028	-1.88909	-0.500591	-1.02412	-0.384019	-Inf	0.836746	0.953204	0.0441335	0.957123	0.813557	0.713037	0	0.979771	0.997881	0.00765278	0.99916	0.955233	0.199215	0	0.999909	0.209853	0.898459	0.0124805	0.998674	0.54286	0.640603	0
GOT2	-0.0280359	0.314353	-0.174499	0.584842	-Inf	0.382551	-Inf	-0.331157	0.408384	-0.53	-0.0728037	-0.0370061	0.147886	-0.618806	0.154185	-0.906231	-0.440685	-0.0655879	0.227652	-0.110062	-0.397005	-0.785846	0.994859	0.996791	0.897035	0.865001	0	0.591685	0	0.979771	0.962147	0.471916	0.99916	0.970944	0.796222	0.0251635	0.999909	0.20508	0.882532	0.952527	0.995226	0.910721	0.263045	0.0490488
GPC1			Inf	-Inf				-1.40941		-Inf	-Inf				-0.724927	-0.687453	-Inf	-1.52673							0	0				0.979771		0	0				0.999909	0.515015	0	0.208172
GPD2	-0.145466	-0.504719	-0.00761425	-0.38404	-Inf	0.926241	-0.407614	-0.0496539	0.519072	-1.57561	-0.0109037	1.11474	1.10979	1.51423	-1.45118	-1.49014	-0.284328	0.515308	0.0028215	0.344484	-Inf	-0.611024	0.957339	0.948888	0.994517	0.921746	0	0.476914	0.694541	0.989616	0.92486	0.0155561	0.99916	0.358871	0.212795	0.00665162	0.676544	0.0229881	0.934231	0.540238	0.999446	0.882778	0	0.307947
GPHN					0.453257	-2.09305	-0.502964					1.19244	-0.205979	-Inf					1.28505	1.35537	1.09656	-0.0944929					0.935403	0.14541	0.69796					0.608857	0.931498	0					0.938773	0.572671	0.429336	0.954453
GPI	-0.45097	0.269328	0.890215	-0.149038	0.484101	-0.168457	-0.316995	0.282468	0.160727	0.630691	0.179235	-0.350513	-0.194965	-1.75005	-0.411181	0.453546	-0.269068	-1.12629	-0.0654343	-0.504776	-1.00303	-0.940981	0.718178	0.977907	0.075181	0.969556	0.606109	0.773226	0.381921	0.979771	0.997881	0.152164	0.99916	0.621255	0.74271	1.31314e-06	0.999909	0.3299	0.892518	0.00943852	0.998674	0.41324	0.00630406	0.00396377
GPN1					-0.576638	-Inf	-Inf					-Inf	-Inf	-Inf					-0.813017	-0.0403048	-Inf	-Inf					0.760709	0	0					0	0	0					0.859859	0.993421	0	0
GPNMB						Inf						0.877649	1.29462	1.25455					-0.606657	-1.18489	-0.319047	0.163357						0						0.302183	0.0456442	0.00287327					0.854288	0.0834221	0.571432	0.754915
GPRC5A	0.888259	-0.213263	0.0751269	0.282745				0.775473	-0.763207	-2.44586	-0.261307				-1.23813	-0.142179	1.05549	-1.03884					0.830034	0.996791	0.982915	0.992824				0.979771	0.976611	0.0322125	0.99916				0.999909	0.942757	0.821721	0.503485
GPS1	0.993332	0.601725	1.86084	0.262854	0.463564	-1.30052	-1.10365	-0.436574	1.11465	1.30194	-0.975744	0.434322	0.0980296	-Inf	-0.940304	0.705908	-0.115319	0.418274	0.649772	-0.926119	-1.37504	-Inf	0.831551	0.996791	0.184455	0.990788	0.883061	0.395483	0.336572	0.984646	0.888817	0.205171	0.995267	0.838651	0.959401	0	0.999909	0.493706	0.979082	0.858057	0.995226	0.572186	0.250296	0
GPSM3					-1.38107	-0.263625	-Inf					0.8558	0.664911	-Inf					-Inf	-Inf	-Inf	-Inf					0.0957015	0.777823	0					0.454252	0.426434	0					0	0	0	0
GPX1	0.174895	-1.15469	1.18923	0.451425	0.352518	0.94431	0.760411	0.0275069	1.45825	-0.146263	-0.279836	0.296915	0.550894	0.789402	0.245677	-0.0599034	0.966342	0.620873	0.444644	0.407612	0.421953	0.324414	0.955089	0.707352	0.20602	0.921746	0.606109	0.00225948	0.00219649	0.990826	0.395924	0.887835	0.99916	0.573966	0.109469	0.000570395	0.999909	0.956178	0.665869	0.524383	0.641435	0.337296	0.116356	0.171036
GPX4	-0.0267323	1.86968	-0.792103	0.937426	-0.0568695	1.37034	0.686079	-0.474064	-0.606332	0.661973	0.150382	0.632187	1.07609	0.501978	-0.906202	0.6756	-0.140037	-0.900534	-0.437781	-0.74741	-1.25453	-2.26548	0.99981	0.655286	0.709471	0.816031	0.993508	0.250076	0.345053	0.982212	0.947609	0.536491	0.99916	0.63475	0.242424	0.357983	0.999909	0.603075	0.973431	0.504986	0.995226	0.554384	0.0627177	0.000492307
GPX7					-Inf	-Inf	-Inf					0.998366	0.466493	1.56869													0	0	0					0.729803	0.790628	0.113115
GRAMD4					0.0599894	0.319148	-Inf					0.934353	1.16465	1.56114							Inf						0.991049	0.704932	0					0.390468	0.148464	0.0148744							0
GRB2												-0.425199	-0.270741	-1.47527					0.321944	-0.972131	-0.407937	-0.163656												0.73055	0.79077	0.00509219					0.998674	0.325179	0.677811	0.856833
GRHPR	-1.13071	2.20477	-0.0572314	1.04426	-0.282143	0.172757	-2.12054	-0.276677	1.06773	1.26885	-0.531977	-0.134019	0.00833739	-1.1032	-0.0838565	-0.141741	-0.0368481	-1.10597	-0.552142	-0.0846335	-0.957458	-1.67827	0.823008	0.558242	0.985098	0.816031	0.806669	0.763269	2.17712e-07	0.989616	0.849899	0.303046	0.99916	0.893866	0.991268	0.000399522	0.999909	0.921924	0.997414	0.405317	0.689875	0.942319	0.00808761	7.92799e-06
GRIPAP1					-0.0244815	0.0573707	0.289671					-0.361482	-0.393356	-1.08478					-0.0348411	0.20171	-Inf	-1.01832					0.993508	0.960782	0.746027					0.808374	0.692614	0.0302817					0.998674	0.911928	0	0.166495
GRK2					0.906137	0.240335	-Inf					0.537477	0.251379	-Inf					0.682032	0.805437	-Inf	-Inf					0.702344	0.863038	0					0.625921	0.792732	0					0.866865	0.41024	0	0
GRN	-0.12954	-2.33889	-0.423891	0.768016				-0.323519	0.351779	-0.0196039	0.433947				-1.5182	-1.21969	-0.742854	1.81398					0.978981	0.262904	0.825865	0.919709				0.983195	0.997881	0.989523	0.99916				0.999909	0.279813	0.860858	0.103064
GRPEL1	-1.5561	-0.516399	-0.830834	-0.189179	-0.0407755	-0.73048	-0.739603	-1.63293	-0.171344	-1.09164	0.335847	-0.424797	0.104512	0.838214	0.194144	-0.156662	-0.241969	0.602397	-0.607048	-0.713211	-1.30322	-1.18052	0.285581	0.977907	0.435023	0.990788	0.993508	0.391315	0.22987	0.322767	0.997881	0.125203	0.99916	0.753705	0.935325	0.0956409	0.999909	0.856315	0.944928	0.49641	0.984549	0.551526	0.039359	0.0347867
GRSF1	Inf	Inf	-0.188535	-Inf				-1.13777	-Inf	-0.600931	-0.166768				-0.193067	-0.926634	0.091139	0.22206					0	0	0.962998	0				0.979771	0	0.61086	0.99916				0.999909	0.391632	0.991556	0.926475
GRWD1					0.483521	-0.342766	-Inf					-1.04833	-0.654231	-1.65079					-0.617801	-0.208257	-Inf	-Inf					0.924812	0.866114	0					0.651985	0.732522	0.0773471					0.998674	0.966552	0	0
GSDMD					-0.326613	-0.386485	-Inf					-0.65799	0.486437	1.223					-0.843123	-Inf	-Inf	-0.361674					0.883061	0.702658	0					0.576876	0.592155	0.0150527					0.830854	0	0	0.672568
GSDME	-0.734941	-0.678085	2.58495	0.00133149	1.87027	0.239467	-Inf	-Inf	0.0607519	1.96668	-0.310941	-0.532232	-Inf	-Inf	-0.502651	0.593401	0.252918	-2.01256	-1.45115	-1.17651	-1.09261	-1.04488	0.792205	0.933652	0.0184741	0.998872	0.693931	0.941006	0	0	0.997881	0.0141538	0.99916	0.835722	0	0	0.999909	0.690784	0.954711	0.0125028	0.830854	0.680766	0.322472	0.419046
GSK3B	Inf		Inf	-Inf	0.173525	-0.525602	0.0298601			-0.417617	1.20929	-2.15996	-0.223557	-Inf			-Inf	-Inf	0.59888	-0.540776	-0.316676	0.0713239	0		0	0	0.969062	0.725434	0.984796			0.810982	0.99916	0.351597	0.927375	0			0	0	0.998674	0.826936	0.855566	0.962284
GSN	0.388076	-0.0158267	0.587583	-0.0658047	-0.0661072	-0.0577871	-0.714957	0.55229	0.508117	0.721135	0.296461	0.224351	-0.224457	-0.992507	-0.231435	1.05475	0.275903	-0.735363	0.257316	-0.449539	-1.00929	-1.90173	0.771622	0.996791	0.293458	0.994077	0.968768	0.923773	0.0112944	0.877967	0.753975	0.0978382	0.99916	0.729803	0.637689	0.000233773	0.999909	0.0149042	0.883164	0.105227	0.992662	0.377226	0.00172941	8.91738e-08
GSPT1	-0.920545	0.980965	1.68693	-0.890143	0.0622316	-0.580984	-0.500279	0.219706	0.367663	2.20753	0.62047	0.702677	0.314986	-0.973489	-0.502761	2.15395	-0.215989	-2.07335	0.436879	0.287629	-0.773934	-0.56355	0.84779	0.921214	0.235963	0.811341	0.987586	0.400927	0.335705	0.989616	0.997881	0.0281145	0.99916	0.474876	0.712886	0.080387	0.999909	0.0338251	0.970626	0.198328	0.992662	0.824155	0.145064	0.229832
GSPT2		1.13905						Inf	1.39446	1.13928					Inf	-Inf	-Inf	-0.0369965						0.921214						0	0.819526	0.504844					0	0	0	0.980017
GSR	0.261599	-0.237	1.26193	-1.29483	-0.524313	-0.527904	-0.863211	0.414014	0.916759	0.693015	0.488013	0.181382	-0.289129	-0.386092	-0.976678	0.985867	-0.641728	-1.01207	0.202786	-0.458279	-0.36269	-0.92316	0.928983	0.996791	0.126843	0.360931	0.694339	0.392152	0.0425619	0.979771	0.72952	0.338644	0.99916	0.890938	0.695916	0.297088	0.999909	0.168553	0.791976	0.179799	0.998674	0.60164	0.485249	0.0233317
GSS	-0.390937	0.188757	2.21504	-0.980085	0.135358	-Inf	-Inf	0.367209	-1.12753	0.498506	0.369369	0.0626393	0.675305	-1.7076	-0.311914	0.825046	-0.65449	-1.83568	-0.154055	-0.752751	-0.0445224	-Inf	0.936621	0.996791	0.0425285	0.807865	0.965403	0	0	0.983195	0.756687	0.71648	0.99916	0.970944	0.353737	0.00536112	0.999909	0.469482	0.860858	0.063741	0.998674	0.447116	0.961445	0
GSTCD					-Inf	-Inf	-Inf					-Inf	-Inf	-Inf					-Inf	-Inf	-Inf	-Inf					0	0	0					0	0	0					0	0	0	0
GSTK1	-0.632936	0.577498	-0.456981	-0.618912	0.230926	-0.709548	-0.597783	-0.223221	0.485421	-0.379606	0.119651	0.642102	0.938459	0.957754	0.0881315	-0.338482	-0.717175	0.498965	1.23664	-0.0931813	0.837259	-0.325023	0.589932	0.813036	0.47251	0.645411	0.93975	0.395483	0.339262	0.979771	0.784787	0.42085	0.99916	0.58685	0.261991	0.0531537	0.999909	0.490911	0.483996	0.330903	0.490472	0.969959	0.346828	0.611032
GSTM1												0.353335	0.112891	-Inf					0.472954	-0.345905	-Inf	-Inf												0.82851	0.930693	0					0.98155	0.756808	0	0
GSTM3	-0.848081	-0.181523	1.2888	-0.465994	Inf			-0.386251	0.879955	1.65667	1.74045	-0.0306606	-0.58216	-0.318156	0.531663	0.939064	-0.105423	-1.04987	-0.322437	-1.44518	-0.653367	-Inf	0.879618	0.996791	0.530991	0.947373	0			0.989616	0.942634	0.132525	0.701996	0.981125	0.407765	0.434931	0.999909	0.587258	0.982979	0.536234	0.995226	0.0596343	0.376261	0
GSTO1	-1.22914	0.675197	1.00464	0.0297685	-0.446054	-0.0600847	-1.152	0.298438	0.41806	1.32502	-0.239095	0.0357389	0.300295	-1.34683	-0.361246	1.28462	-0.205129	-0.414016	-0.13332	-0.15663	-1.11045	-1.43903	0.17959	0.721998	0.0705692	0.994077	0.755239	0.947289	0.0480091	0.979771	0.880221	0.00557888	0.99916	0.977702	0.687462	0.000808831	0.999909	0.0074255	0.936531	0.495707	0.998674	0.910197	0.0175418	0.000952995
GSTP1	-0.609503	0.205983	0.681028	0.0122324	0.52577	-0.295385	-0.766602	0.320304	0.167972	0.707121	0.0440552	0.498636	-0.456483	-1.26131	-0.170711	0.578275	-0.164091	-0.473395	0.141334	-0.415977	-0.643727	-1.09684	0.309235	0.954041	0.0314899	0.994077	0.488084	0.534449	0.0128239	0.918436	0.962652	0.0117595	0.99916	0.42448	0.320375	4.03217e-05	0.999909	0.0416798	0.904014	0.114364	0.998674	0.492518	0.0548145	0.000492307
GTF2B												-Inf	-Inf	-Inf					-Inf	-Inf	-Inf	-Inf												0	0	0					0	0	0	0
GTF2F1	Inf		0.052304	-0.269404	0.0785203	-0.096595	-Inf			-Inf	-Inf	-0.345703	-0.106281	-Inf	-Inf	-0.86894	-0.0788728	1.12669	-Inf	-Inf	-Inf	-Inf	0		0.986768	0.990788	0.986952	0.941006	0			0	0	0.740858	0.914821	0	0	0.526093	0.988383	0.438665	0	0	0	0
GTF2F2	0.701438		0.122922	-0.342764	-0.410323	-0.225239	-Inf	-1.03175	-0.326086	-Inf	-0.658207	-0.663568	-0.794912	-Inf	0.392767	0.292737	0.304998	0.182798	-1.17548	-Inf	-Inf	-Inf	0.865984		0.98164	0.986514	0.857724	0.876396	0	0.979771	0.997881	0	0.99916	0.576876	0.354605	0	0.999909	0.847335	0.968321	0.941145	0.854288	0	0	0
GTF2I	-0.247986	-0.771258	-1.13449	-0.890469	0.492055	-0.322624	-0.708196	0.589627	0.0384449	-1.24804	-1.22537	-0.0615556	-0.682795	-1.27821	0.113916	-1.73524	-0.0573379	0.0759731	0.628079	0.118013	-0.590354	0.171689	0.951354	0.977007	0.40849	0.919709	0.883061	0.782919	0.473434	0.979771	0.997881	0.259948	0.95106	0.972901	0.494968	0.0254448	0.999909	0.0864352	0.993285	0.964154	0.991988	0.97451	0.589987	0.870137
GTPBP1					-0.371839	1.14069	-Inf					0.461161	-0.327529	-0.0895097					0.776757	0.475819	-Inf	-Inf					0.947856	0.477967	0					0.841263	0.84828	0.910291					0.992662	0.827804	0	0
GTPBP4	Inf	0.352522	Inf	-0.62687	-Inf	-Inf	-Inf	-0.974941	Inf	-1.79558	1.06091	-0.203875	0.0984842	-Inf	0.333519	-1.77238	0.647748	0.133159	-0.411342	-0.15293	-Inf	-Inf	0	0.996791	0	0.943176	0	0	0	0.9682	0	0.259817	0.99916	0.927761	0.923593	0	0.999909	0.0761393	0.905657	0.941348	0.998674	0.94903	0	0
GTSF1												0.941896	-Inf	-Inf					-0.119429	0.0037518	-Inf	-Inf												0.537193	0	0					0.998674	0.999372	0	0
GUK1	-0.380713	-0.185139	0.439196	-0.990601	0.110275	-0.625113	-0.604362	-0.185798	-0.0375454	-0.933071	-0.701963	-0.257741	0.26748	-0.436985	-1.50509	-0.239013	0.377638	-0.804227	-0.427001	-0.663052	-Inf	-Inf	0.954572	0.996791	0.845926	0.909532	0.993508	0.713037	0.69796	0.989616	0.997881	0.47844	0.99916	0.939393	0.89932	0.617218	0.999909	0.878568	0.954711	0.679136	0.998674	0.78218	0	0
GYG1					0.0633355	-0.397953	0.0184017					0.826964	1.19866	-2.11274					0.251362	-0.445178	-0.720441	-Inf					0.993508	0.664636	0.984796					0.471964	0.133887	0.000130071					0.998674	0.75277	0.417505	0
GYS1	Inf	-0.965031	1.04069	0.193482	0.80321	0.23445	-Inf	2.12972	-Inf	1.40083	-0.0513219	-0.275306	-0.184605	0.188275	-1.22609	1.47327	1.61451	1.31013	-0.227158	-0.499808	-1.20667	-0.864067	0	0.942344	0.590154	0.994077	0.684956	0.833992	0	0.918436	0	0.283611	0.99916	0.881458	0.890913	0.809621	0.999909	0.338033	0.61073	0.335254	0.998674	0.75277	0.070709	0.144821
H1-0	-1.25492	-0.324371	0.66914	0.0704522	-0.433393	0.288608	0.355182	0.353756	0.237124	-0.840675	0.414439	0.605365	1.29923	1.22718	-0.155848	-0.882055	-0.092565	0.764633	-0.441528	-0.508159	-0.402549	-0.340735	0.459195	0.977907	0.329637	0.994077	0.766767	0.713037	0.491475	0.979771	0.997488	0.115983	0.99916	0.507229	0.0340304	0.00202672	0.999909	0.0982883	0.973431	0.183398	0.991988	0.569161	0.437044	0.454124
H1-1	0.0277801		-2.67505					-0.272852	-Inf	-0.226194	-Inf				-0.404779	0.145108	-0.234317	0.41168					0.999663		0.264966					0.989616	0	0.922603	0				0.999909	0.920894	0.973431	0.816071
H1-2	2.69035	0.914054	-0.231326	0.399839				1.30396	-0.930726	-1.07652	-0.788784				-0.423746	0.0334745	-1.23088	-0.465886					0.28526	0.996791	0.938582	0.970127				0.9682	0.926813	0.391773	0.99916				0.999909	0.983271	0.775674	0.791992
H1-3	-0.124398	0.256764	Inf	-0.308771	-0.310837	-0.663894	-0.195081	0.29755	-1.07217	-1.34506	0.489878	0.516968	1.18956	1.61528	-0.130773	-0.573835	-1.14926	1.61768	-0.274453	0.0370083	-1.47727	-0.917332	0.974157	0.996791	0	0.975759	0.93975	0.585201	0.840676	0.983195	0.897198	0.201593	0.99916	0.792267	0.299144	0.0175213	0.999909	0.57755	0.67452	0.121034	0.998674	0.994379	0.0790199	0.224261
H1-4	2.90908	0.97363	1.21491	-2.09289	-0.0721736	0.326669	0.247171	-0.158115	1.15034	-1.41293	0.339177	-0.13736	1.09859	1.37399	-0.169566	-1.63901	-0.230674	-1.72473	0.682959	0.307481	0.0450867	0.264526	0.549965	0.996791	0.665354	0.769544	0.993508	0.846177	0.82658	0.989616	0.979432	0.492472	0.99916	0.96293	0.415674	0.0750464	0.999909	0.388622	0.973431	0.424588	0.995226	0.942139	0.980957	0.805504
H1-5	-0.468631	-0.117161	-0.668436	-0.474982	-0.777488	-0.0387233	0.399712	-0.320015	0.668764	-0.990919	0.278559	0.149663	0.736408	0.693506	-0.00663041	-0.927868	0.0715689	0.40919	-0.0309755	0.158909	0.282886	0.462702	0.752541	0.996791	0.291444	0.811341	0.417588	0.962676	0.379172	0.979771	0.656914	0.0425192	0.99916	0.916473	0.226955	0.0552472	0.999909	0.0581618	0.973431	0.509513	0.998674	0.905564	0.60173	0.260109
H1FX	0.14992		-1.04498	-1.43019	-0.306591	-0.00822403	-0.654709	0.372565		-1.65462	-Inf	-0.217531	0.342856	-0.413472	-0.973143	2.26271	-1.43169	-0.295657	-0.525734	-0.527273	-1.26067	-0.424913	0.97908		0.711906	0.84737	0.955713	0.995288	0.490935	0.983195		0.155557	0	0.933095	0.804136	0.527544	0.999909	0.0260529	0.625764	0.850223	0.995226	0.779204	0.118895	0.602028
H2AFY2	0.188044	0.485377	-1.14721	-2.08433				-0.145561	-0.304607	-3.34967	Inf				-0.176128	-0.424636	-1.68657	0.93354					0.959932	0.996791	0.314778	0.360931				0.989616	0.997881	0.000202899	0				0.999909	0.679976	0.356195	0.37097
H2AX	Inf	Inf	0.988267	-0.406215	-0.158374	-2.10943	0.480572	0.58776	-0.688663	-Inf	-1.05403	1.1975	1.08662	1.79238	-0.99411	-0.961458	-1.99325	-2.1159	1.05768	-0.898184	0.972911	1.57232	0	0	0.712866	0.992824	0.993508	0.44748	0.879204	0.979771	0.997488	0	0.99916	0.801538	0.741798	0.267077	0.999909	0.490911	0.511341	0.153197	0.998674	0.865822	0.699839	0.412851
H2BC15					-Inf	-Inf	0.0469884													Inf	Inf						0	0	0.980482													0	0
H3-3A	-1.47243	0.551312	-0.829133	-1.9403	0.926977	-0.0487921	3.23154	0.655077	0.811722	-1.53425	0.525653	-0.638284	1.88276	3.16303	0.665748	-1.55201	0.0108742	0.410469	-3.59622	-0.306594	0.809746	-3.65632	0.718178	0.996791	0.724333	0.464617	0.805217	0.9893	0.0294744	0.979771	0.980085	0.165565	0.99916	0.801538	0.213256	0.00225654	0.999909	0.169792	0.999873	0.796558	0.399445	0.932075	0.637024	0.00967845
H3C1	-1.3128	-1.07191	-0.0542349	1.19064			Inf	0.639023	-0.0991869	-0.967881	-0.655211	-0.220869	-0.151488	3.00263	-0.384396	-1.0527	1.0467	1.10092	-0.671997	-0.857013	1.50084	-0.87125	0.595995	0.875343	0.982893	0.769544			0	0.979771	0.997881	0.357067	0.99916	0.978917	0.981414	0.31277	0.999909	0.288925	0.745377	0.345562	0.998674	0.882778	0.66044	0.705884
H4C1	-0.60259	1.0445	0.0339273	-0.305881	1.03946	1.59561	1.85198	-0.0180884	0.1872	-0.756041	-0.0819542	0.732209	1.10038	2.20803	-0.127847	-0.699006	-0.279206	0.682311	0.0734247	-0.0902418	-0.316313	0.035027	0.564328	0.0888215	0.970907	0.877729	0.215545	0.00363338	8.18282e-05	0.989616	0.984337	0.04511	0.99916	0.42301	0.0791305	2.95734e-06	0.999909	0.0649762	0.854138	0.0821486	0.998674	0.961157	0.583719	0.956822
H6PD	-0.684649	Inf	Inf	Inf	0.456248	0.262004	-0.0708668	Inf		-0.173674		-0.573556	-0.0973119	1.8986	-1.23158	0.439434		Inf	0.122636	-0.190216	-0.533625	-1.17987	0.936621	0	0	0	0.86607	0.827448	0.936517	0		0.950359		0.685916	0.949217	0.00151697	0.999909	0.878568		0	0.998674	0.932075	0.626901	0.149812
HA.pH1N1		Inf	Inf	Inf	-Inf	3.30966	3.44772				1.50244	-Inf	-Inf	-Inf		-Inf			-Inf	-Inf	-Inf	-Inf		0	0	0	0	0.015363	0.00264884				0.982698	0	0	0		0			0	0	0	0
HA.H3N2	Inf	-Inf	Inf					Inf	2.80112	Inf	Inf	-Inf	3.58302	4.8229									0	0	0					0	0.106475	0	0	0	0.305452	0.0313068
HA.H5N1	Inf	0.320063	1.62099	0.225043	-Inf	0.596559	0.527395		-Inf	1.02471	Inf				3.80053	8.49237	9.03466	11.1417		Inf	Inf	Inf	0	0.996791	0.0422972	0.969556	0	0.400927	0.316971		0	0.231982	0				1.1488e-06	2.3172e-11	7.09062e-12	0		0	0	0
HACD3	-0.142126	0.825988	-1.52767	0.14001				-0.494398	1.06211	-0.75797	-0.462628				-0.00434768	-1.3004	0.512291	1.27716					0.974157	0.996791	0.236277	0.994077				0.982212	0.92486	0.528575	0.99916				0.999909	0.270736	0.923333	0.272227
HADH	0.183464	0.727654	0.855191	-0.0961936	0.725864	-0.242561	0.341214	-0.292624	0.0992899	-0.942594	-0.646635	0.086054	0.0836677	-1.16124	-0.287961	-0.78137	-0.273487	0.165799	-0.33959	-0.187094	-0.295832	-1.26829	0.936621	0.840922	0.241542	0.994077	0.226725	0.639923	0.326868	0.979771	0.997881	0.110175	0.9562	0.93923	0.909309	0.000156869	0.999909	0.19754	0.926047	0.858057	0.967864	0.826936	0.440917	0.00015186
HADHA	-0.146774	-0.447997	-0.496523	-0.334982	0.237032	0.760902	0.451072	0.115821	-0.0997725	-0.825715	0.0521395	0.244943	0.473291	0.9178	-0.014392	-0.741726	-0.415351	0.495786	-0.173463	-0.483386	-0.487095	-0.196782	0.88182	0.540318	0.0862907	0.69148	0.846554	0.0532146	0.168478	0.979771	0.997881	0.000898237	0.99916	0.729803	0.312633	0.00147477	0.999909	0.00288365	0.460938	0.052986	0.998674	0.409475	0.16417	0.572068
HADHB	0.00410094	-0.776014	-0.504871	-0.0305612	-0.324749	0.490122	0.0223812	-0.112488	0.141021	-0.85665	0.143581	0.236076	0.333723	1.5305	-0.15541	-0.888808	-0.439972	0.504383	0.265871	0.0639898	-0.722081	-0.590622	0.99983	0.176417	0.192297	0.994077	0.846554	0.429494	0.973449	0.983195	0.997488	0.00611807	0.99916	0.838651	0.648242	0.000197043	0.999909	0.00479585	0.61073	0.136298	0.998674	0.973385	0.125096	0.15589
HAGH	Inf	-0.235612	Inf	-0.401789	1.24541	0.612858	-Inf	0.173183	0.241785	-2.92461	0.812076	-1.56205	-1.98653	-Inf			-0.877774		-0.360532	1.20479	-Inf	-Inf	0	0.996791	0	0.943176	0.564303	0.637287	0	0.989616	0.997881	0.00985507	0.995881	0.145436	0.0844556	0			0.790808		0.998674	0.198787	0	0
HARS1	1.04413	0.671915	2.40893	-0.0832546	0.75581	0.403866	-0.377307	0.489257	0.0463687	1.15309	0.358149	0.285635	-0.906213	-2.57426	-1.179	1.92444	-0.0364889	-1.41813	-0.310818	-1.66388	-1.41742	-2.11684	0.635251	0.940733	0.00743313	0.994077	0.703197	0.703352	0.595721	0.979771	0.997881	0.160345	0.99916	0.880171	0.321971	0.000899722	0.999909	0.0177063	0.997414	0.193055	0.998674	0.0760089	0.0342494	0.00782443
HARS2					-Inf	-Inf	-Inf					-0.600505	-0.725107	-Inf					-0.579558	-Inf	-Inf	0.48776					0	0	0					0.723436	0.660658	0					0.995226	0	0	0.554058
HAT1					-0.107633	0.211882	-Inf					0.329329	-0.146661	-1.57264					0.278975	-0.280988	-0.331871	-0.757769					0.961409	0.831456	0					0.729259	0.864133	0.000101889					0.995226	0.784734	0.514986	0.0548336
HBA1					-2.28868	0.899493	8.65596					-Inf	8.85359	-Inf					3.50113	3.56896	2.23856	5.75405					0.944486	0.944098	0.211338					0	0.463175	0					0.995226	0.754016	0.787268	0.211259
HBS1L					-0.556906	-0.0472644	-Inf					0.843251	0.268134	-0.885089					0.534372	1.05391	0.477643	-0.330436					0.875428	0.984335	0					0.684058	0.894428	0.275759					0.998674	0.60164	0.79133	0.828326
HCCS	-Inf	Inf		-Inf				-0.0733284		0.88085					0.561897	1.04137	0.0272307	0.626525					0	0		0				0.989616		0.440661					0.999909	0.25609	0.997414	0.612718
HCFC1	0.886543		-0.965676	0.786591	-0.263305	-1.13234	-Inf	-0.462425	-0.415299	-0.0497083	0.214256	-0.181962	-1.14858	-2.11311	-1.09321	-0.243874	-1.11825	-0.0806588	0.0211754	0.103827	-Inf	-Inf	0.847472		0.712449	0.942195	0.860934	0.0179374	0	0.982212	0.997881	0.976772	0.99916	0.874173	0.0340304	4.4252e-05	0.999909	0.871495	0.869642	0.969467	0.998674	0.941525	0	0
HCK												0.935444	0.717388	0.155398																				0.554068	0.619682	0.838955
HCLS1	Inf		-1.43465	Inf	-0.0800546	-1.77293	-2.02414			-Inf		-0.116912	-0.492238	-2.37111	0.012327	Inf	-0.817816	-0.138143	0.723207	0.061666	-1.28154	-1.78913	0		0.49886	0	0.965391	1.09526e-05	2.17712e-07			0		0.908724	0.282398	3.13667e-09	0.999909	0	0.898459	0.943868	0.459467	0.961157	0.000364209	1.3253e-06
HDAC1	-0.26187		0.102439	0.53157	-1.07424	-1.2182	-0.578222	-1.50044		-1.23974	-1.86587	-0.918603	-0.569033	-2.0887	-0.36951	-0.622957	0.43163	0.0715266	1.05475	0.628614	0.2134	0.481269	0.978571		0.983026	0.992417	0.646882	0.258422	0.514456	0.9682		0.465627	0.99916	0.576876	0.683843	0.0246084	0.999909	0.741481	0.963177	0.978097	0.852885	0.750214	0.847317	0.673596
HDAC2	0.968712		-0.744532		0.819224	-0.540112	-0.282073	1.78471		-1.85415	-Inf	0.671798	-0.0649362	-Inf	-0.00481987	-1.23695	-0.0730596	-0.81263	0.0902845	0.289346	-Inf	-Inf	0.875558		0.845926		0.766767	0.713716	0.841913	0.918436		0.223876	0	0.828489	0.972656	0	0.999909	0.378752	0.997414	0.71368	0.998674	0.926977	0	0
HDDC2					1.25453	-0.537082	-0.666798					-1.48704	-1.24512	-1.55527					-0.0101644	-0.402943	-0.452163	-Inf					0.694065	0.819973	0.672017					0.470521	0.407445	0.179558					0.998674	0.894842	0.810616	0
HDGF	0.243195	-0.0583349	0.269328	0.0646596	0.703843	0.235645	-0.471061	0.15784	0.315779	0.280449	-0.243571	-0.180267	-0.713251	-1.6387	-0.0681037	-0.750413	0.0360867	0.657704	0.271399	-0.429902	-0.826166	-0.769576	0.864403	0.996791	0.639558	0.994077	0.485168	0.738316	0.279427	0.983195	0.88709	0.482331	0.99916	0.885332	0.227178	4.57353e-05	0.999909	0.043972	0.982979	0.0893628	0.995226	0.612574	0.0605993	0.048759
HDGFL2	-0.101271	Inf	0.121586	-0.917342	-Inf	-Inf	-Inf	-0.499227		-0.242204	-Inf	-1.42232	-Inf	-Inf	0.508413	-0.384917	-2.13785	1.63966	-Inf	-Inf	-Inf	-Inf	0.97908	0	0.95732	0.921746	0	0	0	0.979771		0.856719	0	0.474876	0	0	0.999909	0.753756	0.61073	0.364155	0	0	0	0
HDGFL3	-0.0548666	-0.301434	Inf	1.33572				-0.166636		-0.582403	0.572385				1.47687	-2.20942	0.664789	2.16972					0.99077	0.996791	0	0.769544				0.989616		0.745937	0.99916				0.999909	0.0737576	0.892518	0.0389074
HDHD2		0.181354	0.363885	Inf	-0.390676	-Inf	-Inf			Inf	-Inf	0.665914	0.238971	-Inf		Inf	-Inf		-0.745442	-0.550359	-Inf	-0.352831		0.996791	0.969059	0	0.94655	0	0			0	0	0.796781	0.914568	0		0	0		0.998674	0.850871	0	0.832377
HDHD5	-1.53562	-0.573162	1.6275		-0.0779901	0.690746	-Inf	1.04637	-0.528796	-Inf	Inf	-0.688091	0.722496	-0.413166	-0.142168	-1.99364	-0.201742	0.28166	0.418664	-Inf	-Inf	-Inf	0.564328	0.996791	0.300097		0.978773	0.500696	0	0.933006	0.997488	0	0	0.507229	0.321971	0.467249	0.999909	0.0537107	0.962811	0.885563	0.998674	0	0	0
HDLBP	0.526879	0.398608	0.848535	-0.886249	0.313615	0.213224	-0.740279	0.228597	0.00325993	0.517218	-0.265792	-0.261505	-0.667782	-1.55538	-0.139249	-0.157127	-0.251179	-2.13139	0.496683	-0.246699	-0.5293	-0.897367	0.667728	0.921214	0.0901975	0.248245	0.875372	0.814173	0.161651	0.979771	0.998557	0.239732	0.99916	0.857825	0.379081	0.00098154	0.999909	0.762968	0.904014	3.71827e-07	0.991988	0.866767	0.380297	0.0668415
HEBP1	Inf	-Inf	Inf	-0.69145	-0.946189	-1.00611	-0.49213	0.307536	-0.593165	-0.556199	-Inf	-0.604911	-Inf	-Inf		Inf			-0.947335	-0.103615	-0.762518	-0.64589	0	0	0	0.970127	0.564303	0.237798	0.612304	0.989616	0.997881	0.786612	0	0.757472	0	0		0			0.830854	0.969959	0.444141	0.458362
HEBP2	-0.291386	-0.630725	0.626719	-0.725534		Inf		0.601977	0.395964	2.24861	0.447053	0.340303	-0.922104	-Inf	0.729904	0.658097	-0.238419	-1.05001	-0.0687658	-0.459638	-1.17135	-Inf	0.937176	0.953204	0.671139	0.865815		0		0.979771	0.995179	0.00838086	0.99916	0.902357	0.50943	0	0.999909	0.579282	0.968321	0.441048	0.998674	0.894842	0.243194	0
HECTD1	-1.75825	-Inf	-1.23004	-0.252971				-1.05108	-0.268208	-0.93718	1.0472				-1.06438	-0.490789	0.278767	0.425748					0.66146	0	0.516833	0.986645				0.979771	0.997881	0.444696	0.99916				0.999909	0.695283	0.968321	0.842041
HERC4	-0.987575	-1.73782	Inf	-1.05919					Inf	Inf	-0.828852						Inf	Inf					0.693959	0.540318	0	0.865815					0	0	0.99916						0	0
HEXA	1.44974	-0.353292	0.629791	-1.1011		Inf		-0.304595	0.570358	-1.31834	-1.28361	-0.180671	0.760086	1.28506	-0.62109	-1.251	-0.715456	0.473127	0.362306	-0.494139	-1.35978	-Inf	0.479553	0.996791	0.645963	0.685277		0		0.983195	0.946633	0.112599	0.757612	0.874613	0.176707	0.000752262	0.999909	0.169792	0.818478	0.671524	0.992662	0.516294	0.00331255	0
HEXB	-0.355125	-0.000810841	-0.0994555	0.0729181	0.60805	1.358	0.86764	0.0217644	-0.240954	-0.368717	0.345835	-0.349767	0.831521	1.51658	-0.0423037	-0.735002	0.0902664	0.719741	1.10834	0.820566	0.765601	-0.591342	0.755999	0.998849	0.893526	0.992824	0.727197	0.0436704	0.11103	0.989616	0.946633	0.343008	0.995267	0.796984	0.287075	0.00174004	0.999909	0.0502321	0.968321	0.060638	0.492959	0.403875	0.195669	0.254826
HEXIM1		-Inf	Inf						-Inf	-Inf	Inf				-1.11355	-Inf	0.6315	Inf						0	0						0	0	0				0.999909	0	0.820319	0
HGH1					-0.638686	-0.416839	-Inf					-0.522806	-0.779513	-0.402938					0.778132	0.139484	-0.0999453	-Inf					0.760869	0.779352	0					0.696612	0.388451	0.574065					0.904086	0.968561	0.938598	0
HGS	0.0715496	-0.617081	-0.12531	0.574052				0.0881573	-0.693189	-1.57039	-0.0916271	-0.10546	0.250893	-0.794673	0.353959	0.702335	-0.198877	-1.0194	-0.097505	-0.77582	-1.46314	-Inf	0.98754	0.977907	0.95435	0.921746				0.989616	0.979432	0.0818893	0.99916	0.960697	0.850637	0.300653	0.999909	0.561035	0.968321	0.544859	0.998674	0.566996	0.131379	0
HIBADH	-0.69786	-1.00052	-0.294822	-0.225765	-0.058649	0.0196503	-Inf	-1.29073	0.721881	-0.707684	-0.650949	-0.27571	-0.0144702	-0.760704	0.323829	-0.550668	-1.53387	2.14853	0.0421733	-Inf	-Inf	-Inf	0.832975	0.948888	0.86658	0.990788	0.987995	0.989687	0	0.816275	0.947609	0.489491	0.99916	0.799918	0.987459	0.0441413	0.999909	0.613371	0.570005	0.0247546	0.998674	0	0	0
HIBCH	0.0907643		-Inf	-0.489814	-Inf	1.28768	1.31685	-0.523047	0.204404	-0.241337	-0.971649	1.77584	0.671925	-0.128607	0.374159	-0.977753	0.237375	0.00712198					0.982586		0	0.925636	0	0.631506	0.540009	0.979771	0.997881	0.882627	0.99916	0.507229	0.74271	0.923731	0.999909	0.307762	0.956749	0.996874
HIGD1A	1.64137	-Inf	1.04582	Inf	-0.048913	-0.177944	-Inf	Inf		-2.43124	-Inf	0.363228	0.148767	1.51135	0.0814361	0.0720575	-0.964042	1.43362	-0.00235382	-Inf	-Inf	1.42151	0.466492	0	0.558886	0	0.993508	0.944098	0	0		0.0219039	0	0.933095	0.960112	0.0692992	0.999909	0.966518	0.882532	0.351507	0.999446	0	0	0.292895
HINT1	0.0187269	0.390571	0.454854	-0.313255	-0.583272	-0.506731	-0.751904	1.24847	0.395939	1.23065	0.258732	0.265827	-0.55791	-1.65693	-0.155589	1.99803	-0.123375	-1.98649	0.0540223	-0.147987	-1.38367	-1.71302	0.997307	0.977907	0.627906	0.932645	0.608395	0.392152	0.0673705	0.517233	0.943093	0.0414829	0.99916	0.800644	0.353737	0.00104859	0.999909	0.000988066	0.973431	0.0006694	0.998674	0.910197	0.00273712	8.91344e-05
HINT2	0.983613	-0.325861	-0.765388	-1.20049	-0.194946	-0.374576	-0.544265	-0.297322	-0.0750963	0.553294	-1.69439	0.252421	0.284112	-1.14106	-0.0754337	-0.293815	0.418013	-0.0725807	-0.541155	-1.14294	-0.626415	-Inf	0.669049	0.996791	0.591826	0.72322	0.935403	0.61477	0.266293	0.983195	0.997881	0.566313	0.8637	0.838651	0.729216	0.00559883	0.999909	0.785508	0.936531	0.963089	0.925801	0.103409	0.381943	0
HINT3					0.0930002	0.304411	-Inf					-1.33932	0.566622	-0.647635					0.545677	-Inf	-Inf	-Inf					0.968768	0.7486	0					0.23053	0.516718	0.0876223					0.992662	0	0	0
HIST1H2BD					-5.33597	-6.21484	-Inf																						0
HIST1H2BO					0.263928	0.0459618	1.65188					0.0959136	0.455234	0.567051					0.0689262	0.124275	0.318257	0.0325048					0.883061	0.962676	0.0137761					0.959792	0.690652	0.326119					0.998674	0.942319	0.61716	0.960725
HIST2H2AB					-0.84262	1.25759	-Inf					1.6392	0.161814	0.502162					-0.962489	-1.36014	-1.00339	0.580056					0.836991	0.424151	0					0.408709	0.942488	0.673928					0.991988	0.447116	0.368336	0.575086
HIST2H3A	-0.496067	-0.464401	0.545622	0.556421	1.58517	-0.446481	2.30671	0.349638	-0.239391	-0.66913	-0.308636	4.09305	3.3065	5.17008	0.12226	-0.397256	0.6196	0.662542	-0.589686	1.04371	0.60843	3.90238	0.875558	0.996791	0.742998	0.921746	0.816877	0.932115	0.28133	0.983195	0.997881	0.457256	0.99916	0.248896	0.242424	0.00420376	0.999909	0.660517	0.834836	0.502547	0.998674	0.824155	0.857793	0.0842068
HIST3H2BB	-3.46482	1.29137	0.317671	1.9014	0.822465	-0.0614134	-2.09785	-0.114785		-1.66597	0.590227	0.104106	-0.768607	-0.0175022	-0.560662	-0.848886	0.125251	1.16538	-1.06281	0.723657	-0.31605	-Inf	0.00362809	0.909941	0.844043	0.154782	0.684956	0.961252	0.0161086	0.989616		0.058405	0.99916	0.959792	0.552198	0.979802	0.999909	0.295773	0.973431	0.157562	0.854288	0.554384	0.772583	0
HK1	-0.0829537	0.181466	0.0795636	-0.566061	1.27112	0.494826	0.71086	-0.271136	-0.441347	-0.684983	0.0636318	0.791461	1.54661	0.96547	-0.0703139	-0.950801	-0.595037	0.575387	0.216261	-1.24762	-1.20703	-0.715932	0.952175	0.996791	0.909853	0.444674	0.255975	0.58002	0.239949	0.979771	0.677965	0.04511	0.99916	0.458498	0.0404709	0.0344642	0.999909	0.00519936	0.441409	0.111346	0.998674	0.124167	0.0339158	0.159319
HK2	-0.759952	1.55622	0.482715	0.373135	0.641645	0.952029	-0.450471	0.517129	1.38794	-0.436168	-0.845258	-0.296887	0.423091	0.128061	-0.807086	-0.127652	-1.23873	-1.45393	0.657216	-1.12144	-1.22117	-1.05296	0.726184	0.721282	0.770522	0.947373	0.766767	0.312536	0.555998	0.979771	0.674828	0.598529	0.95106	0.888992	0.729216	0.845144	0.999909	0.893248	0.469653	0.060638	0.991988	0.537992	0.100889	0.106726
HLA-C	Inf	-Inf	-0.760079	-1.41124				1.82086	Inf	-2.50232	-1.29268				1.33204	-2.35057	-0.00040246	0.780102					0	0	0.858627	0.921746				0.896218	0	0.0478387	0.99916				0.999909	0.0630301	0.999873	0.706389
HM13	2.1642	-0.296393	-0.456435	-0.561557	0.483579	0.596671	-1.02222	-0.622759	2.33058	-1.91518	0.0991761	0.178434	-0.0264648	0.685837	0.202934	-0.952459	-0.438104	1.11224	0.335485	0.0480968	-1.17455	-0.797938	0.607829	0.996791	0.893526	0.949999	0.754531	0.374626	0.104118	0.979771	0.656914	0.146187	0.99916	0.903481	0.980578	0.0853602	0.999909	0.50864	0.940958	0.45407	0.995226	0.980777	0.0190634	0.072406
HMBS					-0.222096	-Inf	0.386365					0.105077	-0.457635	-1.21978					-0.210144	0.219904	-0.228903	-Inf					0.947856	0	0.682086					0.959792	0.710522	0.0501673					0.998674	0.894842	0.820862	0
HMGA1	-0.433245	-1.32087	-0.829177	-0.380992	-0.805442	0.738373	-0.22231	0.218987	-0.0508757	0.239914	0.863281	-0.546111	-0.0986391	-0.296019	-0.0751255	-0.728439	-0.264353	0.794422	-0.1426	4.70831e-05	-0.119527	-0.0772333	0.878941	0.536665	0.405704	0.932645	0.275344	0.139502	0.616991	0.983195	0.997881	0.788469	0.948092	0.506805	0.909309	0.377945	0.999909	0.350224	0.940958	0.350707	0.998674	0.999866	0.831768	0.871284
HMGA2	0.555345	-0.879252	0.426526	0.874648	-0.261647	0.829793	0.398115	1.59047	1.24055	0.70997	-0.111165				-0.295837	-0.361325	0.177193	1.55101	-0.694333	-Inf	-Inf	-Inf	0.905687	0.948888	0.836483	0.899929	0.970972	0.725434	0.81042	0.918436	0.88709	0.568043	0.99916				0.999909	0.791855	0.973431	0.213898	0.998674	0	0	0
HMGB1	0.308324	-1.08199	0.904685	0.111455	-0.52327	-0.134645	-1.23051	0.32619	-0.444735	-0.00353963	0.240514	-0.330849	-0.706153	-1.67812	-0.462939	-0.202894	0.187535	0.374781	0.406932	-0.0413455	-0.0605527	-1.70663	0.866992	0.278108	0.12606	0.990788	0.713338	0.868109	0.00465396	0.979771	0.87989	0.994367	0.99916	0.736379	0.263565	7.63179e-05	0.999909	0.729551	0.939623	0.563315	0.992662	0.98354	0.93103	0.000164152
HMGB2	0.641596	-0.16202	1.84649	-2.19313	-0.599186	-0.614154	-1.16532	-0.0545764	-0.159196	1.18433	0.611314	-0.0443111	-0.657203	-2.76557	-1.74964	0.249911	0.367108	-1.32069	-0.170102	0.0494266	0.163038	-0.575979	0.89197	0.996791	0.302452	0.629451	0.755239	0.478279	0.0477796	0.989616	0.997881	0.342991	0.99916	0.979454	0.461537	5.86105e-06	0.999909	0.868386	0.954711	0.345259	0.998674	0.983814	0.851131	0.328092
HMGB3	0.257906	-0.743226	0.233745	-0.0276272	-0.105051	-1.26423	-1.48011	0.14049	0.41195	-0.0421493	-0.218011	-0.0201985	-0.616186	-0.871483	-0.060287	-0.529266	0.20185	0.355741	0.273416	-0.319325	-0.245169	-0.586735	0.899256	0.711879	0.792028	0.994077	0.984124	0.21746	0.159743	0.984646	0.892564	0.950476	0.99916	0.991981	0.626671	0.327218	0.999909	0.330734	0.93743	0.596058	0.998674	0.886078	0.820862	0.461476
HMGCL	0.64677	-0.325861	-0.512892	0.505604	0.409354	-0.729297	0.162273	0.175563	0.972918	-0.666823	-1.24011	-1.09374	1.16436	0.687983	0.48795	-1.0858	-0.324285	0.146494	-0.0363809	-0.345131	-0.931015	-Inf	0.818557	0.996791	0.752251	0.921746	0.881723	0.618298	0.850426	0.986499	0.784787	0.474002	0.74037	0.407919	0.222254	0.222743	0.999909	0.193524	0.93743	0.906354	0.998674	0.837654	0.361641	0
HMGCS1	-1.87469	-0.157215	1.35219	-0.417617	0.301622	-0.535415	-1.08812	1.06107	0.207479	2.06112	-0.480789	-0.029847	-0.912159	-2.03984	-0.652118	2.21048	-0.593245	-2.55707	1.08544	-0.512105	-0.0914477	-1.22915	0.139694	0.996791	0.0531155	0.921746	0.933962	0.742131	0.279427	0.713192	0.997881	0.000806228	0.99916	0.987562	0.379081	0.00152127	0.999909	0.000371893	0.790808	8.52652e-05	0.797302	0.774564	0.932058	0.0667092
HMGN1	-0.221042	0.352923	-0.113845	-0.0941088	-0.466923	-0.680068	-2.37151	0.190711	1.40226	0.36022	-0.471451	0.124611	-2.3203	-2.5792	-0.639512	-0.953817	-0.0215497	0.281796	-0.990888	-0.334551	0.0931688	0.522352	0.97908	0.996791	0.979119	0.994077	0.840934	0.443702	0.00429769	0.989616	0.873765	0.915529	0.99916	0.959792	0.00566855	0.000808788	0.999909	0.611737	0.998963	0.904039	0.721299	0.8302	0.921443	0.55358
HMGN2	0.242658	-0.821222	0.208919	0.920056	0.206679	0.903345	-2.37765	1.27779	-0.840242	0.0478491	0.398562	0.0295742	0.0693178	-2.14118	-0.397618	-1.13416	-1.12043	1.45849	-1.03166	-1.20931	-0.886263	-1.36289	0.958148	0.977907	0.929918	0.906276	0.968768	0.539567	0.0128239	0.918436	0.947609	0.978377	0.99916	0.992396	0.974362	0.0535787	0.999909	0.343252	0.776411	0.243826	0.9522	0.533782	0.438396	0.141207
HMGN3					-0.0124129	-0.684338	-1.06443					-Inf	-Inf	-Inf					0.179771	0.0233433	-Inf	-Inf					0.997389	0.79822	0.392572					0	0	0					0.998674	0.998956	0	0
HMGN4	3.006	3.28641	0.988334	-1.67923	-0.352702	-Inf	-1.91517	-1.51333	Inf	-2.78806	-0.0532867	-Inf	-Inf	-Inf	0.614274	-1.89071	-1.48266	0.561419	-Inf	0.730389	-Inf	-Inf	0.190649	0.574109	0.66722	0.747305	0.949967	0	0.121929	0.877967	0	0.0186053	0.99916	0	0	0	0.999909	0.115871	0.67452	0.746865	0	0.760583	0	0
HMOX1					0.101204	0.0240162	0.470787					0.380198	-0.125747	-0.346622					0.377156	-Inf	-Inf	-Inf					0.968768	0.984335	0.361776					0.723803	0.905733	0.398677					0.998674	0	0	0
HMOX2	0.307763	-0.064361	0.640118	-0.570415	-0.297029	-Inf	-0.445467	-0.302388	-0.185997	-0.783642	-0.573353	0.63219	0.324499	0.363721	0.0234032	-0.979911	-0.659937	0.679813	-0.336172	-0.601218	-0.220876	-0.323474	0.890003	0.996791	0.386703	0.811341	0.94655	0	0.722958	0.979771	0.997881	0.155557	0.987007	0.713777	0.820975	0.587676	0.999909	0.0749852	0.702193	0.270191	0.998674	0.826936	0.889062	0.796955
HNMT					0.738704	-0.793681	-Inf					-0.302731	-0.342532	-1.80395					1.17334	-0.955101	-0.645843	-1.10854					0.727197	0.565247	0					0.880171	0.779414	0.00260614					0.641435	0.444721	0.410101	0.0794508
HNRNPA0	-0.0809369	0.728579	-0.311821	0.0263418	-0.166247	-0.795278	-0.720695	-0.226176	0.965215	-1.85456	0.322861	0.00674594	-0.0540451	-1.13943	0.0356436	-0.810729	0.415749	1.09106	0.119828	0.278718	0.41385	-0.851905	0.974157	0.827362	0.742008	0.994077	0.883061	0.0296775	0.0140477	0.983195	0.513721	0.00110708	0.99916	0.992396	0.933056	7.63781e-05	0.999909	0.168553	0.854138	0.0630195	0.998674	0.680766	0.211397	0.00325195
HNRNPA1	-0.341634	-0.342367	-0.0796691	0.609007	0.124373	-0.649851	-1.45572	-0.613908	0.144847	-0.0850131	-0.0518468	-0.0759514	-0.773023	-1.34362	0.193649	-0.564937	-0.0713258	0.692667	-0.036378	-0.445984	-0.374748	-1.24316	0.811585	0.948548	0.929913	0.60221	0.947856	0.171935	0.000118224	0.782618	0.997881	0.883312	0.99916	0.956512	0.12966	0.000122549	0.999909	0.195917	0.973431	0.119871	0.998674	0.544994	0.380297	0.000660001
HNRNPA1L2			Inf					-Inf		-Inf							Inf	Inf							0					0		0							0	0
HNRNPA2B1	-0.356548	-0.220032	-0.0412519	0.287763	0.212216	-0.231486	-0.636653	-0.0981815	0.166645	-0.751986	0.242949	0.0800275	-0.062356	-1.01451	-0.0493408	-0.783747	-0.322446	0.667181	0.102874	0.110496	-0.479696	-0.864238	0.626079	0.940591	0.942751	0.770526	0.846554	0.613312	0.0232343	0.983195	0.947609	0.00427428	0.995267	0.93489	0.919715	0.000176008	0.999909	0.00295731	0.697263	0.0117561	0.998674	0.90103	0.120612	0.00196676
HNRNPA3	-0.000979501	-0.491241	-0.680124	-0.243094	0.308359	0.195191	-0.333858	-0.0859165	0.0527638	-0.877184	0.193119	0.0949552	-0.0610527	0.16424	-0.18505	-0.717668	0.223267	0.682558	-0.023717	-0.551695	-0.863098	-1.385	0.99983	0.615155	0.0441335	0.875803	0.766767	0.725434	0.337327	0.983195	0.997881	0.00302147	0.99916	0.933095	0.930693	0.571436	0.999909	0.0163567	0.854138	0.0225456	0.998674	0.325179	0.0131278	6.25636e-05
HNRNPAB	0.832953	-0.0487887	-0.380871	-0.151128	-0.169486	-0.962918	-1.15413	0.0363048	-0.422874	-0.207422	0.362988	-0.230574	-0.622204	-1.03759	-0.1926	-0.532066	0.0190864	0.549583	-0.0150977	-0.435056	-0.956767	-1.49892	0.291784	0.996791	0.482743	0.949999	0.94655	0.123832	0.0161086	0.989616	0.784787	0.620857	0.995267	0.875688	0.388451	0.0147287	0.999909	0.176391	0.995033	0.185566	0.998674	0.716899	0.0684571	0.0017803
HNRNPC	0.0595307	0.323936	-0.187586	0.175159	0.251567	-0.0695921	-0.239633	-0.592975	0.22587	-0.803283	-0.0222151	0.989937	0.730174	0.0757724	-0.126835	-0.676131	0.07182	0.670001	0.269176	0.190564	0.154709	-0.607816	0.966403	0.921214	0.73664	0.932645	0.846554	0.922693	0.525439	0.603011	0.942634	0.015669	0.99916	0.0479306	0.119315	0.809966	0.999909	0.043972	0.973431	0.0508181	0.995226	0.826936	0.739233	0.0548336
HNRNPD	0.177658	-0.252869	-0.0535865	-0.222859	-0.0506308	0.0561208	-1.28201	0.0736982	0.0883182	-0.18253	0.254972	0.153053	-0.497991	-1.5532	-0.0483937	-0.490082	-0.00251306	0.534703	0.0703414	-0.574293	-0.446151	-0.926137	0.890003	0.948888	0.940204	0.921746	0.975088	0.929065	5.6138e-05	0.986499	0.997881	0.61004	0.99916	0.857825	0.257058	1.42751e-06	0.999909	0.140612	0.999873	0.11998	0.998674	0.229273	0.179689	0.00179987
HNRNPDL	-0.470223	-0.540001	-0.123967	-0.728111	-0.315416	-1.21025	-0.970888	-0.476573	1.0943	-0.873032	-0.00476222	-0.907364	-0.616214	-2.04816	-0.00681953	-1.37614	-0.10209	0.517824	0.41711	0.715181	0.151586	0.385219	0.865263	0.948888	0.935142	0.807865	0.79055	0.00638819	0.00663851	0.979771	0.598122	0.23401	0.99916	0.136231	0.240805	3.28387e-07	0.999909	0.0563427	0.973431	0.583492	0.925801	0.202309	0.767975	0.274831
HNRNPF	-0.140712	-0.336745	0.1095	0.34814	0.279932	-0.423137	-0.710553	0.301189	-0.457036	-0.107092	-0.0855907	-0.0212721	-0.359678	-0.227951	-0.128306	-0.702451	-0.205488	0.269582	-0.0622851	-0.509709	-0.536572	-1.52193	0.936621	0.948888	0.906841	0.902327	0.840934	0.422229	0.0516379	0.979771	0.839728	0.858361	0.99916	0.984287	0.534154	0.48066	0.999909	0.128648	0.926047	0.663103	0.998674	0.460664	0.185559	8.72699e-05
HNRNPH1	-0.228801	0.528085	-0.270095	0.153601	-0.322395	-0.459728	0.0655933	-0.427439	0.903895	-0.768475	0.0198761	-0.00397684	0.244171	0.369782	-0.17586	-0.495089	-0.357708	0.879002	0.770725	0.357364	0.352346	-1.32614	0.905687	0.886066	0.730326	0.970127	0.852958	0.48188	0.907523	0.9682	0.393596	0.105783	0.99916	0.999334	0.76076	0.337891	0.999909	0.32675	0.845398	0.0691285	0.658956	0.75277	0.518141	0.0023226
HNRNPH2	-0.734609	0.394211	-0.107061	-0.108723	-0.740407	0.885832	1.05662	-0.601172	0.0825828	-1.2009	-1.86297	0.225087	-0.265967	0.370819	0.433051	-0.483187	-0.381045	1.29395	0.660463	-0.204202	-0.206061	-0.44123	0.76498	0.996791	0.956182	0.994077	0.751324	0.378832	0.139128	0.979771	0.997881	0.134071	0.134206	0.916473	0.829043	0.513547	0.999909	0.590075	0.925436	0.12272	0.98155	0.923083	0.820472	0.640486
HNRNPH3	0.0117707	0.574854	0.190942	-0.43967	-0.561728	-0.335411	-Inf	-0.217137	0.0130734	-1.4535	-0.410093	0.197785	-0.0388804	0.150418	-0.064388	-0.505303	0.314474	1.23156	-0.503893	-0.483583	-0.736092	-1.01214	0.99981	0.921214	0.86658	0.919709	0.714827	0.754523	0	0.983195	0.997881	0.0159658	0.99916	0.890684	0.970741	0.725559	0.999909	0.445023	0.921956	0.0477932	0.947324	0.613203	0.151495	0.0862436
HNRNPK	-0.18658	0.0879875	-0.286058	-0.0748272	0.00306821	-0.24478	-0.521785	0.00715949	-0.189839	-0.382544	0.0105406	0.349661	0.305204	-0.00909886	0.155778	-0.657227	0.0711118	0.787606	-0.15312	-0.332221	-0.245138	-0.219445	0.84155	0.996791	0.43145	0.975759	0.997389	0.582529	0.0686732	0.992565	0.92486	0.146187	0.99916	0.566584	0.490142	0.972752	0.999909	0.0115757	0.96262	0.00179994	0.998674	0.571979	0.481985	0.462984
HNRNPL	0.203626	-1.25592	-0.396283	0.397537	0.0484117	0.338138	-0.268975	-0.0294879	0.111767	-0.631834	-0.0958082	0.412792	-0.178617	-0.131088	-0.0615893	-0.91647	-0.33667	0.652569	0.0916905	-0.212644	-0.243254	-0.940349	0.899256	0.0440453	0.49184	0.807865	0.970972	0.351737	0.328072	0.989616	0.997881	0.12069	0.99916	0.42448	0.68615	0.564677	0.999909	0.022674	0.824822	0.126161	0.998674	0.749058	0.42036	0.000311838
HNRNPLL					-Inf	-Inf	-0.0566386					1.02023	-0.571799	-0.487685					1.64229	-0.852043	-Inf	-0.891169					0	0	0.97825					0.580909	0.714946	0.65405					0.854288	0.78218	0	0.331184
HNRNPM	0.268844	0.146997	-0.474136	-0.0168744	0.0809225	-0.00643069	0.202213	-0.219968	-0.0938754	-0.939809	-0.252564	0.5603	0.95572	0.31354	-0.00548256	-0.621931	-0.149297	0.574718	0.12286	-0.209462	-0.187207	-0.757699	0.767805	0.996791	0.180021	0.994077	0.955713	0.990838	0.521055	0.979771	0.997881	0.00120137	0.99916	0.261875	0.00742652	0.188259	0.999909	0.0339896	0.921956	0.0545785	0.998674	0.7618	0.601729	0.00494361
[truncated: 2,281 more rows]

## Sheet: AB_Sig
Protein	Log2 fold change in protein abundance (IAV-infected vs mock-infected)						Adjusted p-value (Two-sided t-test)
[truncated: 2,705 more rows]

[truncated: 8 more sheets: PH_Full, PH_Sig, ABPH_Column_Descriptions, PH_GO_Full, PH_GO_Selection, GO_List_Column_Descriptions, Predicted_Kinase_Activity, Kinase_Column_Descriptions]
