# Supplementary material for: Proteomic and genetic analyses of influenza A viruses identify pan-viral host targets
Source: Nat Commun. 2023 Sep 27;14:6030. doi: 10.1038/s41467-023-41442-z (PMC10533562; doi:10.1038/s41467-023-41442-z)
Supplement: Supplementary file 6 — Supplementary Data 3 [file 41467_2023_41442_MOESM6_ESM.xlsx]

## Sheet: Table_of_Contents
Tab Title	Short Description	Table Contents
List_of_pLOF_variants_ABgenes	AB dataset genes with pLOF variants extracted for testing (predicted as LOF in any of 6 LOF tests)	Detailed mutation test report showing the variant site location for AB genes and the results from six pLOF tests.
List_of_pLOF_variants_PHgenes	PH dataset genes with pLOF variants extracted for testing (predicted as LOF in any of 6 LOF tests)	Detailed mutation test report showing the variant site location for PH genes and the results from six pLOF tests.
List_of_pLOF_variants_PPIgenes	PPI dataset genes with pLOF variants extracted for testing (predicted as LOF in any of 6 LOF tests)	Detailed mutation test report showing the variant site location for PPI genes and the results from six pLOF tests.
Association_test_ABgenes	Association test results between hospitalized patients vs non-hospitalized patients for AB genes with pLOF variants extracted	Association test results of hospitalized patients vs non-hospitalized patients for AB genes. Data shows fraction of individuals carrying pLOF, number of variants tested for LOF, number of singletons, and results of association tests; blue color indicates FDR < 0.05, and dark blue indicates FDR < 0.01. This data was used to generate Fig4B-D.
Association_test_PHgenes	Association test results between hospitalized patients vs non-hospitalized patients for PH genes with pLOF variants extracted	Association test results of hospitalized patients vs non-hospitalized patients for PH genes. Data shows fraction of individuals carrying pLOF, number of variants tested for LOF, number of singletons, and results of association tests; blue color indicates FDR < 0.05, and dark blue indicates FDR < 0.01. This data was used to generate Fig4B-D.
Association_test_PPIgenes	Association test results between hospitalized patients vs non-hospitalized patients for PPI genes with pLOF variants extracted	Association test results of hospitalized patients vs non-hospitalized patients for PPI genes. Data shows fraction of individuals carrying pLOF, number of variants tested for LOF, number of singletons, and results of association tests; blue color indicates FDR < 0.05, and dark blue indicates FDR < 0.01. This data was used to generate Fig4B-D.
List_of_pLOF_and_PHsite_ABgenes	All pLOF variants from the AB dataset that have phosphorylation disruption mutations	Table provides a description of each AB gene's tested pLOF variants, site(s) of phosphorylation plus any existing data from PhosphoSitePlus, and information from the proteomic data.
List_of_pLOF_and_PHsite_PHgenes	All pLOF variants from the PH dataset that have phosphorylation disruption mutations	Table provides a description of each PH gene's tested pLOF variants, site(s) of phosphorylation plus any existing data from PhosphoSitePlus, and information from the proteomic data.
List_of_pLOF_and_PHsite_PPIgenes	All pLOF variants from the PPI dataset that have phosphorylation disruption mutations	Table provides a description of each PPI gene's tested pLOF variants, site(s) of phosphorylation plus any existing data from PhosphoSitePlus, and information from the proteomic data. This data was used to generate Fig4G.

## Sheet: List_of_pLOF_variants_ABgenes
Gene	Chr	Position	Ref	Alt	Consequence	Number of Cases with Alt All	Number of Controls with Alt All	Predicted LOF (SIFT)	Predicted LOF (SIFT4G)	Predicted LOF (PolyPhen2, HDIV)	Predicted LOF (PolyPhen2, HVAR)	Predicted LOF (LRT)	Predicted LOF (MutationTaster)
NOC2L	1	880085	C	A	stopgain	1	2	Unknown	Unknown	Unknown	Unknown	Deleterious	Disease causing (Probably Deleterious)
NOC2L	1	881026	T	C	nonsynonymous SNV	1	1	Deleterious	Deleterious	Probably damaging	Probably damaging	Deleterious	Disease causing (Probably Deleterious)
NOC2L	1	881656	T	C	nonsynonymous SNV	2	0	Deleterious	Deleterious	Probably damaging	Probably damaging	Deleterious	Disease causing (Probably Deleterious)
NOC2L	1	881825	C	T	nonsynonymous SNV	1	3	Deleterious	Deleterious	Possibly damaging	Benign	Neutral	Polymorphism (Probably Harmless)
NOC2L	1	883513	G	T	nonsynonymous SNV	2	0	Tolerated	Tolerated	Benign	Benign	Deleterious	Disease causing (Probably Deleterious)
NOC2L	1	883524	G	T	nonsynonymous SNV	1	0	Deleterious	Deleterious	Probably damaging	Probably damaging	Deleterious	Disease causing (Probably Deleterious)
NOC2L	1	883545	C	T	nonsynonymous SNV	2	1	Deleterious	Deleterious	Probably damaging	Probably damaging	Neutral	Disease causing (Probably Deleterious)
NOC2L	1	883548	A	T	nonsynonymous SNV	1	0	Deleterious	Deleterious	Probably damaging	Probably damaging	Deleterious	Disease causing (Probably Deleterious)
NOC2L	1	883573	A	G	nonsynonymous SNV	1	0	Deleterious	Tolerated	Benign	Benign	Neutral	Disease causing (Probably Deleterious)
NOC2L	1	883584	A	G	nonsynonymous SNV	1	0	Deleterious	Deleterious	Probably damaging	Probably damaging	Deleterious	Disease causing (Probably Deleterious)
NOC2L	1	883608	C	T	nonsynonymous SNV	1	0	Tolerated	Tolerated	Probably damaging	Probably damaging	Deleterious	Disease causing (Probably Deleterious)
NOC2L	1	886544	G	T	stopgain	1	0	Unknown	Unknown	Unknown	Unknown	Neutral	Disease causing automatic (Deleterious)
NOC2L	1	886551	C	A	nonsynonymous SNV	1	2	Deleterious	Deleterious	Probably damaging	Probably damaging	Neutral	Polymorphism (Probably Harmless)
NOC2L	1	886587	G	A	stopgain	1	0	Unknown	Unknown	Unknown	Unknown	Deleterious	Disease causing automatic (Deleterious)
NOC2L	1	889197	G	T	nonsynonymous SNV	1	1	Deleterious	Tolerated	Probably damaging	Probably damaging	Deleterious	Disease causing (Probably Deleterious)
NOC2L	1	889227	G	A	nonsynonymous SNV	1	0	Deleterious	Deleterious	Benign	Benign	Neutral	Polymorphism (Probably Harmless)
NOC2L	1	891384	G	A	nonsynonymous SNV	1	0	Deleterious	Deleterious	Probably damaging	Probably damaging	Neutral	Disease causing (Probably Deleterious)
NOC2L	1	894403	C	T	nonsynonymous SNV	1	0	Tolerated	Tolerated	Probably damaging	Possibly damaging	Neutral	Polymorphism (Probably Harmless)
ISG15	1	949365	G	A	nonsynonymous SNV	1	2	Tolerated	Deleterious	Benign	Benign	Neutral	Polymorphism (Probably Harmless)
ISG15	1	949392	C	T	nonsynonymous SNV	2	1	Deleterious	Tolerated	Benign	Benign	Neutral	Polymorphism (Probably Harmless)
ISG15	1	949533	T	C	nonsynonymous SNV	1	0	Tolerated	Deleterious	Possibly damaging	Benign	Neutral	Polymorphism (Probably Harmless)
ISG15	1	949640	A	C	nonsynonymous SNV	3	2	Tolerated	Deleterious	Benign	Benign	Neutral	Polymorphism (Probably Harmless)
ISG15	1	949845	G	T	nonsynonymous SNV	1	0	Deleterious	Deleterious	Benign	Benign	Neutral	Polymorphism (Probably Harmless)
AGRN	1	957612	A	G	nonsynonymous SNV	1	0	Deleterious	Deleterious	Unknown	Unknown	Unknown	Polymorphism (Probably Harmless)
AGRN	1	957822	A	G	nonsynonymous SNV	1	0	Tolerated	Deleterious	Unknown	Unknown	Unknown	Polymorphism (Probably Harmless)
AGRN	1	978684	G	T	nonsynonymous SNV	1	1	Deleterious	Tolerated	Unknown	Unknown	Neutral	Polymorphism (Probably Harmless)
AGRN	1	978715	G	A	nonsynonymous SNV	1	0	Deleterious	Deleterious	Unknown	Unknown	Deleterious	Disease causing (Probably Deleterious)
AGRN	1	978738	T	C	nonsynonymous SNV	1	0	Deleterious	Deleterious	Unknown	Unknown	Deleterious	Disease causing (Probably Deleterious)
AGRN	1	978762	G	A	nonsynonymous SNV	2 (1 Hom)	4	Tolerated	Tolerated	Unknown	Unknown	Deleterious	Disease causing (Probably Deleterious)
AGRN	1	979208	T	C	nonsynonymous SNV	1	1	Deleterious	Deleterious	Unknown	Unknown	Deleterious	Disease causing (Probably Deleterious)
AGRN	1	979268	C	T	nonsynonymous SNV	1	1	Deleterious	Deleterious	Unknown	Unknown	Neutral	Disease causing (Probably Deleterious)
AGRN	1	979721	G	T	nonsynonymous SNV	1	0	Deleterious	Deleterious	Unknown	Unknown	Deleterious	Disease causing (Probably Deleterious)
AGRN	1	979730	G	T	nonsynonymous SNV	1	0	Tolerated	Deleterious	Unknown	Unknown	Deleterious	Disease causing (Probably Deleterious)
AGRN	1	980843	T	C	nonsynonymous SNV	1	0	Deleterious	Deleterious	Unknown	Unknown	Deleterious	Disease causing (Probably Deleterious)
AGRN	1	980849	C	T	nonsynonymous SNV	1	0	Deleterious	Deleterious	Unknown	Unknown	Deleterious	Disease causing (Probably Deleterious)
AGRN	1	980876	G	A	nonsynonymous SNV	1	1	Deleterious	Deleterious	Unknown	Unknown	Deleterious	Disease causing (Probably Deleterious)
AGRN	1	980883	A	G	nonsynonymous SNV	2	0	Deleterious	Deleterious	Unknown	Unknown	Deleterious	Disease causing (Probably Deleterious)
AGRN	1	981206	G	T	nonsynonymous SNV	2	0	Deleterious	Deleterious	Unknown	Unknown	Deleterious	Disease causing (Probably Deleterious)
AGRN	1	981394	C	T	nonsynonymous SNV	1	0	Tolerated	Deleterious	Unknown	Unknown	Neutral	Polymorphism (Probably Harmless)
AGRN	1	981412	G	T	nonsynonymous SNV	1	0	Deleterious	Deleterious	Unknown	Unknown	Deleterious	Disease causing (Probably Deleterious)
AGRN	1	981413	G	A	nonsynonymous SNV	1	2	Tolerated	Deleterious	Unknown	Unknown	Deleterious	Disease causing (Probably Deleterious)
AGRN	1	981431	G	A	nonsynonymous SNV	1	0	Deleterious	Deleterious	Unknown	Unknown	Deleterious	Disease causing (Probably Deleterious)
AGRN	1	981637	C	T	nonsynonymous SNV	1	1	Deleterious	Deleterious	Unknown	Unknown	Neutral	Disease causing (Probably Deleterious)
AGRN	1	982287	G	T	nonsynonymous SNV	1	0	Deleterious	Deleterious	Unknown	Unknown	Deleterious	Disease causing (Probably Deleterious)
AGRN	1	982722	A	G	nonsynonymous SNV	2	4	Deleterious	Deleterious	Unknown	Unknown	Neutral	Disease causing (Probably Deleterious)
AGRN	1	982777	G	T	nonsynonymous SNV	1	1	Deleterious	Deleterious	Unknown	Unknown	Deleterious	Disease causing (Probably Deleterious)
AGRN	1	983011	G	A	nonsynonymous SNV	1	0	Deleterious	Deleterious	Unknown	Unknown	Unknown	Disease causing (Probably Deleterious)
AGRN	1	983243	C	T	nonsynonymous SNV	2	1	Tolerated	Deleterious	Unknown	Unknown	Deleterious	Disease causing (Probably Deleterious)
AGRN	1	983248	C	T	stopgain	1	3	Unknown	Unknown	Unknown	Unknown	Neutral	Disease causing automatic (Deleterious)
AGRN	1	985292	G	T	nonsynonymous SNV	1	0	Deleterious	Deleterious	Unknown	Unknown	Unknown	Disease causing (Probably Deleterious)
AGRN	1	985329	C	A	stopgain	1	0	Unknown	Unknown	Unknown	Unknown	Unknown	Disease causing automatic (Deleterious)
AGRN	1	985624	G	A	nonsynonymous SNV	1	1	Tolerated	Deleterious	Unknown	Unknown	Unknown	Polymorphism (Probably Harmless)
AGRN	1	985817	G	A	nonsynonymous SNV	1	0	Deleterious	Deleterious	Unknown	Unknown	Unknown	Polymorphism (Probably Harmless)
AGRN	1	985829	G	A	nonsynonymous SNV	1	1	Tolerated	Deleterious	Unknown	Unknown	Unknown	Disease causing (Probably Deleterious)
AGRN	1	985841	C	G	nonsynonymous SNV	1	3	Tolerated	Deleterious	Unknown	Unknown	Unknown	Polymorphism (Probably Harmless)
AGRN	1	985844	G	T	nonsynonymous SNV	1	1	Deleterious	Deleterious	Unknown	Unknown	Unknown	Polymorphism (Probably Harmless)
AGRN	1	985859	C	G	nonsynonymous SNV	1	1	Deleterious	Tolerated	Unknown	Unknown	Unknown	Polymorphism (Probably Harmless)
AGRN	1	985874	C	T	stopgain	1	1	Unknown	Unknown	Unknown	Unknown	Unknown	Disease causing automatic (Deleterious)
AGRN	1	985899	T	C	nonsynonymous SNV	2	0	Deleterious	Deleterious	Unknown	Unknown	Unknown	Disease causing (Probably Deleterious)
AGRN	1	986165	G	A	nonsynonymous SNV	1 (1 Hom)	0	Deleterious	Deleterious	Unknown	Unknown	Unknown	Disease causing (Probably Deleterious)
AGRN	1	986171	G	A	nonsynonymous SNV	1	1	Deleterious	Deleterious	Unknown	Unknown	Unknown	Disease causing (Probably Deleterious)
AGRN	1	989137	A	G	nonsynonymous SNV	1	0	Deleterious	Deleterious	Unknown	Unknown	Deleterious	Disease causing (Probably Deleterious)
AGRN	1	989179	G	T	stopgain	1	0	Unknown	Unknown	Unknown	Unknown	Deleterious	Disease causing automatic (Deleterious)
AGRN	1	989183	C	T	nonsynonymous SNV	1	0	Tolerated	Deleterious	Unknown	Unknown	Deleterious	Disease causing (Probably Deleterious)
AGRN	1	989189	A	G	nonsynonymous SNV	1	1	Deleterious	Deleterious	Unknown	Unknown	Deleterious	Disease causing (Probably Deleterious)
AGRN	1	989207	G	C	nonsynonymous SNV	1	1	Tolerated	Deleterious	Unknown	Unknown	Deleterious	Disease causing (Probably Deleterious)
AGRN	1	989899	C	T	nonsynonymous SNV	1	0	Deleterious	Deleterious	Unknown	Unknown	Neutral	Disease causing (Probably Deleterious)
SDF4	1	1152896	A	G	nonsynonymous SNV	1	1	Deleterious	Deleterious	Probably damaging	Probably damaging	Deleterious	Disease causing (Probably Deleterious)
SDF4	1	1153018	C	G	nonsynonymous SNV	1	0	Tolerated	Tolerated	Benign	Benign	Deleterious	Disease causing (Probably Deleterious)
SDF4	1	1154154	T	A	nonsynonymous SNV	1	0	Deleterious	Deleterious	Probably damaging	Probably damaging	Deleterious	Disease causing (Probably Deleterious)
SDF4	1	1154157	C	T	nonsynonymous SNV	1	0	Deleterious	Deleterious	Probably damaging	Probably damaging	Deleterious	Disease causing (Probably Deleterious)
SDF4	1	1154196	C	T	nonsynonymous SNV	1	0	Tolerated	Deleterious	Probably damaging	Probably damaging	Deleterious	Disease causing (Probably Deleterious)
SDF4	1	1163884	C	T	nonsynonymous SNV	1	1	Tolerated	Tolerated	Probably damaging	Possibly damaging	Deleterious	Disease causing (Probably Deleterious)
SDF4	1	1164065	G	A	nonsynonymous SNV	1	0	Deleterious	Deleterious	Probably damaging	Probably damaging	Deleterious	Disease causing (Probably Deleterious)
ATAD3B	1	1412674	A	C	nonsynonymous SNV	3	1	Deleterious	Deleterious	Benign	Benign	Neutral	Disease causing (Probably Deleterious)
ATAD3B	1	1412689	C	A	nonsynonymous SNV	1	0	Deleterious	Tolerated	Probably damaging	Probably damaging	Deleterious	Disease causing (Probably Deleterious)
ATAD3B	1	1417927	C	T	nonsynonymous SNV	1	1 (1 Hom)	Deleterious	Deleterious	Probably damaging	Probably damaging	Deleterious	Disease causing (Probably Deleterious)
ATAD3B	1	1420543	C	T	nonsynonymous SNV	1	0	Deleterious	Tolerated	Probably damaging	Probably damaging	Deleterious	Disease causing (Probably Deleterious)
ATAD3B	1	1420544	C	A	nonsynonymous SNV	1	0	Deleterious	Deleterious	Probably damaging	Probably damaging	Deleterious	Disease causing (Probably Deleterious)
ATAD3B	1	1423290	C	T	nonsynonymous SNV	1	0	Deleterious	Deleterious	Possibly damaging	Possibly damaging	Deleterious	Disease causing (Probably Deleterious)
ATAD3B	1	1425707	A	T	nonsynonymous SNV	1	0	Tolerated	Tolerated	Benign	Benign	Deleterious	Disease causing (Probably Deleterious)
ATAD3B	1	1425992	G	T	nonsynonymous SNV	1	0	Deleterious	Deleterious	Possibly damaging	Benign	Deleterious	Disease causing (Probably Deleterious)
ATAD3B	1	1430923	T	A	nonsynonymous SNV	1	0	Deleterious	Deleterious	Probably damaging	Possibly damaging	Unknown	Disease causing (Probably Deleterious)
ATAD3B	1	1431174	C	T	nonsynonymous SNV	2	4	Deleterious	Deleterious	Benign	Benign	Unknown	Polymorphism (Probably Harmless)
ATAD3B	1	1431186	C	T	nonsynonymous SNV	2	0	Deleterious	Deleterious	Benign	Benign	Unknown	Polymorphism (Probably Harmless)
ATAD3A	1	1451412	A	C	nonsynonymous SNV	7	2	Deleterious	Deleterious	Benign	Benign	Neutral	Disease causing (Probably Deleterious)
ATAD3A	1	1452604	C	T	nonsynonymous SNV	1	2	Deleterious	Deleterious	Possibly damaging	Benign	Unknown	Polymorphism (Probably Harmless)
ATAD3A	1	1452605	G	T	nonsynonymous SNV	1	0	Deleterious	Deleterious	Benign	Benign	Unknown	Polymorphism (Probably Harmless)
ATAD3A	1	1454354	G	T	nonsynonymous SNV	1	0	Deleterious	Deleterious	Probably damaging	Probably damaging	Deleterious	Disease causing (Probably Deleterious)
ATAD3A	1	1458127	G	A	nonsynonymous SNV	1	0	Tolerated	Tolerated	Possibly damaging	Possibly damaging	Deleterious	Disease causing (Probably Deleterious)
ATAD3A	1	1458172	G	A	nonsynonymous SNV	1	1	Tolerated	Tolerated	Benign	Benign	Deleterious	Disease causing (Probably Deleterious)
ATAD3A	1	1458201	G	T	nonsynonymous SNV	1	0	Deleterious	Tolerated	Probably damaging	Probably damaging	Deleterious	Disease causing (Probably Deleterious)
ATAD3A	1	1458202	G	A	nonsynonymous SNV	1	1	Tolerated	Tolerated	Probably damaging	Possibly damaging	Deleterious	Disease causing (Probably Deleterious)
ATAD3A	1	1463183	G	T	nonsynonymous SNV	1	0	Deleterious	Tolerated	Probably damaging	Possibly damaging	Deleterious	Disease causing (Probably Deleterious)
ATAD3A	1	1463224	C	T	nonsynonymous SNV	1	0	Deleterious	Deleterious	Possibly damaging	Benign	Deleterious	Disease causing (Probably Deleterious)
ATAD3A	1	1464652	G	A	nonsynonymous SNV	1	2	Deleterious	Deleterious	Probably damaging	Possibly damaging	Deleterious	Disease causing (Probably Deleterious)
ATAD3A	1	1464658	C	A	nonsynonymous SNV	1	1	Tolerated	Tolerated	Benign	Benign	Deleterious	Disease causing (Probably Deleterious)
ATAD3A	1	1469394	A	T	nonsynonymous SNV	1	1	Deleterious	Deleterious	Probably damaging	Probably damaging	Unknown	Disease causing (Probably Deleterious)
NADK	1	1684499	G	T	nonsynonymous SNV	1	0	Tolerated	Deleterious	Benign	Benign	Neutral	Disease causing (Probably Deleterious)
NADK	1	1685777	A	G	nonsynonymous SNV	1	0	Deleterious	Deleterious	Probably damaging	Possibly damaging	Deleterious	Disease causing (Probably Deleterious)
NADK	1	1685789	A	G	nonsynonymous SNV	1	0	Deleterious	Deleterious	Probably damaging	Probably damaging	Deleterious	Disease causing (Probably Deleterious)
NADK	1	1685984	T	C	nonsynonymous SNV	1	0	Tolerated	Tolerated	Probably damaging	Probably damaging	Deleterious	Disease causing (Probably Deleterious)
NADK	1	1685991	G	A	stopgain	1	1	Unknown	Unknown	Unknown	Unknown	Neutral	Disease causing automatic (Deleterious)
NADK	1	1686087	C	G	nonsynonymous SNV	1	1	Tolerated	Tolerated	Benign	Benign	Deleterious	Disease causing (Probably Deleterious)
NADK	1	1686092	A	T	nonsynonymous SNV	1	1	Tolerated	Tolerated	Possibly damaging	Benign	Neutral	Disease causing (Probably Deleterious)
NADK	1	1689828	G	A	nonsynonymous SNV	2	1	Deleterious	Tolerated	Unknown	Unknown	Unknown	Polymorphism (Probably Harmless)
NADK	1	1690553	C	A	nonsynonymous SNV	1	0	Deleterious	Tolerated	Unknown	Unknown	Unknown	Polymorphism (Probably Harmless)
NADK	1	1690622	G	A	nonsynonymous SNV	1 (1 Hom)	0	Deleterious	Tolerated	Unknown	Unknown	Unknown	Polymorphism (Probably Harmless)
NADK	1	1691246	G	T	nonsynonymous SNV	1	1	Deleterious	Deleterious	Unknown	Unknown	Neutral	Polymorphism (Probably Harmless)
NADK	1	1696691	G	C	nonsynonymous SNV	1	0	Deleterious	Deleterious	Benign	Benign	Deleterious	Disease causing (Probably Deleterious)
GNB1	1	1721841	G	A	nonsynonymous SNV	1	0	Deleterious	Deleterious	Probably damaging	Probably damaging	Deleterious	Disease causing (Probably Deleterious)
RER1	1	2328630	G	T	nonsynonymous SNV	1	0	Tolerated	Deleterious	Probably damaging	Possibly damaging	Deleterious	Disease causing (Probably Deleterious)
PLCH2	1	2408115	G	C	nonsynonymous SNV	1	0	Deleterious	Tolerated	Possibly damaging	Benign	Neutral	Disease causing (Probably Deleterious)
PLCH2	1	2410026	G	T	nonsynonymous SNV	1	1	Deleterious	Deleterious	Probably damaging	Possibly damaging	Deleterious	Disease causing (Probably Deleterious)
PLCH2	1	2410031	A	G	nonsynonymous SNV	1	0	Deleterious	Deleterious	Probably damaging	Possibly damaging	Deleterious	Disease causing (Probably Deleterious)
PLCH2	1	2410041	G	A	nonsynonymous SNV	1	0	Deleterious	Deleterious	Probably damaging	Probably damaging	Deleterious	Disease causing (Probably Deleterious)
PLCH2	1	2411181	G	T	nonsynonymous SNV	1	0	Deleterious	Deleterious	Probably damaging	Probably damaging	Deleterious	Disease causing (Probably Deleterious)
PLCH2	1	2411211	C	T	stopgain	1	1	Unknown	Unknown	Unknown	Unknown	Deleterious	Disease causing (Probably Deleterious)
PLCH2	1	2411229	C	T	nonsynonymous SNV	1	0	Deleterious	Deleterious	Probably damaging	Probably damaging	Neutral	Disease causing (Probably Deleterious)
PLCH2	1	2411242	G	A	nonsynonymous SNV	1	0	Deleterious	Deleterious	Benign	Benign	Neutral	Disease causing (Probably Deleterious)
PLCH2	1	2411245	G	A	nonsynonymous SNV	1	6	Tolerated	Tolerated	Benign	Benign	Neutral	Disease causing (Probably Deleterious)
PLCH2	1	2411265	T	C	nonsynonymous SNV	1 (1 Hom)	0	Deleterious	Deleterious	Probably damaging	Probably damaging	Deleterious	Disease causing (Probably Deleterious)
PLCH2	1	2411352	C	T	nonsynonymous SNV	1	0	Deleterious	Deleterious	Probably damaging	Probably damaging	Unknown	Disease causing (Probably Deleterious)
PLCH2	1	2411359	T	C	nonsynonymous SNV	1	0	Deleterious	Deleterious	Probably damaging	Probably damaging	Neutral	Disease causing (Probably Deleterious)
PLCH2	1	2411731	A	G	nonsynonymous SNV	1	2	Deleterious	Tolerated	Benign	Benign	Unknown	Disease causing (Probably Deleterious)
PLCH2	1	2418419	A	G	nonsynonymous SNV	1	0	Tolerated	Tolerated	Benign	Benign	Neutral	Disease causing (Probably Deleterious)
PLCH2	1	2418798	G	A	nonsynonymous SNV	1	0	Deleterious	Deleterious	Probably damaging	Probably damaging	Deleterious	Disease causing (Probably Deleterious)
PLCH2	1	2426383	G	A	nonsynonymous SNV	2	0	Deleterious	Tolerated	Benign	Benign	Unknown	Disease causing (Probably Deleterious)
PLCH2	1	2426952	C	T	nonsynonymous SNV	1	1	Tolerated	Tolerated	Benign	Benign	Neutral	Disease causing (Probably Deleterious)
PLCH2	1	2426997	G	T	nonsynonymous SNV	1	0	Deleterious	Deleterious	Benign	Benign	Neutral	Disease causing (Probably Deleterious)
PLCH2	1	2428087	T	C	nonsynonymous SNV	1	1	Deleterious	Deleterious	Probably damaging	Probably damaging	Deleterious	Disease causing (Probably Deleterious)
PLCH2	1	2428141	A	G	nonsynonymous SNV	1	1	Deleterious	Deleterious	Probably damaging	Possibly damaging	Deleterious	Disease causing (Probably Deleterious)
PLCH2	1	2428267	C	T	nonsynonymous SNV	1	1	Deleterious	Tolerated	Benign	Benign	Neutral	Disease causing (Probably Deleterious)
PLCH2	1	2428372	G	A	nonsynonymous SNV	1	0	Deleterious	Deleterious	Probably damaging	Probably damaging	Deleterious	Disease causing (Probably Deleterious)
PLCH2	1	2428967	C	T	nonsynonymous SNV	1	0	Deleterious	Deleterious	Probably damaging	Probably damaging	Deleterious	Disease causing (Probably Deleterious)
PLCH2	1	2428968	G	A	nonsynonymous SNV	1	0	Tolerated	Deleterious	Probably damaging	Probably damaging	Deleterious	Disease causing (Probably Deleterious)
PLCH2	1	2428976	C	T	stopgain	1	3	Unknown	Unknown	Unknown	Unknown	Deleterious	Disease causing (Probably Deleterious)
PLCH2	1	2428989	C	T	nonsynonymous SNV	1	1	Deleterious	Deleterious	Probably damaging	Probably damaging	Deleterious	Disease causing (Probably Deleterious)
PLCH2	1	2430216	G	A	nonsynonymous SNV	1	0	Deleterious	Deleterious	Probably damaging	Probably damaging	Deleterious	Disease causing (Probably Deleterious)
PLCH2	1	2430243	C	T	stopgain	1	0	Unknown	Unknown	Unknown	Unknown	Deleterious	Disease causing automatic (Deleterious)
PLCH2	1	2430597	G	A	nonsynonymous SNV	1	1	Deleterious	Deleterious	Probably damaging	Probably damaging	Neutral	Disease causing (Probably Deleterious)
PLCH2	1	2433591	G	T	nonsynonymous SNV	1	0	Deleterious	Deleterious	Possibly damaging	Possibly damaging	Neutral	Disease causing (Probably Deleterious)
PLCH2	1	2435391	T	C	nonsynonymous SNV	1	0	Deleterious	Tolerated	Benign	Benign	Neutral	Disease causing (Probably Deleterious)
PLCH2	1	2435439	G	A	nonsynonymous SNV	2	0	Deleterious	Deleterious	Possibly damaging	Benign	Neutral	Polymorphism (Probably Harmless)
PLCH2	1	2435460	C	A	nonsynonymous SNV	1	0	Deleterious	Tolerated	Benign	Benign	Neutral	Polymorphism (Probably Harmless)
PLCH2	1	2435760	T	C	nonsynonymous SNV	1	0	Deleterious	Deleterious	Benign	Benign	Neutral	Polymorphism (Probably Harmless)
PLCH2	1	2435768	G	A	nonsynonymous SNV	2 (1 Hom)	2	Deleterious	Deleterious	Probably damaging	Probably damaging	Neutral	Disease causing (Probably Deleterious)
PLCH2	1	2435772	C	T	nonsynonymous SNV	1	1	Deleterious	Deleterious	Benign	Benign	Neutral	Disease causing (Probably Deleterious)
PLCH2	1	2435797	G	T	nonsynonymous SNV	1	0	Deleterious	Tolerated	Possibly damaging	Benign	Neutral	Disease causing (Probably Deleterious)
PLCH2	1	2435798	C	T	nonsynonymous SNV	1	0	Deleterious	Deleterious	Probably damaging	Possibly damaging	Neutral	Disease causing (Probably Deleterious)
PLCH2	1	2435799	G	T	nonsynonymous SNV	1	1 (1 Hom)	Deleterious	Deleterious	Benign	Benign	Neutral	Disease causing (Probably Deleterious)
PLCH2	1	2435801	C	G	nonsynonymous SNV	1	0	Deleterious	Deleterious	Probably damaging	Probably damaging	Neutral	Disease causing (Probably Deleterious)
PLCH2	1	2435802	T	C	nonsynonymous SNV	1	0	Deleterious	Deleterious	Probably damaging	Probably damaging	Neutral	Disease causing (Probably Deleterious)
PLCH2	1	2435819	C	T	stopgain	1	0	Unknown	Unknown	Unknown	Unknown	Neutral	Disease causing (Probably Deleterious)
PLCH2	1	2435856	G	T	nonsynonymous SNV	1	0	Deleterious	Deleterious	Possibly damaging	Possibly damaging	Unknown	Polymorphism (Probably Harmless)
PLCH2	1	2435880	T	G	nonsynonymous SNV	3	3	Deleterious	Deleterious	Possibly damaging	Possibly damaging	Unknown	Disease causing (Probably Deleterious)
PLCH2	1	2435898	G	A	nonsynonymous SNV	1	1	Tolerated	Tolerated	Benign	Benign	Unknown	Disease causing (Probably Deleterious)
PLCH2	1	2435907	G	A	nonsynonymous SNV	2	1	Tolerated	Tolerated	Possibly damaging	Benign	Neutral	Polymorphism (Probably Harmless)
PLCH2	1	2436119	C	A	nonsynonymous SNV	1	1	Deleterious	Tolerated	Probably damaging	Probably damaging	Unknown	Polymorphism (Probably Harmless)
PLCH2	1	2436131	G	T	nonsynonymous SNV	1	0	Deleterious	Deleterious	Possibly damaging	Possibly damaging	Unknown	Disease causing (Probably Deleterious)
PLCH2	1	2436152	G	A	nonsynonymous SNV	2	2	Tolerated	Tolerated	Benign	Benign	Unknown	Disease causing (Probably Deleterious)
PLCH2	1	2436155	G	A	nonsynonymous SNV	1	0	Deleterious	Deleterious	Possibly damaging	Benign	Unknown	Disease causing (Probably Deleterious)
PANK4	1	2440437	T	C	nonsynonymous SNV	1	0	Unknown	Deleterious	Unknown	Unknown	Deleterious	Disease causing (Probably Deleterious)
PANK4	1	2440479	G	A	nonsynonymous SNV	2	2	Tolerated	Tolerated	Unknown	Unknown	Neutral	Disease causing (Probably Deleterious)
PANK4	1	2441529	G	T	nonsynonymous SNV	1	0	Unknown	Tolerated	Unknown	Unknown	Deleterious	Disease causing (Probably Deleterious)
PANK4	1	2444441	A	G	nonsynonymous SNV	1	0	Unknown	Deleterious	Unknown	Unknown	Deleterious	Disease causing (Probably Deleterious)
PANK4	1	2449693	C	A	nonsynonymous SNV	1	0	Unknown	Tolerated	Unknown	Unknown	Deleterious	Disease causing (Probably Deleterious)
PANK4	1	2449961	G	A	stopgain	1	1	Unknown	Unknown	Unknown	Unknown	Deleterious	Disease causing automatic (Deleterious)
PANK4	1	2449976	G	T	nonsynonymous SNV	1	1	Unknown	Tolerated	Unknown	Unknown	Deleterious	Disease causing (Probably Deleterious)
PANK4	1	2449981	G	A	nonsynonymous SNV	1	0	Unknown	Deleterious	Unknown	Unknown	Deleterious	Disease causing (Probably Deleterious)
PANK4	1	2449997	G	T	nonsynonymous SNV	1	1	Unknown	Deleterious	Unknown	Unknown	Deleterious	Disease causing (Probably Deleterious)
PANK4	1	2450005	T	C	nonsynonymous SNV	1	1	Unknown	Deleterious	Unknown	Unknown	Deleterious	Disease causing (Probably Deleterious)
PANK4	1	2450032	T	C	nonsynonymous SNV	1	1	Unknown	Tolerated	Unknown	Unknown	Deleterious	Disease causing (Probably Deleterious)
PANK4	1	2450035	C	T	nonsynonymous SNV	1	0	Unknown	Deleterious	Unknown	Unknown	Deleterious	Disease causing (Probably Deleterious)
PANK4	1	2452190	T	C	nonsynonymous SNV	1	0	Unknown	Deleterious	Unknown	Unknown	Deleterious	Disease causing (Probably Deleterious)
PANK4	1	2452278	G	T	nonsynonymous SNV	1	0	Unknown	Tolerated	Unknown	Unknown	Neutral	Disease causing (Probably Deleterious)
PANK4	1	2452285	G	T	nonsynonymous SNV	1	0	Unknown	Tolerated	Unknown	Unknown	Deleterious	Disease causing (Probably Deleterious)
PANK4	1	2457928	G	T	nonsynonymous SNV	1	0	Unknown	Tolerated	Unknown	Unknown	Deleterious	Disease causing (Probably Deleterious)
PANK4	1	2457933	C	A	stopgain	1	0	Unknown	Unknown	Unknown	Unknown	Neutral	Disease causing automatic (Deleterious)
PANK4	1	2457936	G	T	nonsynonymous SNV	1	0	Unknown	Tolerated	Unknown	Unknown	Neutral	Disease causing (Probably Deleterious)
PANK4	1	2457959	G	A	nonsynonymous SNV	1	0	Unknown	Deleterious	Unknown	Unknown	Neutral	Disease causing (Probably Deleterious)
LRRC47	1	3697878	T	C	nonsynonymous SNV	1	0	Tolerated	Tolerated	Possibly damaging	Benign	Neutral	Polymorphism (Probably Harmless)
LRRC47	1	3701673	G	A	nonsynonymous SNV	1	2	Tolerated	Tolerated	Benign	Benign	Deleterious	Polymorphism (Probably Harmless)
LRRC47	1	3701689	G	A	nonsynonymous SNV	1	0	Tolerated	Deleterious	Probably damaging	Probably damaging	Deleterious	Disease causing (Probably Deleterious)
LRRC47	1	3701721	A	T	nonsynonymous SNV	1	0	Deleterious	Deleterious	Probably damaging	Possibly damaging	Deleterious	Polymorphism (Probably Harmless)
KCNAB2	1	6154468	C	T	nonsynonymous SNV	1	0	Deleterious	Deleterious	Probably damaging	Probably damaging	Deleterious	Disease causing (Probably Deleterious)
KCNAB2	1	6155398	G	A	nonsynonymous SNV	1	1	Deleterious	Deleterious	Probably damaging	Probably damaging	Deleterious	Disease causing (Probably Deleterious)
KCNAB2	1	6156738	C	T	nonsynonymous SNV	1	1	Deleterious	Deleterious	Probably damaging	Probably damaging	Deleterious	Disease causing (Probably Deleterious)
KCNAB2	1	6157383	C	T	nonsynonymous SNV	2	0	Tolerated	Tolerated	Possibly damaging	Benign	Deleterious	Disease causing (Probably Deleterious)
ACOT7	1	6341176	C	A	nonsynonymous SNV	1	1	Deleterious	Deleterious	Probably damaging	Probably damaging	Deleterious	Disease causing (Probably Deleterious)
ACOT7	1	6387467	G	A	nonsynonymous SNV	1	0	Deleterious	Deleterious	Probably damaging	Probably damaging	Deleterious	Disease causing (Probably Deleterious)
ACOT7	1	6399526	G	A	stopgain	5	3	Unknown	Unknown	Unknown	Unknown	Deleterious	Disease causing automatic (Deleterious)
ACOT7	1	6399552	T	C	nonsynonymous SNV	1	1	Deleterious	Deleterious	Probably damaging	Probably damaging	Deleterious	Disease causing (Probably Deleterious)
ACOT7	1	6399591	C	T	nonsynonymous SNV	1	0	Tolerated	Tolerated	Possibly damaging	Benign	Deleterious	Disease causing (Probably Deleterious)
ACOT7	1	6399610	C	T	nonsynonymous SNV	2	0	Tolerated	Deleterious	Probably damaging	Possibly damaging	Deleterious	Disease causing (Probably Deleterious)
ACOT7	1	6409859	C	G	nonsynonymous SNV	1	0	Deleterious	Deleterious	Probably damaging	Probably damaging	Deleterious	Disease causing (Probably Deleterious)
NOL9	1	6610478	C	G	nonsynonymous SNV	1	1	Tolerated	Deleterious	Probably damaging	Possibly damaging	Neutral	Polymorphism (Probably Harmless)
NOL9	1	6610486	G	A	nonsynonymous SNV	1	0	Tolerated	Deleterious	Possibly damaging	Benign	Neutral	Disease causing (Probably Deleterious)
NOL9	1	6610655	G	C	nonsynonymous SNV	1	0	Tolerated	Tolerated	Possibly damaging	Benign	Neutral	Polymorphism (Probably Harmless)
DNAJC11	1	6700001	C	T	nonsynonymous SNV	1	0	Deleterious	Tolerated	Benign	Benign	Deleterious	Disease causing (Probably Deleterious)
DNAJC11	1	6741027	T	A	nonsynonymous SNV	1	0	Deleterious	Deleterious	Probably damaging	Probably damaging	Deleterious	Disease causing (Probably Deleterious)
PARK7	1	8022901	C	T	nonsynonymous SNV	1	0	Tolerated	Tolerated	Probably damaging	Possibly damaging	Deleterious	Disease causing (Probably Deleterious)
PARK7	1	8037717	A	G	nonsynonymous SNV	1	0	Deleterious	Tolerated	Benign	Benign	Deleterious	Disease causing (Probably Deleterious)
ENO1	1	8925357	G	C	nonsynonymous SNV	1	0	Deleterious	Deleterious	Benign	Possibly damaging	Deleterious	Disease causing (Probably Deleterious)
ENO1	1	8925360	G	C	nonsynonymous SNV	1	0	Deleterious	Tolerated	Benign	Benign	Deleterious	Disease causing (Probably Deleterious)
ENO1	1	8926474	G	T	nonsynonymous SNV	1	2	Deleterious	Deleterious	Benign	Benign	Neutral	Disease causing (Probably Deleterious)
SLC2A5	1	9099975	C	G	nonsynonymous SNV	1	0	Tolerated	Tolerated	Possibly damaging	Possibly damaging	Neutral	Disease causing (Probably Deleterious)
SLC2A5	1	9100043	A	G	nonsynonymous SNV	1	0	Deleterious	Deleterious	Probably damaging	Probably damaging	Deleterious	Disease causing (Probably Deleterious)
SLC2A5	1	9100137	G	A	nonsynonymous SNV	1	0	Tolerated	Tolerated	Possibly damaging	Benign	Neutral	Polymorphism (Probably Harmless)
SLC2A5	1	9100141	C	T	nonsynonymous SNV	1	0	Tolerated	Tolerated	Probably damaging	Possibly damaging	Deleterious	Disease causing (Probably Deleterious)
SLC2A5	1	9100179	G	T	nonsynonymous SNV	1	1	Deleterious	Deleterious	Probably damaging	Probably damaging	Deleterious	Disease causing (Probably Deleterious)
SLC2A5	1	9101726	G	A	nonsynonymous SNV	1	2	Deleterious	Deleterious	Benign	Benign	Unknown	Polymorphism (Probably Harmless)
SLC2A5	1	9107759	T	C	nonsynonymous SNV	2	0	Tolerated	Tolerated	Benign	Possibly damaging	Deleterious	Disease causing (Probably Deleterious)
SLC2A5	1	9118297	C	T	nonsynonymous SNV	1	0	Tolerated	Tolerated	Probably damaging	Possibly damaging	Neutral	Polymorphism (Probably Harmless)
H6PD	1	9305475	G	A	nonsynonymous SNV	1	0	Deleterious	Tolerated	Probably damaging	Probably damaging	Deleterious	Disease causing (Probably Deleterious)
H6PD	1	9305486	G	A	nonsynonymous SNV	1	0	Deleterious	Tolerated	Probably damaging	Probably damaging	Deleterious	Disease causing (Probably Deleterious)
H6PD	1	9307097	G	C	nonsynonymous SNV	1	0	Deleterious	Deleterious	Possibly damaging	Possibly damaging	Deleterious	Disease causing (Probably Deleterious)
H6PD	1	9322178	C	T	nonsynonymous SNV	1	0	Deleterious	Tolerated	Probably damaging	Probably damaging	Deleterious	Disease causing (Probably Deleterious)
H6PD	1	9322295	C	T	nonsynonymous SNV	1	1	Tolerated	Tolerated	Benign	Benign	Deleterious	Disease causing (Probably Deleterious)
H6PD	1	9322319	A	G	nonsynonymous SNV	1	0	Deleterious	Deleterious	Probably damaging	Probably damaging	Deleterious	Disease causing (Probably Deleterious)
H6PD	1	9322320	C	G	stopgain	1	0	Unknown	Unknown	Unknown	Unknown	Deleterious	Disease causing automatic (Deleterious)
H6PD	1	9323710	G	C	nonsynonymous SNV	2	0	Deleterious	Tolerated	Possibly damaging	Possibly damaging	Neutral	Disease causing (Probably Deleterious)
H6PD	1	9323802	A	G	nonsynonymous SNV	1	0	Tolerated	Tolerated	Benign	Benign	Neutral	Disease causing (Probably Deleterious)
H6PD	1	9323877	C	G	nonsynonymous SNV	1	0	Tolerated	Tolerated	Benign	Benign	Deleterious	Disease causing (Probably Deleterious)
H6PD	1	9323895	C	T	nonsynonymous SNV	2	0	Tolerated	Tolerated	Benign	Benign	Neutral	Disease causing (Probably Deleterious)
H6PD	1	9323921	G	A	nonsynonymous SNV	1	0	Deleterious	Deleterious	Probably damaging	Probably damaging	Deleterious	Disease causing (Probably Deleterious)
H6PD	1	9324281	C	T	stopgain	2	2	Unknown	Unknown	Unknown	Unknown	Neutral	Disease causing (Probably Deleterious)
H6PD	1	9324287	G	A	nonsynonymous SNV	2	1	Deleterious	Deleterious	Probably damaging	Probably damaging	Deleterious	Disease causing (Probably Deleterious)
H6PD	1	9324290	C	T	nonsynonymous SNV	1	0	Deleterious	Deleterious	Probably damaging	Possibly damaging	Neutral	Disease causing (Probably Deleterious)
H6PD	1	9324293	C	T	nonsynonymous SNV	2	0	Deleterious	Deleterious	Probably damaging	Possibly damaging	Neutral	Disease causing (Probably Deleterious)
H6PD	1	9324518	G	T	nonsynonymous SNV	1	1	Deleterious	Deleterious	Probably damaging	Probably damaging	Deleterious	Disease causing (Probably Deleterious)
H6PD	1	9324530	C	T	stopgain	1	1	Unknown	Unknown	Unknown	Unknown	Deleterious	Disease causing (Probably Deleterious)
H6PD	1	9324775	G	T	nonsynonymous SNV	1	0	Tolerated	Tolerated	Benign	Benign	Neutral	Disease causing (Probably Deleterious)
H6PD	1	9324776	G	A	nonsynonymous SNV	2	0	Deleterious	Deleterious	Probably damaging	Probably damaging	Deleterious	Disease causing (Probably Deleterious)
H6PD	1	9324810	A	G	nonsynonymous SNV	1	0	Tolerated	Tolerated	Benign	Benign	Deleterious	Disease causing (Probably Deleterious)
H6PD	1	9324843	A	G	nonsynonymous SNV	1 (1 Hom)	0	Deleterious	Deleterious	Benign	Benign	Neutral	Disease causing (Probably Deleterious)
H6PD	1	9324861	T	C	nonsynonymous SNV	1	0	Deleterious	Deleterious	Probably damaging	Possibly damaging	Deleterious	Disease causing (Probably Deleterious)
H6PD	1	9324876	C	T	nonsynonymous SNV	1	0	Tolerated	Tolerated	Probably damaging	Benign	Deleterious	Disease causing (Probably Deleterious)
PGD	1	10473240	G	C	nonsynonymous SNV	1	0	Deleterious	Tolerated	Probably damaging	Probably damaging	Deleterious	Disease causing (Probably Deleterious)
PGD	1	10473255	G	T	nonsynonymous SNV	1	0	Deleterious	Deleterious	Probably damaging	Probably damaging	Deleterious	Disease causing (Probably Deleterious)
DFFA	1	10521629	G	A	nonsynonymous SNV	1	0	Deleterious	Deleterious	Probably damaging	Possibly damaging	Deleterious	Polymorphism (Probably Harmless)
DFFA	1	10521639	T	C	nonsynonymous SNV	4	1	Deleterious	Deleterious	Possibly damaging	Benign	Deleterious	Disease causing (Probably Deleterious)
DFFA	1	10521650	T	A	nonsynonymous SNV	3	5	Deleterious	Deleterious	Probably damaging	Possibly damaging	Deleterious	Disease causing (Probably Deleterious)
DFFA	1	10523191	G	A	nonsynonymous SNV	1	0	Tolerated	Tolerated	Possibly damaging	Benign	Neutral	Polymorphism (Probably Harmless)
DFFA	1	10529326	A	G	nonsynonymous SNV	1	4	Tolerated	Deleterious	Probably damaging	Probably damaging	Deleterious	Disease causing (Probably Deleterious)
DFFA	1	10529371	T	A	nonsynonymous SNV	1	0	Deleterious	Deleterious	Probably damaging	Possibly damaging	Neutral	Polymorphism (Probably Harmless)
DFFA	1	10532448	A	G	nonsynonymous SNV	1	1	Deleterious	Deleterious	Probably damaging	Probably damaging	Deleterious	Disease causing (Probably Deleterious)
DFFA	1	10532461	T	C	nonsynonymous SNV	1	0	Deleterious	Deleterious	Probably damaging	Probably damaging	Deleterious	Disease causing (Probably Deleterious)
PEX14	1	10535028	C	T	nonsynonymous SNV	1	1	Deleterious	Deleterious	Benign	Benign	Neutral	Disease causing (Probably Deleterious)
PEX14	1	10678474	G	T	nonsynonymous SNV	1	0	Deleterious	Deleterious	Probably damaging	Possibly damaging	Deleterious	Disease causing (Probably Deleterious)
PEX14	1	10683086	T	C	nonsynonymous SNV	1	0	Tolerated	Deleterious	Probably damaging	Probably damaging	Deleterious	Disease causing (Probably Deleterious)
PEX14	1	10684442	T	A	nonsynonymous SNV	1	0	Tolerated	Tolerated	Benign	Benign	Neutral	Disease causing (Probably Deleterious)
PEX14	1	10689863	A	G	nonsynonymous SNV	1	0	Deleterious	Deleterious	Benign	Benign	Deleterious	Disease causing (Probably Deleterious)
PEX14	1	10689908	A	G	nonsynonymous SNV	1	2	Deleterious	Tolerated	Probably damaging	Probably damaging	Neutral	Disease causing (Probably Deleterious)
PEX14	1	10689932	A	G	nonsynonymous SNV	1	0	Deleterious	Tolerated	Benign	Benign	Deleterious	Disease causing (Probably Deleterious)
TARDBP	1	11082432	G	C	nonsynonymous SNV	2	0	Tolerated	Tolerated	Probably damaging	Possibly damaging	Deleterious	Disease causing (Probably Deleterious)
SRM	1	11114925	G	T	nonsynonymous SNV	1	0	Deleterious	Deleterious	Possibly damaging	Benign	Neutral	Polymorphism (Probably Harmless)
SRM	1	11115027	C	T	nonsynonymous SNV	1 (1 Hom)	0	Deleterious	Deleterious	Benign	Benign	Neutral	Disease causing (Probably Deleterious)
SRM	1	11115060	C	T	nonsynonymous SNV	1	0	Tolerated	Tolerated	Possibly damaging	Benign	Neutral	Disease causing (Probably Deleterious)
SRM	1	11115897	A	G	nonsynonymous SNV	1	0	Deleterious	Tolerated	Probably damaging	Possibly damaging	Deleterious	Disease causing (Probably Deleterious)
SRM	1	11115924	G	T	nonsynonymous SNV	1	1	Deleterious	Tolerated	Probably damaging	Probably damaging	Deleterious	Disease causing (Probably Deleterious)
SRM	1	11118931	C	T	nonsynonymous SNV	2	0	Deleterious	Deleterious	Probably damaging	Probably damaging	Deleterious	Disease causing (Probably Deleterious)
SRM	1	11119289	G	T	nonsynonymous SNV	1	1	Deleterious	Deleterious	Possibly damaging	Possibly damaging	Deleterious	Disease causing (Probably Deleterious)
EXOSC10	1	11126791	T	C	nonsynonymous SNV	1	0	Tolerated	Tolerated	Benign	Benign	Neutral	Disease causing (Probably Deleterious)
EXOSC10	1	11130970	C	T	nonsynonymous SNV	1	0	Deleterious	Tolerated	Probably damaging	Probably damaging	Deleterious	Disease causing (Probably Deleterious)
EXOSC10	1	11134005	T	C	nonsynonymous SNV	2	5	Tolerated	Tolerated	Benign	Benign	Deleterious	Disease causing (Probably Deleterious)
EXOSC10	1	11159821	T	C	nonsynonymous SNV	2	0	Deleterious	Tolerated	Benign	Benign	Neutral	Polymorphism (Probably Harmless)
EXOSC10	1	11159841	G	T	nonsynonymous SNV	2	0	Deleterious	Tolerated	Benign	Benign	Neutral	Polymorphism (Probably Harmless)
EXOSC10	1	11159842	C	T	nonsynonymous SNV	1	0	Deleterious	Tolerated	Benign	Benign	Neutral	Polymorphism (Probably Harmless)
MTOR	1	11189856	C	T	nonsynonymous SNV	1	2	Tolerated	Tolerated	Probably damaging	Possibly damaging	Deleterious	Disease causing (Probably Deleterious)
MTOR	1	11190659	C	T	nonsynonymous SNV	1	1	Tolerated	Tolerated	Probably damaging	Probably damaging	Deleterious	Disease causing (Probably Deleterious)
MTOR	1	11190698	G	A	nonsynonymous SNV	1	0	Tolerated	Tolerated	Probably damaging	Probably damaging	Neutral	Polymorphism (Probably Harmless)
MTOR	1	11194453	G	T	nonsynonymous SNV	1	0	Tolerated	Tolerated	Benign	Benign	Deleterious	Polymorphism (Probably Harmless)
FBXO2	1	11708786	G	A	nonsynonymous SNV	1	0	Deleterious	Deleterious	Probably damaging	Probably damaging	Deleterious	Disease causing (Probably Deleterious)
FBXO2	1	11710559	G	A	nonsynonymous SNV	1	1	Deleterious	Tolerated	Benign	Benign	Neutral	Disease causing (Probably Deleterious)
AGTRAP	1	11796288	T	C	nonsynonymous SNV	1	0	Deleterious	Deleterious	Probably damaging	Probably damaging	Neutral	Disease causing (Probably Deleterious)
AGTRAP	1	11807513	T	C	nonsynonymous SNV	2	0	Deleterious	Deleterious	Benign	Benign	Unknown	Polymorphism (Probably Harmless)
AGTRAP	1	11807570	G	A	nonsynonymous SNV	1	0	Deleterious	Deleterious	Probably damaging	Probably damaging	Unknown	Disease causing (Probably Deleterious)
AGTRAP	1	11808592	C	T	nonsynonymous SNV	1	2	Deleterious	Deleterious	Probably damaging	Possibly damaging	Unknown	Disease causing (Probably Deleterious)
AGTRAP	1	11808635	G	A	nonsynonymous SNV	4	1	Deleterious	Deleterious	Unknown	Unknown	Unknown	Disease causing (Probably Deleterious)
KIAA2013	1	11982829	G	C	nonsynonymous SNV	6	2	Tolerated	Deleterious	Probably damaging	Probably damaging	Deleterious	Disease causing (Probably Deleterious)
KIAA2013	1	11983091	C	T	nonsynonymous SNV	2	6	Deleterious	Deleterious	Probably damaging	Probably damaging	Deleterious	Disease causing (Probably Deleterious)
KIAA2013	1	11983196	G	A	stopgain	1	4	Unknown	Unknown	Unknown	Unknown	Deleterious	Disease causing (Probably Deleterious)
KIAA2013	1	11983307	G	A	stopgain	1	0	Unknown	Unknown	Unknown	Unknown	Deleterious	Disease causing (Probably Deleterious)
KIAA2013	1	11983352	C	T	nonsynonymous SNV	3	3	Deleterious	Deleterious	Probably damaging	Possibly damaging	Deleterious	Disease causing (Probably Deleterious)
PLOD1	1	12008081	G	A	nonsynonymous SNV	1	0	Tolerated	Tolerated	Possibly damaging	Benign	Deleterious	Disease causing (Probably Deleterious)
PLOD1	1	12010446	A	G	nonsynonymous SNV	1	1	Deleterious	Deleterious	Probably damaging	Possibly damaging	Deleterious	Disease causing (Probably Deleterious)
PLOD1	1	12012768	G	T	nonsynonymous SNV	1	4	Tolerated	Tolerated	Benign	Benign	Neutral	Disease causing (Probably Deleterious)
PLOD1	1	12017978	T	G	nonsynonymous SNV	1	1	Deleterious	Deleterious	Probably damaging	Possibly damaging	Neutral	Disease causing (Probably Deleterious)
PLOD1	1	12023615	G	A	nonsynonymous SNV	1	0	Deleterious	Deleterious	Benign	Benign	Deleterious	Disease causing (Probably Deleterious)
PLOD1	1	12023639	C	T	nonsynonymous SNV	1	2	Deleterious	Deleterious	Benign	Benign	Deleterious	Disease causing (Probably Deleterious)
PLOD1	1	12024329	T	C	nonsynonymous SNV	3	0	Deleterious	Deleterious	Probably damaging	Possibly damaging	Deleterious	Disease causing (Probably Deleterious)
PLOD1	1	12025552	C	A	nonsynonymous SNV	1 (1 Hom)	0	Deleterious	Deleterious	Possibly damaging	Possibly damaging	Neutral	Disease causing (Probably Deleterious)
PLOD1	1	12025600	C	T	nonsynonymous SNV	1	3	Deleterious	Deleterious	Possibly damaging	Benign	Deleterious	Disease causing (Probably Deleterious)
PLOD1	1	12027078	C	T	nonsynonymous SNV	1	0	Deleterious	Deleterious	Probably damaging	Possibly damaging	Deleterious	Disease causing (Probably Deleterious)
MFN2	1	12061462	G	T	nonsynonymous SNV	1	1	Deleterious	Deleterious	Possibly damaging	Possibly damaging	Deleterious	Disease causing (Probably Deleterious)
MFN2	1	12061465	G	C	nonsynonymous SNV	1	1	Deleterious	Tolerated	Possibly damaging	Benign	Deleterious	Disease causing (Probably Deleterious)
MFN2	1	12061468	A	C	nonsynonymous SNV	1	1	Deleterious	Deleterious	Probably damaging	Probably damaging	Deleterious	Disease causing (Probably Deleterious)
MFN2	1	12061473	A	C	nonsynonymous SNV	1	1	Tolerated	Tolerated	Benign	Benign	Deleterious	Disease causing (Probably Deleterious)
MFN2	1	12061521	C	T	stopgain	1	0	Unknown	Unknown	Unknown	Unknown	Deleterious	Disease causing (Probably Deleterious)
MFN2	1	12064892	G	A	nonsynonymous SNV	3	1	Tolerated	Tolerated	Possibly damaging	Benign	Deleterious	Disease causing automatic (Deleterious)
MFN2	1	12066637	C	T	nonsynonymous SNV	1	0	Tolerated	Tolerated	Benign	Benign	Deleterious	Disease causing (Probably Deleterious)
MFN2	1	12067162	G	T	nonsynonymous SNV	2	1	Deleterious	Deleterious	Probably damaging	Probably damaging	Deleterious	Disease causing (Probably Deleterious)
MFN2	1	12067182	C	T	nonsynonymous SNV	1	1	Deleterious	Deleterious	Probably damaging	Probably damaging	Deleterious	Disease causing (Probably Deleterious)
MFN2	1	12067183	G	A	nonsynonymous SNV	2	0	Deleterious	Deleterious	Probably damaging	Probably damaging	Deleterious	Disease causing (Probably Deleterious)
MFN2	1	12067243	C	T	nonsynonymous SNV	1	0	Deleterious	Tolerated	Probably damaging	Probably damaging	Deleterious	Disease causing (Probably Deleterious)
MFN2	1	12069692	G	A	nonsynonymous SNV	2	4	Tolerated	Tolerated	Benign	Benign	Neutral	Disease causing (Probably Deleterious)
EFHD2	1	15736686	G	T	nonsynonymous SNV	1	1	Tolerated	Tolerated	Benign	Benign	Unknown	Disease causing (Probably Deleterious)
EFHD2	1	15736720	G	A	nonsynonymous SNV	1	1	Deleterious	Deleterious	Probably damaging	Probably damaging	Unknown	Disease causing (Probably Deleterious)
EFHD2	1	15736743	G	T	nonsynonymous SNV	1	0	Deleterious	Tolerated	Benign	Benign	Unknown	Disease causing (Probably Deleterious)
EFHD2	1	15753730	G	A	nonsynonymous SNV	1	0	Tolerated	Tolerated	Possibly damaging	Benign	Deleterious	Disease causing (Probably Deleterious)
DDI2	1	15944178	G	A	nonsynonymous SNV	1	1	Deleterious	Deleterious	Probably damaging	Benign	Unknown	Disease causing (Probably Deleterious)
DDI2	1	15944232	G	A	nonsynonymous SNV	2	0	Tolerated	Tolerated	Possibly damaging	Benign	Unknown	Polymorphism (Probably Harmless)
DDI2	1	15944266	G	A	nonsynonymous SNV	1	0	Deleterious	Deleterious	Probably damaging	Probably damaging	Unknown	Disease causing (Probably Deleterious)
FBLIM1	1	16091566	G	A	nonsynonymous SNV	1	0	Deleterious	Deleterious	Probably damaging	Probably damaging	Neutral	Polymorphism (Probably Harmless)
FBLIM1	1	16093904	A	G	nonsynonymous SNV	1	1	Deleterious	Deleterious	Benign	Benign	Neutral	Polymorphism (Probably Harmless)
FBLIM1	1	16093936	C	T	nonsynonymous SNV	1	1	Deleterious	Deleterious	Probably damaging	Probably damaging	Neutral	Disease causing (Probably Deleterious)
FBLIM1	1	16094014	G	T	nonsynonymous SNV	1	1	Deleterious	Deleterious	Probably damaging	Probably damaging	Neutral	Disease causing (Probably Deleterious)
FBLIM1	1	16095065	C	T	nonsynonymous SNV	2	1	Tolerated	Deleterious	Possibly damaging	Benign	Neutral	Polymorphism (Probably Harmless)
FBLIM1	1	16096913	C	T	nonsynonymous SNV	1	1	Deleterious	Deleterious	Probably damaging	Probably damaging	Neutral	Disease causing (Probably Deleterious)
FBLIM1	1	16096919	G	A	nonsynonymous SNV	1	0	Deleterious	Deleterious	Probably damaging	Probably damaging	Deleterious	Disease causing (Probably Deleterious)
FBLIM1	1	16096951	G	A	nonsynonymous SNV	1	0	Deleterious	Deleterious	Probably damaging	Probably damaging	Neutral	Disease causing (Probably Deleterious)
FBLIM1	1	16096972	T	C	nonsynonymous SNV	1	0	Deleterious	Deleterious	Probably damaging	Probably damaging	Deleterious	Disease causing (Probably Deleterious)
FBLIM1	1	16096997	G	A	nonsynonymous SNV	1	0	Tolerated	Deleterious	Probably damaging	Probably damaging	Deleterious	Disease causing (Probably Deleterious)
FBLIM1	1	16097009	G	A	nonsynonymous SNV	1	0	Deleterious	Tolerated	Possibly damaging	Benign	Neutral	Disease causing (Probably Deleterious)
FBLIM1	1	16097026	A	G	nonsynonymous SNV	1	1	Tolerated	Tolerated	Possibly damaging	Benign	Neutral	Polymorphism (Probably Harmless)
FBLIM1	1	16097044	G	T	nonsynonymous SNV	1	0	Deleterious	Deleterious	Probably damaging	Probably damaging	Deleterious	Disease causing (Probably Deleterious)
FBLIM1	1	16097047	C	T	stopgain	1	1	Unknown	Unknown	Unknown	Unknown	Neutral	Disease causing (Probably Deleterious)
FBLIM1	1	16101153	G	C	nonsynonymous SNV	4	3	Tolerated	Tolerated	Possibly damaging	Possibly damaging	Neutral	Polymorphism (Probably Harmless)
FBLIM1	1	16101161	A	C	nonsynonymous SNV	2	3	Deleterious	Tolerated	Benign	Benign	Neutral	Polymorphism (Probably Harmless)
FBLIM1	1	16101480	G	A	nonsynonymous SNV	1	0	Deleterious	Tolerated	Benign	Benign	Unknown	Polymorphism (Probably Harmless)
EPHA2	1	16451737	C	G	nonsynonymous SNV	1	2	Tolerated	Tolerated	Benign	Benign	Deleterious	Disease causing (Probably Deleterious)
EPHA2	1	16451771	C	T	nonsynonymous SNV	1	1	Deleterious	Deleterious	Probably damaging	Probably damaging	Deleterious	Disease causing (Probably Deleterious)
EPHA2	1	16456055	C	T	nonsynonymous SNV	1	1	Tolerated	Tolerated	Probably damaging	Probably damaging	Deleterious	Disease causing (Probably Deleterious)
EPHA2	1	16456797	C	T	nonsynonymous SNV	2	0	Tolerated	Tolerated	Benign	Benign	Neutral	Disease causing (Probably Deleterious)
EPHA2	1	16458352	G	T	nonsynonymous SNV	1	2	Deleterious	Deleterious	Probably damaging	Probably damaging	Deleterious	Disease causing (Probably Deleterious)
EPHA2	1	16458722	C	T	nonsynonymous SNV	1	1	Tolerated	Tolerated	Probably damaging	Possibly damaging	Deleterious	Disease causing automatic (Deleterious)
EPHA2	1	16459770	G	A	nonsynonymous SNV	1	0	Deleterious	Deleterious	Probably damaging	Possibly damaging	Deleterious	Disease causing (Probably Deleterious)
EPHA2	1	16460373	C	T	nonsynonymous SNV	1	1	Tolerated	Tolerated	Possibly damaging	Benign	Neutral	Disease causing (Probably Deleterious)
EPHA2	1	16461649	C	A	nonsynonymous SNV	1	0	Tolerated	Tolerated	Benign	Benign	Neutral	Disease causing (Probably Deleterious)
EPHA2	1	16461683	C	T	nonsynonymous SNV	1	0	Tolerated	Tolerated	Benign	Benign	Neutral	Disease causing (Probably Deleterious)
EPHA2	1	16462209	T	C	nonsynonymous SNV	1	0	Tolerated	Tolerated	Benign	Benign	Neutral	Disease causing (Probably Deleterious)
EPHA2	1	16464480	G	T	nonsynonymous SNV	1	0	Tolerated	Tolerated	Benign	Benign	Neutral	Disease causing (Probably Deleterious)
EPHA2	1	16464503	G	A	nonsynonymous SNV	1	0	Tolerated	Tolerated	Possibly damaging	Benign	Neutral	Disease causing (Probably Deleterious)
EPHA2	1	16464510	G	A	nonsynonymous SNV	1	0	Deleterious	Deleterious	Probably damaging	Possibly damaging	Neutral	Disease causing (Probably Deleterious)
EPHA2	1	16464554	C	T	nonsynonymous SNV	1 (1 Hom)	0	Deleterious	Deleterious	Probably damaging	Probably damaging	Deleterious	Disease causing (Probably Deleterious)
EPHA2	1	16464570	C	T	nonsynonymous SNV	1	0	Tolerated	Tolerated	Benign	Benign	Deleterious	Disease causing (Probably Deleterious)
EPHA2	1	16464775	C	T	nonsynonymous SNV	1	0	Deleterious	Deleterious	Probably damaging	Probably damaging	Deleterious	Disease causing (Probably Deleterious)
EPHA2	1	16474924	C	A	nonsynonymous SNV	1	0	Deleterious	Deleterious	Probably damaging	Possibly damaging	Deleterious	Disease causing (Probably Deleterious)
EPHA2	1	16474926	A	T	nonsynonymous SNV	2	0	Deleterious	Deleterious	Possibly damaging	Possibly damaging	Neutral	Disease causing (Probably Deleterious)
EPHA2	1	16475014	C	A	nonsynonymous SNV	1	0	Deleterious	Deleterious	Probably damaging	Probably damaging	Deleterious	Disease causing (Probably Deleterious)
EPHA2	1	16475050	C	T	nonsynonymous SNV	1	1	Tolerated	Tolerated	Probably damaging	Probably damaging	Neutral	Disease causing (Probably Deleterious)
EPHA2	1	16475070	G	A	nonsynonymous SNV	1	1	Deleterious	Deleterious	Possibly damaging	Benign	Deleterious	Disease causing (Probably Deleterious)
EPHA2	1	16475076	C	T	nonsynonymous SNV	2	1	Deleterious	Deleterious	Benign	Benign	Neutral	Polymorphism (Probably Harmless)
EPHA2	1	16475147	C	A	nonsynonymous SNV	1	1	Tolerated	Tolerated	Probably damaging	Probably damaging	Deleterious	Disease causing (Probably Deleterious)
EPHA2	1	16475173	G	A	nonsynonymous SNV	1	1	Deleterious	Deleterious	Probably damaging	Possibly damaging	Neutral	Disease causing (Probably Deleterious)
EPHA2	1	16475380	T	C	nonsynonymous SNV	2	0	Deleterious	Tolerated	Possibly damaging	Possibly damaging	Deleterious	Disease causing (Probably Deleterious)
NECAP2	1	16767260	G	T	stopgain	1	0	Unknown	Unknown	Unknown	Unknown	Neutral	Disease causing automatic (Deleterious)
NECAP2	1	16770165	G	A	nonsynonymous SNV	2	1	Deleterious	Deleterious	Probably damaging	Probably damaging	Deleterious	Disease causing (Probably Deleterious)
NECAP2	1	16778370	G	A	nonsynonymous SNV	1	0	Deleterious	Deleterious	Probably damaging	Possibly damaging	Deleterious	Disease causing (Probably Deleterious)
NECAP2	1	16785377	C	T	stopgain	4	1	Unknown	Unknown	Unknown	Unknown	Unknown	Disease causing (Probably Deleterious)
NECAP2	1	16785378	A	T	nonsynonymous SNV	1	3	Deleterious	Deleterious	Probably damaging	Probably damaging	Unknown	Disease causing (Probably Deleterious)
SDHB	1	17380449	G	T	stopgain	1	0	Unknown	Unknown	Unknown	Unknown	Neutral	Disease causing automatic (Deleterious)
SDHB	1	17380457	C	T	nonsynonymous SNV	1	2	Tolerated	Tolerated	Benign	Benign	Neutral	Disease causing (Probably Deleterious)
SDHB	1	17380483	C	T	nonsynonymous SNV	1	3	Tolerated	Tolerated	Possibly damaging	Benign	Deleterious	Disease causing (Probably Deleterious)
PADI3	1	17586101	G	T	stopgain	1	1	Unknown	Unknown	Unknown	Unknown	Neutral	Disease causing automatic (Deleterious)
PADI3	1	17586122	G	A	nonsynonymous SNV	1	0	Deleterious	Deleterious	Probably damaging	Probably damaging	Deleterious	Disease causing (Probably Deleterious)
PADI3	1	17586185	C	T	nonsynonymous SNV	1	1	Tolerated	Deleterious	Benign	Benign	Neutral	Disease causing (Probably Deleterious)
PADI3	1	17588689	T	A	nonsynonymous SNV	3	5	Deleterious	Deleterious	Probably damaging	Probably damaging	Deleterious	Disease causing (Probably Deleterious)
PADI3	1	17594436	G	A	nonsynonymous SNV	1	0	Tolerated	Tolerated	Benign	Benign	Deleterious	Disease causing (Probably Deleterious)
PADI3	1	17596817	C	T	nonsynonymous SNV	2	4	Tolerated	Tolerated	Benign	Benign	Neutral	Disease causing (Probably Deleterious)
PADI3	1	17601155	G	A	nonsynonymous SNV	1	0	Tolerated	Tolerated	Probably damaging	Possibly damaging	Deleterious	Polymorphism (Probably Harmless)
PADI3	1	17601277	C	T	nonsynonymous SNV	1	0	Deleterious	Tolerated	Possibly damaging	Benign	Deleterious	Disease causing (Probably Deleterious)
PADI3	1	17603291	G	T	nonsynonymous SNV	1	0	Deleterious	Deleterious	Possibly damaging	Possibly damaging	Deleterious	Disease causing (Probably Deleterious)
PADI3	1	17609351	T	A	nonsynonymous SNV	1	1	Deleterious	Deleterious	Probably damaging	Probably damaging	Deleterious	Disease causing (Probably Deleterious)
PADI3	1	17609392	C	A	nonsynonymous SNV	1	1	Deleterious	Deleterious	Probably damaging	Probably damaging	Deleterious	Disease causing (Probably Deleterious)
RCC2	1	17743104	G	A	nonsynonymous SNV	1	0	Deleterious	Deleterious	Probably damaging	Probably damaging	Deleterious	Disease causing (Probably Deleterious)
RCC2	1	17752081	G	T	nonsynonymous SNV	1	0	Tolerated	Tolerated	Probably damaging	Possibly damaging	Deleterious	Disease causing (Probably Deleterious)
RCC2	1	17752108	C	T	nonsynonymous SNV	3	0	Deleterious	Tolerated	Possibly damaging	Benign	Deleterious	Disease causing (Probably Deleterious)
RCC2	1	17752109	G	A	nonsynonymous SNV	1	1	Deleterious	Deleterious	Probably damaging	Possibly damaging	Deleterious	Disease causing (Probably Deleterious)
RCC2	1	17752138	C	T	nonsynonymous SNV	1	0	Deleterious	Tolerated	Benign	Benign	Neutral	Disease causing (Probably Deleterious)
ALDH4A1	1	19199388	T	C	nonsynonymous SNV	1	0	Deleterious	Deleterious	Probably damaging	Probably damaging	Neutral	Disease causing (Probably Deleterious)
ALDH4A1	1	19200974	C	G	nonsynonymous SNV	1	0	Deleterious	Deleterious	Probably damaging	Probably damaging	Deleterious	Disease causing (Probably Deleterious)
ALDH4A1	1	19202894	C	A	nonsynonymous SNV	2	0	Deleterious	Deleterious	Probably damaging	Probably damaging	Deleterious	Disease causing (Probably Deleterious)
ALDH4A1	1	19202913	T	C	nonsynonymous SNV	1 (1 Hom)	0	Tolerated	Tolerated	Benign	Benign	Deleterious	Disease causing (Probably Deleterious)
ALDH4A1	1	19202952	G	T	nonsynonymous SNV	1	1	Tolerated	Deleterious	Possibly damaging	Possibly damaging	Deleterious	Disease causing (Probably Deleterious)
ALDH4A1	1	19203718	G	A	nonsynonymous SNV	1	0	Deleterious	Deleterious	Probably damaging	Probably damaging	Neutral	Disease causing (Probably Deleterious)
ALDH4A1	1	19208341	A	T	nonsynonymous SNV	1	2	Deleterious	Deleterious	Probably damaging	Probably damaging	Neutral	Disease causing (Probably Deleterious)
ALDH4A1	1	19209628	G	A	nonsynonymous SNV	1	0	Deleterious	Deleterious	Probably damaging	Probably damaging	Deleterious	Disease causing (Probably Deleterious)
ALDH4A1	1	19209629	G	T	nonsynonymous SNV	1	1	Deleterious	Deleterious	Probably damaging	Probably damaging	Deleterious	Disease causing (Probably Deleterious)
ALDH4A1	1	19209682	G	A	nonsynonymous SNV	2	0	Tolerated	Tolerated	Probably damaging	Probably damaging	Deleterious	Disease causing (Probably Deleterious)
ALDH4A1	1	19209686	C	T	nonsynonymous SNV	1	0	Deleterious	Deleterious	Probably damaging	Probably damaging	Deleterious	Disease causing (Probably Deleterious)
ALDH4A1	1	19209815	G	T	nonsynonymous SNV	1	0	Deleterious	Deleterious	Possibly damaging	Benign	Deleterious	Disease causing (Probably Deleterious)
ALDH4A1	1	19209879	A	G	nonsynonymous SNV	1	0	Deleterious	Deleterious	Probably damaging	Probably damaging	Deleterious	Disease causing (Probably Deleterious)
ALDH4A1	1	19211987	C	T	nonsynonymous SNV	1	0	Deleterious	Deleterious	Probably damaging	Probably damaging	Deleterious	Disease causing (Probably Deleterious)
ALDH4A1	1	19212051	G	C	nonsynonymous SNV	1	0	Tolerated	Tolerated	Benign	Benign	Deleterious	Disease causing (Probably Deleterious)
ALDH4A1	1	19216516	G	A	nonsynonymous SNV	2	1	Tolerated	Tolerated	Possibly damaging	Benign	Deleterious	Disease causing (Probably Deleterious)
ALDH4A1	1	19216532	T	C	nonsynonymous SNV	1	0	Deleterious	Deleterious	Benign	Benign	Deleterious	Disease causing (Probably Deleterious)
ALDH4A1	1	19216560	G	T	nonsynonymous SNV	1 (1 Hom)	0	Deleterious	Deleterious	Probably damaging	Probably damaging	Neutral	Disease causing (Probably Deleterious)
UBR4	1	19403236	G	T	nonsynonymous SNV	1	0	Deleterious	Deleterious	Possibly damaging	Possibly damaging	Deleterious	Disease causing (Probably Deleterious)
UBR4	1	19411080	C	T	nonsynonymous SNV	1	0	Tolerated	Tolerated	Possibly damaging	Benign	Deleterious	Disease causing (Probably Deleterious)
UBR4	1	19414317	T	C	nonsynonymous SNV	1	1	Tolerated	Tolerated	Probably damaging	Probably damaging	Deleterious	Disease causing (Probably Deleterious)
UBR4	1	19428015	G	T	nonsynonymous SNV	2	0	Deleterious	Deleterious	Probably damaging	Probably damaging	Deleterious	Disease causing (Probably Deleterious)
UBR4	1	19432242	A	T	nonsynonymous SNV	3	2	Deleterious	Unknown	Probably damaging	Probably damaging	Deleterious	Disease causing (Probably Deleterious)
UBR4	1	19432330	A	C	nonsynonymous SNV	1	2	Deleterious	Unknown	Probably damaging	Possibly damaging	Deleterious	Disease causing (Probably Deleterious)
UBR4	1	19433354	C	A	nonsynonymous SNV	2	2	Deleterious	Unknown	Probably damaging	Probably damaging	Deleterious	Disease causing (Probably Deleterious)
UBR4	1	19433373	T	G	nonsynonymous SNV	1	0	Tolerated	Unknown	Probably damaging	Probably damaging	Deleterious	Disease causing (Probably Deleterious)
UBR4	1	19447727	G	T	nonsynonymous SNV	1	0	Deleterious	Unknown	Probably damaging	Probably damaging	Deleterious	Disease causing (Probably Deleterious)
UBR4	1	19447767	C	T	nonsynonymous SNV	1	0	Deleterious	Unknown	Benign	Benign	Deleterious	Disease causing (Probably Deleterious)
UBR4	1	19467368	A	G	nonsynonymous SNV	1	0	Tolerated	Unknown	Probably damaging	Probably damaging	Deleterious	Disease causing (Probably Deleterious)
UBR4	1	19467931	A	G	nonsynonymous SNV	2	0	Deleterious	Unknown	Possibly damaging	Possibly damaging	Deleterious	Disease causing (Probably Deleterious)
UBR4	1	19467945	G	A	nonsynonymous SNV	1	0	Deleterious	Unknown	Probably damaging	Probably damaging	Deleterious	Disease causing (Probably Deleterious)
UBR4	1	19468217	C	G	nonsynonymous SNV	1	0	Tolerated	Unknown	Benign	Benign	Neutral	Disease causing (Probably Deleterious)
UBR4	1	19472315	A	C	nonsynonymous SNV	2	2	Deleterious	Unknown	Probably damaging	Probably damaging	Deleterious	Disease causing (Probably Deleterious)
UBR4	1	19473492	A	C	nonsynonymous SNV	1	0	Deleterious	Unknown	Probably damaging	Probably damaging	Deleterious	Disease causing (Probably Deleterious)
UBR4	1	19479873	A	C	nonsynonymous SNV	5	4	Deleterious	Unknown	Probably damaging	Possibly damaging	Deleterious	Disease causing (Probably Deleterious)
UBR4	1	19481428	G	A	nonsynonymous SNV	1	0	Tolerated	Unknown	Benign	Benign	Neutral	Disease causing (Probably Deleterious)
UBR4	1	19489077	T	A	nonsynonymous SNV	1	1	Tolerated	Unknown	Possibly damaging	Possibly damaging	Deleterious	Disease causing (Probably Deleterious)
UBR4	1	19499367	G	A	nonsynonymous SNV	1	0	Tolerated	Unknown	Benign	Benign	Deleterious	Disease causing (Probably Deleterious)
UBR4	1	19499538	T	C	nonsynonymous SNV	1	0	Tolerated	Unknown	Benign	Benign	Deleterious	Disease causing (Probably Deleterious)
UBR4	1	19499743	C	T	nonsynonymous SNV	1	1	Tolerated	Unknown	Benign	Benign	Neutral	Disease causing (Probably Deleterious)
UBR4	1	19500863	A	T	nonsynonymous SNV	1	1	Tolerated	Unknown	Possibly damaging	Possibly damaging	Deleterious	Disease causing (Probably Deleterious)
UBR4	1	19518776	T	C	nonsynonymous SNV	1	0	Tolerated	Unknown	Benign	Benign	Deleterious	Disease causing (Probably Deleterious)
UBR4	1	19526182	C	T	nonsynonymous SNV	1	1	Tolerated	Unknown	Probably damaging	Probably damaging	Deleterious	Disease causing (Probably Deleterious)
EMC1	1	19547289	G	A	nonsynonymous SNV	1	0	Deleterious	Deleterious	Probably damaging	Probably damaging	Deleterious	Disease causing (Probably Deleterious)
EMC1	1	19549144	C	A	nonsynonymous SNV	1	0	Deleterious	Deleterious	Possibly damaging	Possibly damaging	Deleterious	Disease causing (Probably Deleterious)
EMC1	1	19550041	G	A	nonsynonymous SNV	1	1	Deleterious	Tolerated	Possibly damaging	Possibly damaging	Deleterious	Disease causing (Probably Deleterious)
EMC1	1	19566340	G	A	nonsynonymous SNV	1	0	Tolerated	Tolerated	Possibly damaging	Benign	Neutral	Polymorphism (Probably Harmless)
EMC1	1	19566382	A	G	nonsynonymous SNV	1	1	Deleterious	Deleterious	Probably damaging	Possibly damaging	Deleterious	Disease causing (Probably Deleterious)
MRTO4	1	19583991	A	G	nonsynonymous SNV	1	0	Tolerated	Tolerated	Possibly damaging	Benign	Deleterious	Disease causing (Probably Deleterious)
MRTO4	1	19584997	G	A	nonsynonymous SNV	1	1	Tolerated	Tolerated	Benign	Benign	Deleterious	Disease causing (Probably Deleterious)
MRTO4	1	19585040	G	A	nonsynonymous SNV	1	0	Tolerated	Tolerated	Benign	Benign	Deleterious	Disease causing (Probably Deleterious)
AKR7A2	1	19635076	C	T	nonsynonymous SNV	1	0	Deleterious	Deleterious	Possibly damaging	Benign	Deleterious	Disease causing (Probably Deleterious)
CAPZB	1	19705109	T	C	nonsynonymous SNV	1	0	Deleterious	Tolerated	Probably damaging	Probably damaging	Deleterious	Disease causing (Probably Deleterious)
DDOST	1	20978976	G	A	nonsynonymous SNV	1	0	Tolerated	Tolerated	Benign	Benign	Deleterious	Disease causing (Probably Deleterious)
DDOST	1	20980170	G	A	nonsynonymous SNV	4	2	Deleterious	Deleterious	Probably damaging	Possibly damaging	Neutral	Disease causing (Probably Deleterious)
DDOST	1	20980193	C	A	nonsynonymous SNV	1	1	Deleterious	Deleterious	Possibly damaging	Possibly damaging	Deleterious	Disease causing (Probably Deleterious)
DDOST	1	20980734	G	A	nonsynonymous SNV	1	2	Tolerated	Tolerated	Benign	Benign	Deleterious	Disease causing (Probably Deleterious)
DDOST	1	20980801	G	A	nonsynonymous SNV	1	0	Deleterious	Deleterious	Probably damaging	Probably damaging	Deleterious	Disease causing (Probably Deleterious)
DDOST	1	20987758	C	T	nonsynonymous SNV	1	1	Deleterious	Deleterious	Probably damaging	Possibly damaging	Deleterious	Disease causing (Probably Deleterious)
HP1BP3	1	21071406	T	G	nonsynonymous SNV	2	5	Deleterious	Tolerated	Benign	Benign	Neutral	Disease causing (Probably Deleterious)
HP1BP3	1	21072082	A	G	nonsynonymous SNV	1	0	Deleterious	Tolerated	Probably damaging	Probably damaging	Neutral	Disease causing (Probably Deleterious)
ECE1	1	21546459	C	T	nonsynonymous SNV	1	0	Tolerated	Tolerated	Probably damaging	Probably damaging	Deleterious	Disease causing (Probably Deleterious)
ECE1	1	21554533	A	T	nonsynonymous SNV	2	0	Deleterious	Deleterious	Possibly damaging	Possibly damaging	Deleterious	Disease causing (Probably Deleterious)
ECE1	1	21582594	C	T	nonsynonymous SNV	1	0	Deleterious	Deleterious	Probably damaging	Probably damaging	Deleterious	Disease causing (Probably Deleterious)
ECE1	1	21586876	G	A	nonsynonymous SNV	2	0	Deleterious	Tolerated	Probably damaging	Probably damaging	Deleterious	Disease causing (Probably Deleterious)
ECE1	1	21605780	G	C	nonsynonymous SNV	1	1	Deleterious	Deleterious	Probably damaging	Possibly damaging	Neutral	Polymorphism (Probably Harmless)
ALPL	1	21902295	A	C	nonsynonymous SNV	1	0	Deleterious	Tolerated	Probably damaging	Probably damaging	Deleterious	Disease causing (Probably Deleterious)
ALPL	1	21902300	G	T	nonsynonymous SNV	1	0	Deleterious	Deleterious	Probably damaging	Probably damaging	Deleterious	Disease causing (Probably Deleterious)
ALPL	1	21903894	C	T	nonsynonymous SNV	1	0	Deleterious	Tolerated	Probably damaging	Possibly damaging	Deleterious	Disease causing (Probably Deleterious)
ALPL	1	21903920	G	T	stopgain	1	0	Unknown	Unknown	Unknown	Unknown	Deleterious	Disease causing (Probably Deleterious)
ALPL	1	21903963	C	T	nonsynonymous SNV	1	1	Deleterious	Deleterious	Probably damaging	Probably damaging	Deleterious	Disease causing (Probably Deleterious)
ALPL	1	21903969	C	T	nonsynonymous SNV	1	1	Deleterious	Deleterious	Probably damaging	Probably damaging	Deleterious	Disease causing (Probably Deleterious)
ALPL	1	21903980	C	T	nonsynonymous SNV	1	0	Deleterious	Deleterious	Probably damaging	Probably damaging	Deleterious	Disease causing (Probably Deleterious)
HSPG2	1	22150130	C	T	nonsynonymous SNV	1	3	Tolerated	Tolerated	Benign	Benign	Neutral	Disease causing (Probably Deleterious)
HSPG2	1	22155368	G	A	nonsynonymous SNV	1	0	Tolerated	Tolerated	Possibly damaging	Possibly damaging	Neutral	Disease causing (Probably Deleterious)
HSPG2	1	22155455	C	A	nonsynonymous SNV	1	3	Tolerated	Deleterious	Probably damaging	Probably damaging	Neutral	Disease causing (Probably Deleterious)
HSPG2	1	22156054	G	C	stopgain	1	0	Unknown	Unknown	Unknown	Unknown	Neutral	Disease causing automatic (Deleterious)
HSPG2	1	22156491	T	C	nonsynonymous SNV	1	0	Tolerated	Tolerated	Possibly damaging	Benign	Neutral	Disease causing (Probably Deleterious)
HSPG2	1	22156497	C	T	nonsynonymous SNV	1	1	Deleterious	Deleterious	Possibly damaging	Benign	Neutral	Disease causing (Probably Deleterious)
HSPG2	1	22156507	A	G	nonsynonymous SNV	1	0	Deleterious	Tolerated	Probably damaging	Possibly damaging	Neutral	Disease causing (Probably Deleterious)
HSPG2	1	22156567	C	T	nonsynonymous SNV	1	1	Deleterious	Deleterious	Probably damaging	Probably damaging	Neutral	Disease causing (Probably Deleterious)
HSPG2	1	22156570	C	A	nonsynonymous SNV	1	0	Deleterious	Deleterious	Probably damaging	Probably damaging	Neutral	Disease causing (Probably Deleterious)
HSPG2	1	22157757	G	A	nonsynonymous SNV	1	1	Deleterious	Deleterious	Probably damaging	Probably damaging	Neutral	Polymorphism (Probably Harmless)
HSPG2	1	22157763	T	C	nonsynonymous SNV	1	0	Tolerated	Deleterious	Possibly damaging	Benign	Deleterious	Disease causing (Probably Deleterious)
HSPG2	1	22157776	A	G	nonsynonymous SNV	1	0	Tolerated	Deleterious	Benign	Benign	Deleterious	Disease causing (Probably Deleterious)
HSPG2	1	22157800	G	A	nonsynonymous SNV	1	2	Tolerated	Deleterious	Probably damaging	Probably damaging	Neutral	Disease causing (Probably Deleterious)
HSPG2	1	22157808	C	T	nonsynonymous SNV	1	0	Tolerated	Deleterious	Probably damaging	Probably damaging	Neutral	Disease causing (Probably Deleterious)
HSPG2	1	22157962	A	G	nonsynonymous SNV	1	0	Deleterious	Deleterious	Probably damaging	Probably damaging	Neutral	Disease causing (Probably Deleterious)
HSPG2	1	22157969	G	T	nonsynonymous SNV	1	1	Deleterious	Deleterious	Possibly damaging	Possibly damaging	Deleterious	Polymorphism (Probably Harmless)
HSPG2	1	22158164	G	A	nonsynonymous SNV	1	0	Tolerated	Deleterious	Probably damaging	Probably damaging	Neutral	Disease causing (Probably Deleterious)
HSPG2	1	22158188	G	C	nonsynonymous SNV	1	0	Deleterious	Tolerated	Probably damaging	Probably damaging	Neutral	Disease causing (Probably Deleterious)
HSPG2	1	22158227	A	G	nonsynonymous SNV	1	1	Deleterious	Deleterious	Probably damaging	Probably damaging	Deleterious	Disease causing (Probably Deleterious)
HSPG2	1	22159028	A	G	nonsynonymous SNV	1	1	Deleterious	Deleterious	Possibly damaging	Benign	Neutral	Disease causing (Probably Deleterious)
HSPG2	1	22160001	C	T	nonsynonymous SNV	4	3	Deleterious	Deleterious	Probably damaging	Probably damaging	Neutral	Disease causing (Probably Deleterious)
HSPG2	1	22160377	C	T	nonsynonymous SNV	1	3	Tolerated	Deleterious	Probably damaging	Probably damaging	Neutral	Disease causing (Probably Deleterious)
HSPG2	1	22161190	C	T	nonsynonymous SNV	1	1	Tolerated	Tolerated	Probably damaging	Probably damaging	Neutral	Disease causing (Probably Deleterious)
HSPG2	1	22161207	C	T	nonsynonymous SNV	1	0	Deleterious	Deleterious	Probably damaging	Probably damaging	Neutral	Disease causing (Probably Deleterious)
HSPG2	1	22161249	G	T	nonsynonymous SNV	1	0	Tolerated	Deleterious	Probably damaging	Possibly damaging	Neutral	Polymorphism (Probably Harmless)
HSPG2	1	22161265	C	T	nonsynonymous SNV	1	0	Tolerated	Tolerated	Possibly damaging	Possibly damaging	Neutral	Polymorphism (Probably Harmless)
HSPG2	1	22161336	T	A	nonsynonymous SNV	1	1	Tolerated	Tolerated	Possibly damaging	Possibly damaging	Neutral	Disease causing (Probably Deleterious)
HSPG2	1	22161394	C	T	nonsynonymous SNV	3	2	Deleterious	Deleterious	Probably damaging	Probably damaging	Neutral	Disease causing (Probably Deleterious)
HSPG2	1	22163301	A	G	nonsynonymous SNV	1	0	Tolerated	Deleterious	Probably damaging	Probably damaging	Neutral	Disease causing (Probably Deleterious)
HSPG2	1	22163380	G	A	nonsynonymous SNV	1	1	Tolerated	Tolerated	Probably damaging	Possibly damaging	Neutral	Polymorphism (Probably Harmless)
HSPG2	1	22163392	G	T	nonsynonymous SNV	1	0	Tolerated	Tolerated	Possibly damaging	Possibly damaging	Neutral	Polymorphism (Probably Harmless)
HSPG2	1	22163393	G	T	nonsynonymous SNV	1	1	Tolerated	Deleterious	Probably damaging	Probably damaging	Deleterious	Disease causing (Probably Deleterious)
HSPG2	1	22163401	C	T	nonsynonymous SNV	1	0	Tolerated	Deleterious	Possibly damaging	Benign	Neutral	Polymorphism (Probably Harmless)
HSPG2	1	22163454	G	A	nonsynonymous SNV	1	0	Deleterious	Tolerated	Possibly damaging	Benign	Neutral	Polymorphism (Probably Harmless)
HSPG2	1	22165920	C	T	nonsynonymous SNV	1	3	Deleterious	Deleterious	Probably damaging	Probably damaging	Deleterious	Disease causing (Probably Deleterious)
HSPG2	1	22165933	C	A	nonsynonymous SNV	1	0	Deleterious	Deleterious	Probably damaging	Probably damaging	Neutral	Disease causing (Probably Deleterious)
HSPG2	1	22165975	C	T	nonsynonymous SNV	1	0	Tolerated	Tolerated	Probably damaging	Probably damaging	Neutral	Disease causing (Probably Deleterious)
HSPG2	1	22166008	G	A	nonsynonymous SNV	2	1	Deleterious	Deleterious	Probably damaging	Probably damaging	Neutral	Disease causing (Probably Deleterious)
HSPG2	1	22166012	C	A	nonsynonymous SNV	1	0	Deleterious	Deleterious	Probably damaging	Probably damaging	Neutral	Disease causing (Probably Deleterious)
HSPG2	1	22166365	T	C	nonsynonymous SNV	1	1	Tolerated	Tolerated	Probably damaging	Probably damaging	Neutral	Polymorphism (Probably Harmless)
HSPG2	1	22166428	T	C	nonsynonymous SNV	1	0	Tolerated	Deleterious	Probably damaging	Probably damaging	Neutral	Disease causing (Probably Deleterious)
HSPG2	1	22166449	C	T	nonsynonymous SNV	2	1	Deleterious	Deleterious	Probably damaging	Probably damaging	Neutral	Disease causing (Probably Deleterious)
HSPG2	1	22166460	C	G	nonsynonymous SNV	1	0	Deleterious	Deleterious	Probably damaging	Probably damaging	Neutral	Disease causing (Probably Deleterious)
HSPG2	1	22166462	G	T	nonsynonymous SNV	2	0	Deleterious	Tolerated	Probably damaging	Probably damaging	Neutral	Disease causing (Probably Deleterious)
HSPG2	1	22166491	G	T	stopgain	2	0	Unknown	Unknown	Unknown	Unknown	Neutral	Disease causing automatic (Deleterious)
HSPG2	1	22167625	T	C	nonsynonymous SNV	1	2	Tolerated	Tolerated	Possibly damaging	Possibly damaging	Neutral	Polymorphism (Probably Harmless)
HSPG2	1	22167680	A	G	nonsynonymous SNV	1	0	Deleterious	Tolerated	Probably damaging	Probably damaging	Neutral	Polymorphism (Probably Harmless)
HSPG2	1	22167685	C	T	nonsynonymous SNV	2	0	Tolerated	Deleterious	Benign	Benign	Neutral	Disease causing (Probably Deleterious)
HSPG2	1	22168591	C	T	nonsynonymous SNV	1 (1 Hom)	1	Deleterious	Deleterious	Probably damaging	Probably damaging	Neutral	Disease causing (Probably Deleterious)
HSPG2	1	22168784	C	A	nonsynonymous SNV	1	0	Tolerated	Tolerated	Possibly damaging	Possibly damaging	Neutral	Polymorphism (Probably Harmless)
HSPG2	1	22168788	G	T	nonsynonymous SNV	2	0	Deleterious	Deleterious	Possibly damaging	Possibly damaging	Neutral	Disease causing (Probably Deleterious)
HSPG2	1	22169309	T	C	nonsynonymous SNV	1	0	Tolerated	Tolerated	Probably damaging	Probably damaging	Neutral	Polymorphism (Probably Harmless)
HSPG2	1	22169376	A	G	nonsynonymous SNV	1	0	Tolerated	Tolerated	Probably damaging	Probably damaging	Neutral	Disease causing (Probably Deleterious)
HSPG2	1	22169414	G	T	nonsynonymous SNV	1	0	Deleterious	Deleterious	Possibly damaging	Benign	Neutral	Disease causing (Probably Deleterious)
HSPG2	1	22169806	G	T	nonsynonymous SNV	1	0	Tolerated	Deleterious	Benign	Benign	Neutral	Polymorphism (Probably Harmless)
HSPG2	1	22169873	G	T	stopgain	1	2	Unknown	Unknown	Unknown	Unknown	Neutral	Disease causing automatic (Deleterious)
HSPG2	1	22169875	G	T	stopgain	1	1	Unknown	Unknown	Unknown	Unknown	Neutral	Disease causing automatic (Deleterious)
HSPG2	1	22169892	C	T	nonsynonymous SNV	1	0	Deleterious	Deleterious	Probably damaging	Probably damaging	Neutral	Polymorphism (Probably Harmless)
HSPG2	1	22170690	G	A	nonsynonymous SNV	1	0	Tolerated	Tolerated	Probably damaging	Probably damaging	Neutral	Polymorphism (Probably Harmless)
HSPG2	1	22170706	G	A	nonsynonymous SNV	1	0	Tolerated	Tolerated	Possibly damaging	Benign	Neutral	Polymorphism (Probably Harmless)
HSPG2	1	22170712	C	A	nonsynonymous SNV	2	2	Tolerated	Tolerated	Possibly damaging	Possibly damaging	Neutral	Polymorphism (Probably Harmless)
HSPG2	1	22170715	A	C	nonsynonymous SNV	1	0	Deleterious	Deleterious	Probably damaging	Probably damaging	Neutral	Disease causing (Probably Deleterious)
HSPG2	1	22170756	G	T	nonsynonymous SNV	1 (1 Hom)	0	Deleterious	Deleterious	Probably damaging	Probably damaging	Neutral	Disease causing (Probably Deleterious)
HSPG2	1	22172671	G	T	nonsynonymous SNV	1	0	Tolerated	Deleterious	Possibly damaging	Possibly damaging	Neutral	Disease causing (Probably Deleterious)
HSPG2	1	22172687	C	A	nonsynonymous SNV	1	0	Deleterious	Deleterious	Probably damaging	Probably damaging	Deleterious	Disease causing (Probably Deleterious)
HSPG2	1	22172730	G	A	nonsynonymous SNV	1	2	Deleterious	Deleterious	Probably damaging	Probably damaging	Neutral	Disease causing (Probably Deleterious)
HSPG2	1	22172736	G	A	nonsynonymous SNV	1	0	Tolerated	Deleterious	Probably damaging	Possibly damaging	Neutral	Polymorphism (Probably Harmless)
HSPG2	1	22173035	C	T	nonsynonymous SNV	1	0	Deleterious	Deleterious	Probably damaging	Probably damaging	Neutral	Disease causing (Probably Deleterious)
HSPG2	1	22173945	G	A	nonsynonymous SNV	1	0	Deleterious	Tolerated	Probably damaging	Probably damaging	Neutral	Disease causing (Probably Deleterious)
HSPG2	1	22174282	A	C	nonsynonymous SNV	1	1	Tolerated	Deleterious	Benign	Benign	Neutral	Polymorphism (Probably Harmless)
HSPG2	1	22174292	G	T	nonsynonymous SNV	1	1	Tolerated	Tolerated	Probably damaging	Possibly damaging	Neutral	Polymorphism (Probably Harmless)
HSPG2	1	22174561	G	A	nonsynonymous SNV	1	0	Tolerated	Tolerated	Benign	Benign	Neutral	Disease causing (Probably Deleterious)
HSPG2	1	22174568	G	A	nonsynonymous SNV	1	1	Deleterious	Deleterious	Probably damaging	Probably damaging	Neutral	Disease causing (Probably Deleterious)
HSPG2	1	22175460	C	T	nonsynonymous SNV	1	1	Tolerated	Deleterious	Probably damaging	Probably damaging	Neutral	Disease causing (Probably Deleterious)
HSPG2	1	22176548	G	A	nonsynonymous SNV	1	0	Deleterious	Deleterious	Probably damaging	Probably damaging	Neutral	Disease causing (Probably Deleterious)
HSPG2	1	22176563	G	A	nonsynonymous SNV	1	1	Tolerated	Deleterious	Probably damaging	Probably damaging	Neutral	Disease causing (Probably Deleterious)
HSPG2	1	22176879	A	G	nonsynonymous SNV	2	3	Tolerated	Tolerated	Probably damaging	Probably damaging	Neutral	Disease causing (Probably Deleterious)
HSPG2	1	22176912	G	A	nonsynonymous SNV	1	0	Tolerated	Deleterious	Possibly damaging	Possibly damaging	Neutral	Polymorphism (Probably Harmless)
HSPG2	1	22178173	G	A	nonsynonymous SNV	1	0	Deleterious	Tolerated	Benign	Benign	Neutral	Polymorphism (Probably Harmless)
HSPG2	1	22178370	C	T	nonsynonymous SNV	1	0	Deleterious	Deleterious	Probably damaging	Probably damaging	Neutral	Disease causing (Probably Deleterious)
HSPG2	1	22178373	G	T	nonsynonymous SNV	1	0	Tolerated	Tolerated	Probably damaging	Probably damaging	Neutral	Disease causing (Probably Deleterious)
HSPG2	1	22178380	C	T	nonsynonymous SNV	1	1	Tolerated	Deleterious	Possibly damaging	Benign	Neutral	Polymorphism (Probably Harmless)
HSPG2	1	22178643	C	T	nonsynonymous SNV	1	0	Deleterious	Tolerated	Possibly damaging	Possibly damaging	Neutral	Disease causing (Probably Deleterious)
HSPG2	1	22179471	G	A	stopgain	1	1	Unknown	Unknown	Unknown	Unknown	Neutral	Disease causing automatic (Deleterious)
HSPG2	1	22179528	A	G	nonsynonymous SNV	2	1	Tolerated	Deleterious	Probably damaging	Probably damaging	Neutral	Disease causing (Probably Deleterious)
HSPG2	1	22180688	G	T	nonsynonymous SNV	1	2	Tolerated	Deleterious	Benign	Benign	Neutral	Disease causing (Probably Deleterious)
HSPG2	1	22180796	G	T	nonsynonymous SNV	1	0	Tolerated	Deleterious	Probably damaging	Probably damaging	Neutral	Disease causing (Probably Deleterious)
HSPG2	1	22180818	G	A	nonsynonymous SNV	1	2	Deleterious	Deleterious	Probably damaging	Probably damaging	Neutral	Disease causing (Probably Deleterious)
HSPG2	1	22181118	G	A	nonsynonymous SNV	1	2	Tolerated	Tolerated	Probably damaging	Probably damaging	Neutral	Disease causing (Probably Deleterious)
HSPG2	1	22181132	C	T	nonsynonymous SNV	1	0	Deleterious	Tolerated	Probably damaging	Probably damaging	Neutral	Polymorphism (Probably Harmless)
HSPG2	1	22181159	G	A	nonsynonymous SNV	1	1	Tolerated	Deleterious	Possibly damaging	Benign	Neutral	Polymorphism (Probably Harmless)
HSPG2	1	22181219	G	A	nonsynonymous SNV	1	1	Tolerated	Deleterious	Probably damaging	Probably damaging	Neutral	Disease causing (Probably Deleterious)
HSPG2	1	22181225	T	C	nonsynonymous SNV	1	0	Deleterious	Deleterious	Benign	Benign	Neutral	Disease causing (Probably Deleterious)
HSPG2	1	22181416	C	A	nonsynonymous SNV	1	2	Tolerated	Tolerated	Benign	Benign	Neutral	Disease causing (Probably Deleterious)
HSPG2	1	22181446	G	T	nonsynonymous SNV	1	0	Deleterious	Deleterious	Probably damaging	Probably damaging	Neutral	Disease causing (Probably Deleterious)
HSPG2	1	22182115	G	A	nonsynonymous SNV	2	4	Deleterious	Deleterious	Probably damaging	Probably damaging	Neutral	Disease causing (Probably Deleterious)
HSPG2	1	22182117	A	G	nonsynonymous SNV	1	0	Deleterious	Deleterious	Probably damaging	Probably damaging	Neutral	Disease causing (Probably Deleterious)
HSPG2	1	22182123	C	T	nonsynonymous SNV	1	0	Tolerated	Tolerated	Possibly damaging	Possibly damaging	Neutral	Disease causing (Probably Deleterious)
HSPG2	1	22182144	G	T	nonsynonymous SNV	1	0	Tolerated	Deleterious	Benign	Benign	Neutral	Polymorphism (Probably Harmless)
HSPG2	1	22182317	G	T	nonsynonymous SNV	1	1	Tolerated	Deleterious	Benign	Benign	Deleterious	Disease causing (Probably Deleterious)
HSPG2	1	22182324	C	T	nonsynonymous SNV	1	0	Tolerated	Deleterious	Possibly damaging	Possibly damaging	Neutral	Disease causing (Probably Deleterious)
HSPG2	1	22182333	G	A	nonsynonymous SNV	1	1	Tolerated	Deleterious	Probably damaging	Possibly damaging	Neutral	Disease causing (Probably Deleterious)
HSPG2	1	22182369	T	C	nonsynonymous SNV	1	0	Tolerated	Tolerated	Probably damaging	Probably damaging	Deleterious	Polymorphism (Probably Harmless)
HSPG2	1	22182388	C	T	nonsynonymous SNV	1	0	Tolerated	Tolerated	Probably damaging	Possibly damaging	Neutral	Polymorphism (Probably Harmless)
HSPG2	1	22183789	C	T	nonsynonymous SNV	1	0	Tolerated	Tolerated	Probably damaging	Probably damaging	Neutral	Disease causing (Probably Deleterious)
HSPG2	1	22183794	C	T	nonsynonymous SNV	1	3	Deleterious	Deleterious	Probably damaging	Probably damaging	Neutral	Disease causing (Probably Deleterious)
HSPG2	1	22183799	G	T	nonsynonymous SNV	1	2	Tolerated	Deleterious	Probably damaging	Probably damaging	Neutral	Disease causing (Probably Deleterious)
HSPG2	1	22183822	G	A	nonsynonymous SNV	1	0	Tolerated	Deleterious	Probably damaging	Possibly damaging	Neutral	Disease causing (Probably Deleterious)
HSPG2	1	22183837	G	A	nonsynonymous SNV	1	1	Tolerated	Deleterious	Probably damaging	Probably damaging	Neutral	Polymorphism (Probably Harmless)
HSPG2	1	22183864	G	A	nonsynonymous SNV	2	0	Tolerated	Tolerated	Possibly damaging	Possibly damaging	Neutral	Disease causing (Probably Deleterious)
HSPG2	1	22186340	G	A	stopgain	1	2	Unknown	Unknown	Unknown	Unknown	Neutral	Disease causing automatic (Deleterious)
HSPG2	1	22186361	G	A	nonsynonymous SNV	1	1	Tolerated	Tolerated	Benign	Benign	Neutral	Disease causing (Probably Deleterious)
HSPG2	1	22188328	C	T	nonsynonymous SNV	1	0	Deleterious	Tolerated	Probably damaging	Probably damaging	Neutral	Disease causing (Probably Deleterious)
HSPG2	1	22190597	C	T	nonsynonymous SNV	1	1	Deleterious	Deleterious	Probably damaging	Probably damaging	Neutral	Disease causing (Probably Deleterious)
HSPG2	1	22190634	C	T	nonsynonymous SNV	1	0	Deleterious	Deleterious	Probably damaging	Probably damaging	Neutral	Disease causing (Probably Deleterious)
HSPG2	1	22190670	G	T	nonsynonymous SNV	1	0	Tolerated	Deleterious	Probably damaging	Possibly damaging	Neutral	Disease causing (Probably Deleterious)
HSPG2	1	22192241	C	T	nonsynonymous SNV	1	0	Tolerated	Deleterious	Probably damaging	Probably damaging	Deleterious	Disease causing (Probably Deleterious)
HSPG2	1	22199129	G	A	nonsynonymous SNV	1	1	Tolerated	Deleterious	Benign	Benign	Neutral	Polymorphism (Probably Harmless)
HSPG2	1	22199156	C	T	nonsynonymous SNV	2	3	Deleterious	Deleterious	Probably damaging	Probably damaging	Neutral	Disease causing (Probably Deleterious)
HSPG2	1	22199187	G	T	nonsynonymous SNV	1	1	Deleterious	Deleterious	Probably damaging	Probably damaging	Neutral	Disease causing (Probably Deleterious)
HSPG2	1	22199217	G	A	nonsynonymous SNV	1	1	Tolerated	Tolerated	Possibly damaging	Possibly damaging	Neutral	Disease causing (Probably Deleterious)
HSPG2	1	22199500	C	T	nonsynonymous SNV	1	0	Deleterious	Deleterious	Probably damaging	Probably damaging	Deleterious	Disease causing (Probably Deleterious)
HSPG2	1	22199515	T	C	nonsynonymous SNV	1	0	Tolerated	Tolerated	Probably damaging	Probably damaging	Neutral	Disease causing (Probably Deleterious)
HSPG2	1	22199546	C	G	nonsynonymous SNV	1	0	Deleterious	Deleterious	Probably damaging	Probably damaging	Neutral	Disease causing (Probably Deleterious)
HSPG2	1	22200419	T	C	nonsynonymous SNV	1	0	Tolerated	Deleterious	Probably damaging	Probably damaging	Deleterious	Disease causing (Probably Deleterious)
HSPG2	1	22201145	G	T	nonsynonymous SNV	1	0	Deleterious	Deleterious	Probably damaging	Probably damaging	Neutral	Disease causing (Probably Deleterious)
HSPG2	1	22201164	C	T	nonsynonymous SNV	1	1	Tolerated	Deleterious	Probably damaging	Possibly damaging	Neutral	Disease causing (Probably Deleterious)
HSPG2	1	22202198	G	A	nonsynonymous SNV	1 (1 Hom)	1	Deleterious	Deleterious	Probably damaging	Probably damaging	Deleterious	Disease causing (Probably Deleterious)
HSPG2	1	22202222	C	T	nonsynonymous SNV	2	1 (1 Hom)	Tolerated	Deleterious	Probably damaging	Probably damaging	Deleterious	Disease causing (Probably Deleterious)
HSPG2	1	22202856	T	G	nonsynonymous SNV	1	0	Deleterious	Deleterious	Probably damaging	Probably damaging	Deleterious	Disease causing (Probably Deleterious)
HSPG2	1	22203106	C	T	nonsynonymous SNV	1	1	Deleterious	Deleterious	Probably damaging	Probably damaging	Neutral	Disease causing (Probably Deleterious)
HSPG2	1	22204689	C	A	nonsynonymous SNV	1	0	Deleterious	Deleterious	Probably damaging	Probably damaging	Deleterious	Disease causing (Probably Deleterious)
HSPG2	1	22204953	G	T	nonsynonymous SNV	1	0	Tolerated	Tolerated	Probably damaging	Probably damaging	Neutral	Disease causing (Probably Deleterious)
HSPG2	1	22205103	C	T	nonsynonymous SNV	1	0	Deleterious	Deleterious	Probably damaging	Probably damaging	Deleterious	Disease causing (Probably Deleterious)
HSPG2	1	22205149	C	A	nonsynonymous SNV	1	1	Deleterious	Deleterious	Probably damaging	Probably damaging	Neutral	Disease causing (Probably Deleterious)
HSPG2	1	22205490	C	T	nonsynonymous SNV	1	1	Deleterious	Deleterious	Probably damaging	Possibly damaging	Neutral	Disease causing (Probably Deleterious)
HSPG2	1	22205496	G	A	nonsynonymous SNV	1	2	Tolerated	Deleterious	Probably damaging	Probably damaging	Neutral	Polymorphism (Probably Harmless)
HSPG2	1	22205542	C	T	nonsynonymous SNV	1	0	Tolerated	Deleterious	Possibly damaging	Benign	Neutral	Polymorphism (Probably Harmless)
HSPG2	1	22206608	G	A	nonsynonymous SNV	2	2	Deleterious	Tolerated	Probably damaging	Probably damaging	Neutral	Disease causing (Probably Deleterious)
HSPG2	1	22206737	C	T	nonsynonymous SNV	1	0	Deleterious	Deleterious	Probably damaging	Probably damaging	Neutral	Disease causing (Probably Deleterious)
HSPG2	1	22206915	C	T	nonsynonymous SNV	1	0	Tolerated	Deleterious	Benign	Benign	Deleterious	Disease causing (Probably Deleterious)
HSPG2	1	22206977	C	T	nonsynonymous SNV	3	4	Deleterious	Deleterious	Probably damaging	Benign	Neutral	Disease causing (Probably Deleterious)
HSPG2	1	22207273	C	T	nonsynonymous SNV	1	2	Deleterious	Deleterious	Probably damaging	Probably damaging	Neutral	Disease causing (Probably Deleterious)
HSPG2	1	22207279	G	A	nonsynonymous SNV	1	2	Deleterious	Deleterious	Possibly damaging	Possibly damaging	Neutral	Disease causing (Probably Deleterious)
HSPG2	1	22207295	C	T	nonsynonymous SNV	1	1	Tolerated	Deleterious	Probably damaging	Possibly damaging	Neutral	Disease causing (Probably Deleterious)
HSPG2	1	22207319	A	T	nonsynonymous SNV	1	0	Deleterious	Deleterious	Probably damaging	Probably damaging	Neutral	Disease causing (Probably Deleterious)
HSPG2	1	22207849	G	T	nonsynonymous SNV	1	0	Tolerated	Deleterious	Probably damaging	Probably damaging	Neutral	Disease causing (Probably Deleterious)
HSPG2	1	22207966	C	T	nonsynonymous SNV	1	1	Tolerated	Tolerated	Probably damaging	Probably damaging	Neutral	Disease causing (Probably Deleterious)
HSPG2	1	22211554	G	A	nonsynonymous SNV	1	0	Deleterious	Tolerated	Probably damaging	Probably damaging	Neutral	Disease causing (Probably Deleterious)
HSPG2	1	22211941	G	T	nonsynonymous SNV	4	4	Tolerated	Deleterious	Possibly damaging	Benign	Neutral	Disease causing (Probably Deleterious)
HSPG2	1	22213981	C	T	nonsynonymous SNV	1	0	Deleterious	Deleterious	Probably damaging	Probably damaging	Deleterious	Disease causing (Probably Deleterious)
HSPG2	1	22214520	G	A	nonsynonymous SNV	1	2	Deleterious	Tolerated	Probably damaging	Probably damaging	Neutral	Disease causing (Probably Deleterious)
HSPG2	1	22222455	G	T	nonsynonymous SNV	1	0	Tolerated	Deleterious	Benign	Benign	Neutral	Polymorphism (Probably Harmless)
EPHB2	1	23111200	T	A	nonsynonymous SNV	1	1	Tolerated	Tolerated	Probably damaging	Probably damaging	Deleterious	Disease causing (Probably Deleterious)
EPHB2	1	23111426	G	C	nonsynonymous SNV	2	0	Tolerated	Tolerated	Benign	Benign	Deleterious	Disease causing (Probably Deleterious)
EPHB2	1	23111490	C	A	nonsynonymous SNV	1	0	Tolerated	Tolerated	Possibly damaging	Benign	Deleterious	Disease causing (Probably Deleterious)
EPHB2	1	23111516	G	A	nonsynonymous SNV	1	0	Deleterious	Deleterious	Probably damaging	Possibly damaging	Deleterious	Disease causing (Probably Deleterious)
EPHB2	1	23111545	G	A	nonsynonymous SNV	1	0	Tolerated	Tolerated	Possibly damaging	Benign	Deleterious	Disease causing (Probably Deleterious)
EPHB2	1	23111555	G	A	nonsynonymous SNV	1	2	Tolerated	Tolerated	Benign	Benign	Deleterious	Disease causing (Probably Deleterious)
EPHB2	1	23191430	A	G	nonsynonymous SNV	1	0	Deleterious	Deleterious	Probably damaging	Probably damaging	Deleterious	Disease causing (Probably Deleterious)
EPHB2	1	23191431	G	T	nonsynonymous SNV	1	1	Tolerated	Tolerated	Probably damaging	Probably damaging	Deleterious	Disease causing (Probably Deleterious)
EPHB2	1	23240025	C	G	nonsynonymous SNV	1	0	Deleterious	Deleterious	Probably damaging	Probably damaging	Deleterious	Disease causing (Probably Deleterious)
EPHB2	1	23240155	A	G	nonsynonymous SNV	1	0	Deleterious	Tolerated	Benign	Benign	Neutral	Disease causing (Probably Deleterious)
KDM1A	1	23406104	T	C	nonsynonymous SNV	3	1	Tolerated	Tolerated	Probably damaging	Probably damaging	Deleterious	Disease causing (Probably Deleterious)
KDM1A	1	23406122	G	A	nonsynonymous SNV	2	0	Tolerated	Deleterious	Possibly damaging	Benign	Deleterious	Disease causing (Probably Deleterious)
LUZP1	1	23418803	G	C	nonsynonymous SNV	3	5	Deleterious	Deleterious	Benign	Benign	Neutral	Polymorphism (Probably Harmless)
LUZP1	1	23420487	G	A	nonsynonymous SNV	1	0	Deleterious	Deleterious	Probably damaging	Possibly damaging	Neutral	Disease causing (Probably Deleterious)
ASAP3	1	23757595	C	T	nonsynonymous SNV	2	0	Deleterious	Deleterious	Probably damaging	Probably damaging	Neutral	Disease causing (Probably Deleterious)
ASAP3	1	23757614	C	T	nonsynonymous SNV	2	2	Deleterious	Deleterious	Probably damaging	Probably damaging	Neutral	Disease causing (Probably Deleterious)
ASAP3	1	23757618	G	T	nonsynonymous SNV	1	0	Deleterious	Deleterious	Probably damaging	Possibly damaging	Neutral	Disease causing (Probably Deleterious)
ASAP3	1	23758249	G	T	nonsynonymous SNV	1	1	Deleterious	Deleterious	Possibly damaging	Possibly damaging	Neutral	Polymorphism (Probably Harmless)
ASAP3	1	23758298	G	T	nonsynonymous SNV	1	2	Deleterious	Tolerated	Benign	Benign	Neutral	Polymorphism (Probably Harmless)
ASAP3	1	23758309	C	A	nonsynonymous SNV	1	0	Deleterious	Deleterious	Possibly damaging	Benign	Neutral	Disease causing (Probably Deleterious)
ASAP3	1	23759594	C	T	nonsynonymous SNV	1	1	Deleterious	Deleterious	Probably damaging	Probably damaging	Neutral	Polymorphism (Probably Harmless)
ASAP3	1	23759679	G	T	nonsynonymous SNV	2	0	Deleterious	Deleterious	Benign	Benign	Neutral	Polymorphism (Probably Harmless)
ASAP3	1	23759729	C	G	nonsynonymous SNV	1	1	Deleterious	Deleterious	Possibly damaging	Benign	Neutral	Polymorphism (Probably Harmless)
ASAP3	1	23759743	G	T	nonsynonymous SNV	4	4	Deleterious	Deleterious	Probably damaging	Possibly damaging	Neutral	Polymorphism (Probably Harmless)
ASAP3	1	23759746	G	A	nonsynonymous SNV	5	2	Deleterious	Deleterious	Possibly damaging	Benign	Neutral	Disease causing (Probably Deleterious)
ASAP3	1	23761027	C	T	nonsynonymous SNV	1	0	Tolerated	Tolerated	Possibly damaging	Benign	Deleterious	Disease causing (Probably Deleterious)
ASAP3	1	23761077	T	G	nonsynonymous SNV	1	1	Deleterious	Deleterious	Benign	Benign	Neutral	Polymorphism (Probably Harmless)
ASAP3	1	23762428	A	C	nonsynonymous SNV	1	1	Deleterious	Deleterious	Probably damaging	Probably damaging	Neutral	Polymorphism (Probably Harmless)
ASAP3	1	23762474	A	C	nonsynonymous SNV	1	0	Deleterious	Deleterious	Probably damaging	Probably damaging	Deleterious	Disease causing (Probably Deleterious)
ASAP3	1	23763412	C	T	nonsynonymous SNV	1	0	Deleterious	Deleterious	Probably damaging	Probably damaging	Deleterious	Disease causing (Probably Deleterious)
ASAP3	1	23763447	A	G	nonsynonymous SNV	1	1	Tolerated	Deleterious	Benign	Possibly damaging	Deleterious	Disease causing (Probably Deleterious)
ASAP3	1	23763450	C	T	nonsynonymous SNV	1	2	Deleterious	Deleterious	Probably damaging	Probably damaging	Deleterious	Disease causing (Probably Deleterious)
ASAP3	1	23763463	C	T	nonsynonymous SNV	1	3	Deleterious	Deleterious	Probably damaging	Probably damaging	Deleterious	Disease causing (Probably Deleterious)
ASAP3	1	23763628	G	C	nonsynonymous SNV	1	0	Deleterious	Deleterious	Possibly damaging	Possibly damaging	Neutral	Disease causing (Probably Deleterious)
ASAP3	1	23763631	C	T	nonsynonymous SNV	2	0	Deleterious	Deleterious	Probably damaging	Probably damaging	Deleterious	Disease causing (Probably Deleterious)
ASAP3	1	23763676	G	A	nonsynonymous SNV	2	3	Tolerated	Tolerated	Probably damaging	Possibly damaging	Neutral	Polymorphism (Probably Harmless)
ASAP3	1	23763710	C	T	nonsynonymous SNV	1 (1 Hom)	0	Tolerated	Tolerated	Possibly damaging	Possibly damaging	Neutral	Polymorphism (Probably Harmless)
ASAP3	1	23763767	C	T	nonsynonymous SNV	1	0	Deleterious	Deleterious	Probably damaging	Possibly damaging	Neutral	Disease causing (Probably Deleterious)
ASAP3	1	23763782	C	T	nonsynonymous SNV	1	1	Tolerated	Deleterious	Probably damaging	Probably damaging	Neutral	Disease causing (Probably Deleterious)
ASAP3	1	23768748	C	T	nonsynonymous SNV	2	1	Deleterious	Deleterious	Possibly damaging	Benign	Neutral	Polymorphism (Probably Harmless)
RPL11	1	24019145	G	A	nonsynonymous SNV	1	0	Unknown	Unknown	Benign	Benign	Deleterious	Disease causing (Probably Deleterious)
RPL11	1	24022327	C	T	nonsynonymous SNV	1	0	Unknown	Unknown	Benign	Benign	Deleterious	Disease causing (Probably Deleterious)
LYPLA2	1	24119209	G	A	nonsynonymous SNV	2	0	Tolerated	Tolerated	Benign	Benign	Deleterious	Disease causing (Probably Deleterious)
LYPLA2	1	24120924	A	G	nonsynonymous SNV	1	0	Tolerated	Tolerated	Benign	Benign	Neutral	Disease causing (Probably Deleterious)
LYPLA2	1	24120930	G	A	nonsynonymous SNV	1	0	Tolerated	Tolerated	Benign	Benign	Neutral	Disease causing (Probably Deleterious)
LYPLA2	1	24120957	G	A	nonsynonymous SNV	1	1	Deleterious	Deleterious	Probably damaging	Probably damaging	Deleterious	Disease causing (Probably Deleterious)
LYPLA2	1	24121203	A	G	nonsynonymous SNV	1	0	Tolerated	Tolerated	Benign	Benign	Neutral	Disease causing (Probably Deleterious)
GALE	1	24122646	C	T	nonsynonymous SNV	1	1	Tolerated	Tolerated	Benign	Benign	Deleterious	Disease causing (Probably Deleterious)
GALE	1	24122670	C	A	nonsynonymous SNV	2	1	Deleterious	Deleterious	Probably damaging	Probably damaging	Deleterious	Disease causing (Probably Deleterious)
GALE	1	24123020	C	A	nonsynonymous SNV	1	0	Deleterious	Deleterious	Benign	Benign	Deleterious	Disease causing (Probably Deleterious)
GALE	1	24123423	C	T	nonsynonymous SNV	2	2	Deleterious	Deleterious	Probably damaging	Probably damaging	Deleterious	Disease causing (Probably Deleterious)
GALE	1	24125469	C	A	nonsynonymous SNV	2	0	Deleterious	Deleterious	Probably damaging	Probably damaging	Deleterious	Disease causing (Probably Deleterious)
HMGCL	1	24134689	G	A	nonsynonymous SNV	2	0	Tolerated	Tolerated	Possibly damaging	Benign	Deleterious	Disease causing (Probably Deleterious)
FUCA1	1	24175151	G	A	nonsynonymous SNV	1 (1 Hom)	0	Deleterious	Deleterious	Benign	Benign	Neutral	Polymorphism (Probably Harmless)
FUCA1	1	24192072	A	G	nonsynonymous SNV	1	1	Deleterious	Deleterious	Probably damaging	Probably damaging	Deleterious	Disease causing (Probably Deleterious)
FUCA1	1	24194459	G	T	nonsynonymous SNV	1	0	Deleterious	Deleterious	Possibly damaging	Possibly damaging	Deleterious	Disease causing (Probably Deleterious)
FUCA1	1	24194462	G	T	nonsynonymous SNV	1	0	Tolerated	Tolerated	Benign	Benign	Neutral	Disease causing (Probably Deleterious)
FUCA1	1	24194467	C	A	nonsynonymous SNV	2	0	Tolerated	Tolerated	Benign	Benign	Neutral	Disease causing (Probably Deleterious)
FUCA1	1	24194550	C	A	nonsynonymous SNV	1	0	Deleterious	Deleterious	Probably damaging	Probably damaging	Deleterious	Disease causing (Probably Deleterious)
FUCA1	1	24194556	C	G	nonsynonymous SNV	2	1	Tolerated	Tolerated	Possibly damaging	Possibly damaging	Deleterious	Disease causing (Probably Deleterious)
SRRM1	1	24979487	C	T	nonsynonymous SNV	1	5	Deleterious	Deleterious	Possibly damaging	Benign	Deleterious	Disease causing (Probably Deleterious)
SRRM1	1	24981585	G	A	nonsynonymous SNV	1	1	Deleterious	Deleterious	Probably damaging	Probably damaging	Deleterious	Disease causing (Probably Deleterious)
SRRM1	1	24989219	G	T	nonsynonymous SNV	1	0	Deleterious	Tolerated	Probably damaging	Probably damaging	Deleterious	Disease causing (Probably Deleterious)
SRRM1	1	24989688	A	G	nonsynonymous SNV	1	0	Deleterious	Tolerated	Unknown	Unknown	Deleterious	Disease causing (Probably Deleterious)
STMN1	1	26228093	C	A	nonsynonymous SNV	1	0	Tolerated	Tolerated	Benign	Benign	Deleterious	Polymorphism (Probably Harmless)
RPS6KA1	1	26872501	C	A	nonsynonymous SNV	1	0	Tolerated	Tolerated	Benign	Benign	Neutral	Disease causing (Probably Deleterious)
RPS6KA1	1	26881682	A	G	nonsynonymous SNV	1	0	Deleterious	Tolerated	Probably damaging	Probably damaging	Deleterious	Disease causing (Probably Deleterious)
RPS6KA1	1	26882039	G	T	nonsynonymous SNV	1	0	Deleterious	Tolerated	Probably damaging	Possibly damaging	Deleterious	Disease causing (Probably Deleterious)
RPS6KA1	1	26882083	G	A	nonsynonymous SNV	2	1	Tolerated	Tolerated	Benign	Benign	Deleterious	Disease causing (Probably Deleterious)
RPS6KA1	1	26882095	C	T	nonsynonymous SNV	1	1	Deleterious	Deleterious	Probably damaging	Probably damaging	Deleterious	Disease causing (Probably Deleterious)
RPS6KA1	1	26883499	G	A	nonsynonymous SNV	1	0	Deleterious	Tolerated	Probably damaging	Probably damaging	Deleterious	Disease causing (Probably Deleterious)
RPS6KA1	1	26885321	G	A	nonsynonymous SNV	1	1	Tolerated	Deleterious	Probably damaging	Probably damaging	Deleterious	Disease causing (Probably Deleterious)
RPS6KA1	1	26899743	A	G	nonsynonymous SNV	1	0	Deleterious	Deleterious	Probably damaging	Probably damaging	Deleterious	Disease causing (Probably Deleterious)
RPS6KA1	1	26900684	A	G	nonsynonymous SNV	1	1	Tolerated	Tolerated	Benign	Benign	Deleterious	Disease causing (Probably Deleterious)
ARID1A	1	27023462	G	T	nonsynonymous SNV	2	1	Deleterious	Deleterious	Probably damaging	Probably damaging	Unknown	Disease causing (Probably Deleterious)
ARID1A	1	27023561	C	T	nonsynonymous SNV	2	0	Tolerated	Tolerated	Probably damaging	Possibly damaging	Unknown	Disease causing (Probably Deleterious)
ARID1A	1	27059218	A	C	nonsynonymous SNV	2	1	Deleterious	Tolerated	Benign	Benign	Deleterious	Disease causing (Probably Deleterious)
ARID1A	1	27087500	A	G	nonsynonymous SNV	1	1	Deleterious	Tolerated	Possibly damaging	Probably damaging	Deleterious	Disease causing (Probably Deleterious)
ARID1A	1	27088768	A	C	nonsynonymous SNV	1	1	Tolerated	Tolerated	Possibly damaging	Possibly damaging	Deleterious	Disease causing (Probably Deleterious)
ARID1A	1	27088788	G	T	nonsynonymous SNV	1	0	Deleterious	Deleterious	Probably damaging	Probably damaging	Deleterious	Disease causing (Probably Deleterious)
ARID1A	1	27089560	G	T	nonsynonymous SNV	2	0	Deleterious	Deleterious	Benign	Benign	Deleterious	Disease causing (Probably Deleterious)
ARID1A	1	27089610	G	T	nonsynonymous SNV	1	2	Deleterious	Deleterious	Probably damaging	Probably damaging	Deleterious	Disease causing (Probably Deleterious)
ARID1A	1	27089638	A	G	nonsynonymous SNV	1	0	Tolerated	Tolerated	Benign	Benign	Deleterious	Disease causing (Probably Deleterious)
ARID1A	1	27100865	C	T	nonsynonymous SNV	1	0	Deleterious	Deleterious	Probably damaging	Probably damaging	Deleterious	Disease causing (Probably Deleterious)
ARID1A	1	27100875	G	T	nonsynonymous SNV	1	0	Deleterious	Deleterious	Possibly damaging	Possibly damaging	Deleterious	Disease causing (Probably Deleterious)
ARID1A	1	27100884	A	G	nonsynonymous SNV	1	0	Deleterious	Deleterious	Probably damaging	Probably damaging	Deleterious	Disease causing (Probably Deleterious)
ARID1A	1	27100928	C	T	stopgain	1	0	Unknown	Unknown	Unknown	Unknown	Deleterious	Disease causing (Probably Deleterious)
ARID1A	1	27100934	C	T	nonsynonymous SNV	1	1	Deleterious	Tolerated	Probably damaging	Probably damaging	Deleterious	Disease causing (Probably Deleterious)
ARID1A	1	27100941	C	T	nonsynonymous SNV	1	0	Deleterious	Tolerated	Probably damaging	Possibly damaging	Deleterious	Disease causing (Probably Deleterious)
ARID1A	1	27101249	A	G	nonsynonymous SNV	3	3	Deleterious	Deleterious	Probably damaging	Possibly damaging	Deleterious	Disease causing (Probably Deleterious)
ARID1A	1	27101270	C	T	nonsynonymous SNV	3	1	Deleterious	Tolerated	Possibly damaging	Benign	Neutral	Disease causing (Probably Deleterious)
ARID1A	1	27101384	G	C	nonsynonymous SNV	1	0	Deleterious	Deleterious	Probably damaging	Probably damaging	Deleterious	Disease causing (Probably Deleterious)
ARID1A	1	27105725	A	G	nonsynonymous SNV	1	1	Tolerated	Tolerated	Possibly damaging	Benign	Neutral	Disease causing (Probably Deleterious)
ARID1A	1	27105880	C	G	nonsynonymous SNV	1	0	Deleterious	Deleterious	Probably damaging	Possibly damaging	Deleterious	Disease causing (Probably Deleterious)
ARID1A	1	27107003	C	T	nonsynonymous SNV	1	0	Tolerated	Tolerated	Probably damaging	Probably damaging	Deleterious	Disease causing (Probably Deleterious)
ARID1A	1	27107044	C	T	stopgain	1	0	Unknown	Unknown	Unknown	Unknown	Deleterious	Disease causing (Probably Deleterious)
SFN	1	27190331	G	C	nonsynonymous SNV	1	0	Deleterious	Deleterious	Possibly damaging	Benign	Deleterious	Disease causing (Probably Deleterious)
SFN	1	27190395	C	T	nonsynonymous SNV	1	0	Deleterious	Deleterious	Probably damaging	Possibly damaging	Deleterious	Disease causing (Probably Deleterious)
NUDC	1	27271883	C	G	nonsynonymous SNV	1	0	Tolerated	Tolerated	Benign	Benign	Deleterious	Disease causing (Probably Deleterious)
WASF2	1	27736488	G	A	nonsynonymous SNV	1	0	Unknown	Tolerated	Possibly damaging	Benign	Neutral	Disease causing (Probably Deleterious)
WASF2	1	27739150	G	A	nonsynonymous SNV	2	1	Tolerated	Tolerated	Benign	Benign	Neutral	Disease causing (Probably Deleterious)
WASF2	1	27744825	C	G	nonsynonymous SNV	1	3	Deleterious	Deleterious	Probably damaging	Possibly damaging	Deleterious	Disease causing (Probably Deleterious)
STX12	1	28099838	A	G	nonsynonymous SNV	1	0	Deleterious	Deleterious	Benign	Benign	Neutral	Polymorphism (Probably Harmless)
STX12	1	28099844	A	C	nonsynonymous SNV	1	1	Tolerated	Tolerated	Probably damaging	Probably damaging	Deleterious	Polymorphism (Probably Harmless)
STX12	1	28099879	G	T	nonsynonymous SNV	1	2	Deleterious	Deleterious	Probably damaging	Probably damaging	Deleterious	Disease causing (Probably Deleterious)
STX12	1	28099889	G	A	nonsynonymous SNV	1	1	Tolerated	Tolerated	Benign	Benign	Deleterious	Polymorphism (Probably Harmless)
STX12	1	28099909	G	A	nonsynonymous SNV	1	1	Tolerated	Tolerated	Benign	Benign	Deleterious	Polymorphism (Probably Harmless)
STX12	1	28099910	G	A	nonsynonymous SNV	1	4	Deleterious	Tolerated	Possibly damaging	Possibly damaging	Deleterious	Polymorphism (Probably Harmless)
STX12	1	28099927	A	G	nonsynonymous SNV	2	0	Deleterious	Deleterious	Benign	Benign	Deleterious	Polymorphism (Probably Harmless)
PPP1R8	1	28157351	C	T	nonsynonymous SNV	2	0	Deleterious	Deleterious	Possibly damaging	Benign	Deleterious	Disease causing (Probably Deleterious)
PPP1R8	1	28157354	C	A	nonsynonymous SNV	2	0	Deleterious	Tolerated	Benign	Benign	Neutral	Disease causing (Probably Deleterious)
THEMIS2	1	28203161	A	C	nonsynonymous SNV	2	0	Deleterious	Deleterious	Probably damaging	Probably damaging	Neutral	Disease causing (Probably Deleterious)
THEMIS2	1	28206281	G	A	nonsynonymous SNV	1	0	Deleterious	Deleterious	Possibly damaging	Benign	Neutral	Disease causing (Probably Deleterious)
THEMIS2	1	28206438	T	A	nonsynonymous SNV	1	0	Tolerated	Tolerated	Possibly damaging	Possibly damaging	Neutral	Polymorphism (Probably Harmless)
THEMIS2	1	28206524	T	C	nonsynonymous SNV	1	0	Deleterious	Deleterious	Probably damaging	Probably damaging	Neutral	Disease causing (Probably Deleterious)
THEMIS2	1	28208761	A	G	nonsynonymous SNV	1	1	Tolerated	Tolerated	Benign	Benign	Deleterious	Disease causing (Probably Deleterious)
THEMIS2	1	28208791	G	T	nonsynonymous SNV	1	0	Deleterious	Deleterious	Benign	Benign	Neutral	Polymorphism (Probably Harmless)
THEMIS2	1	28208983	A	C	nonsynonymous SNV	2	0	Tolerated	Deleterious	Benign	Benign	Neutral	Polymorphism (Probably Harmless)
THEMIS2	1	28209487	C	G	nonsynonymous SNV	1	0	Deleterious	Deleterious	Probably damaging	Probably damaging	Deleterious	Disease causing (Probably Deleterious)
THEMIS2	1	28211835	C	T	nonsynonymous SNV	1	0	Deleterious	Deleterious	Benign	Benign	Unknown	Polymorphism automatic (Hamless)
RPA2	1	28223590	C	T	nonsynonymous SNV	1	0	Tolerated	Tolerated	Possibly damaging	Possibly damaging	Neutral	Disease causing (Probably Deleterious)
RPA2	1	28240648	C	T	nonsynonymous SNV	2	3	Deleterious	Deleterious	Probably damaging	Possibly damaging	Neutral	Disease causing (Probably Deleterious)
ATP5IF1	1	28562712	G	T	nonsynonymous SNV	1	0	Deleterious	Deleterious	Benign	Benign	Neutral	Polymorphism (Probably Harmless)
ATP5IF1	1	28562739	G	T	nonsynonymous SNV	1	0	Deleterious	Deleterious	Benign	Benign	Neutral	Disease causing (Probably Deleterious)
RCC1	1	28858785	G	A	nonsynonymous SNV	1	0	Tolerated	Tolerated	Benign	Benign	Neutral	Disease causing (Probably Deleterious)
TAF12	1	28931901	T	A	nonsynonymous SNV	4	4	Tolerated	Tolerated	Probably damaging	Possibly damaging	Deleterious	Disease causing (Probably Deleterious)
YTHDF2	1	29064190	C	G	nonsynonymous SNV	1	1	Deleterious	Deleterious	Benign	Benign	Deleterious	Disease causing (Probably Deleterious)
YTHDF2	1	29069443	G	A	nonsynonymous SNV	3	3	Tolerated	Tolerated	Benign	Benign	Deleterious	Disease causing (Probably Deleterious)
SRSF4	1	29475261	G	T	nonsynonymous SNV	1	0	Tolerated	Tolerated	Benign	Benign	Neutral	Disease causing (Probably Deleterious)
SRSF4	1	29475302	G	A	nonsynonymous SNV	1	0	Deleterious	Deleterious	Probably damaging	Possibly damaging	Deleterious	Disease causing (Probably Deleterious)
SRSF4	1	29475308	G	A	nonsynonymous SNV	1	2	Deleterious	Deleterious	Probably damaging	Benign	Neutral	Disease causing (Probably Deleterious)
SRSF4	1	29475343	T	A	nonsynonymous SNV	1	1	Deleterious	Deleterious	Benign	Benign	Neutral	Disease causing (Probably Deleterious)
SRSF4	1	29475363	G	T	nonsynonymous SNV	1	0	Deleterious	Tolerated	Probably damaging	Possibly damaging	Unknown	Disease causing (Probably Deleterious)
SRSF4	1	29475704	G	C	nonsynonymous SNV	3	4	Deleterious	Deleterious	Probably damaging	Probably damaging	Deleterious	Disease causing (Probably Deleterious)
SRSF4	1	29475717	G	T	nonsynonymous SNV	1 (1 Hom)	0	Tolerated	Tolerated	Benign	Benign	Neutral	Disease causing (Probably Deleterious)
SRSF4	1	29475718	C	T	nonsynonymous SNV	1	0	Tolerated	Deleterious	Benign	Benign	Deleterious	Disease causing (Probably Deleterious)
PUM1	1	31465409	T	A	nonsynonymous SNV	1	0	Deleterious	Tolerated	Possibly damaging	Possibly damaging	Deleterious	Disease causing (Probably Deleterious)
PUM1	1	31532110	C	T	nonsynonymous SNV	1	0	Deleterious	Tolerated	Probably damaging	Probably damaging	Deleterious	Disease causing (Probably Deleterious)
SNRNP40	1	31744238	T	A	nonsynonymous SNV	4	5	Deleterious	Tolerated	Benign	Benign	Deleterious	Disease causing (Probably Deleterious)
SNRNP40	1	31744243	T	A	nonsynonymous SNV	4	5	Deleterious	Deleterious	Probably damaging	Probably damaging	Deleterious	Disease causing (Probably Deleterious)
SNRNP40	1	31769478	G	C	nonsynonymous SNV	1	0	Tolerated	Tolerated	Benign	Benign	Neutral	Disease causing (Probably Deleterious)
SNRNP40	1	31769589	G	T	nonsynonymous SNV	1	0	Tolerated	Tolerated	Benign	Benign	Deleterious	Disease causing (Probably Deleterious)
TINAGL1	1	32042907	T	A	nonsynonymous SNV	1	0	Tolerated	Tolerated	Possibly damaging	Benign	Neutral	Polymorphism (Probably Harmless)
TINAGL1	1	32042919	G	T	nonsynonymous SNV	1	0	Deleterious	Deleterious	Probably damaging	Probably damaging	Deleterious	Disease causing (Probably Deleterious)
TINAGL1	1	32042921	C	T	nonsynonymous SNV	1	0	Deleterious	Deleterious	Probably damaging	Probably damaging	Deleterious	Disease causing (Probably Deleterious)
TINAGL1	1	32049151	C	T	nonsynonymous SNV	1	0	Tolerated	Tolerated	Possibly damaging	Benign	Neutral	Disease causing (Probably Deleterious)
TINAGL1	1	32050283	T	C	nonsynonymous SNV	1	0	Tolerated	Tolerated	Benign	Benign	Neutral	Disease causing (Probably Deleterious)
TINAGL1	1	32050505	T	C	nonsynonymous SNV	1	0	Deleterious	Deleterious	Possibly damaging	Possibly damaging	Deleterious	Disease causing (Probably Deleterious)
TINAGL1	1	32050566	T	A	stopgain	1	0	Unknown	Unknown	Unknown	Unknown	Deleterious	Disease causing (Probably Deleterious)
TINAGL1	1	32050570	A	G	nonsynonymous SNV	4	3	Tolerated	Tolerated	Probably damaging	Probably damaging	Deleterious	Disease causing (Probably Deleterious)
TINAGL1	1	32050577	A	G	nonsynonymous SNV	1	1	Tolerated	Tolerated	Benign	Benign	Deleterious	Disease causing (Probably Deleterious)
TINAGL1	1	32050615	T	C	nonsynonymous SNV	1	2	Deleterious	Deleterious	Probably damaging	Probably damaging	Deleterious	Disease causing (Probably Deleterious)
TINAGL1	1	32050627	C	T	nonsynonymous SNV	1	1	Deleterious	Deleterious	Probably damaging	Probably damaging	Deleterious	Disease causing (Probably Deleterious)
TINAGL1	1	32050631	G	A	nonsynonymous SNV	1	1	Deleterious	Deleterious	Probably damaging	Probably damaging	Neutral	Disease causing (Probably Deleterious)
TINAGL1	1	32050768	T	C	nonsynonymous SNV	1	0	Deleterious	Deleterious	Probably damaging	Probably damaging	Deleterious	Disease causing (Probably Deleterious)
TINAGL1	1	32051411	C	T	nonsynonymous SNV	1	0	Deleterious	Deleterious	Probably damaging	Probably damaging	Deleterious	Disease causing (Probably Deleterious)
TINAGL1	1	32052444	C	T	nonsynonymous SNV	2	0	Tolerated	Tolerated	Probably damaging	Possibly damaging	Deleterious	Disease causing (Probably Deleterious)
PEF1	1	32096344	C	T	nonsynonymous SNV	1	1	Tolerated	Tolerated	Probably damaging	Probably damaging	Deleterious	Disease causing (Probably Deleterious)
PEF1	1	32098186	G	T	nonsynonymous SNV	1	0	Deleterious	Deleterious	Probably damaging	Probably damaging	Deleterious	Disease causing (Probably Deleterious)
KHDRBS1	1	32479867	G	C	nonsynonymous SNV	1	0	Deleterious	Deleterious	Probably damaging	Possibly damaging	Neutral	Disease causing (Probably Deleterious)
KHDRBS1	1	32479871	C	T	nonsynonymous SNV	1	1	Tolerated	Tolerated	Benign	Benign	Neutral	Disease causing (Probably Deleterious)
KHDRBS1	1	32479885	A	G	nonsynonymous SNV	1	0	Deleterious	Tolerated	Benign	Benign	Deleterious	Disease causing (Probably Deleterious)
KHDRBS1	1	32498888	G	T	nonsynonymous SNV	1	0	Tolerated	Tolerated	Benign	Benign	Deleterious	Disease causing (Probably Deleterious)
KPNA6	1	32622496	G	T	nonsynonymous SNV	1	1	Tolerated	Tolerated	Benign	Benign	Deleterious	Disease causing (Probably Deleterious)
TXLNA	1	32647133	C	G	nonsynonymous SNV	3	4	Deleterious	Deleterious	Benign	Benign	Deleterious	Polymorphism (Probably Harmless)
TXLNA	1	32653702	C	T	stopgain	1	0	Unknown	Unknown	Unknown	Unknown	Deleterious	Disease causing automatic (Deleterious)
TXLNA	1	32655696	G	A	nonsynonymous SNV	1	0	Deleterious	Deleterious	Probably damaging	Probably damaging	Deleterious	Disease causing (Probably Deleterious)
TXLNA	1	32655725	A	G	nonsynonymous SNV	1	0	Deleterious	Deleterious	Probably damaging	Possibly damaging	Deleterious	Disease causing (Probably Deleterious)
TXLNA	1	32655818	A	G	nonsynonymous SNV	1	0	Tolerated	Tolerated	Possibly damaging	Possibly damaging	Deleterious	Disease causing (Probably Deleterious)
EIF3I	1	32688188	A	G	nonsynonymous SNV	1	0	Deleterious	Deleterious	Probably damaging	Probably damaging	Deleterious	Disease causing (Probably Deleterious)
HDAC1	1	32797336	C	T	nonsynonymous SNV	1	1	Tolerated	Tolerated	Benign	Benign	Neutral	Disease causing (Probably Deleterious)
MARCKSL1	1	32800260	G	A	nonsynonymous SNV	1	1	Deleterious	Tolerated	Benign	Benign	Neutral	Polymorphism (Probably Harmless)
MARCKSL1	1	32800352	G	A	nonsynonymous SNV	1	0	Tolerated	Deleterious	Benign	Benign	Neutral	Polymorphism (Probably Harmless)
MARCKSL1	1	32800367	G	T	nonsynonymous SNV	1	1	Deleterious	Tolerated	Benign	Benign	Neutral	Disease causing (Probably Deleterious)
MARCKSL1	1	32800562	T	C	nonsynonymous SNV	5	2	Deleterious	Tolerated	Possibly damaging	Possibly damaging	Deleterious	Disease causing (Probably Deleterious)
BSDC1	1	32832223	T	C	stoploss	4	0	Unknown	Unknown	Unknown	Unknown	Unknown	Disease causing (Probably Deleterious)
BSDC1	1	32833936	A	C	stoploss	4	2	Unknown	Unknown	Unknown	Unknown	Unknown	Disease causing (Probably Deleterious)
BSDC1	1	32843606	C	T	nonsynonymous SNV	1	0	Deleterious	Tolerated	Benign	Benign	Neutral	Disease causing (Probably Deleterious)
BSDC1	1	32843821	C	G	nonsynonymous SNV	1	0	Tolerated	Tolerated	Possibly damaging	Possibly damaging	Deleterious	Disease causing (Probably Deleterious)
BSDC1	1	32844345	G	A	nonsynonymous SNV	1	3	Deleterious	Deleterious	Probably damaging	Probably damaging	Deleterious	Disease causing (Probably Deleterious)
RBBP4	1	33138103	G	C	nonsynonymous SNV	1	0	Deleterious	Deleterious	Probably damaging	Probably damaging	Deleterious	Disease causing (Probably Deleterious)
AK2	1	33478931	G	C	nonsynonymous SNV	2	7	Deleterious	Deleterious	Probably damaging	Possibly damaging	Deleterious	Disease causing (Probably Deleterious)
AK2	1	33487007	C	T	nonsynonymous SNV	4	4	Tolerated	Tolerated	Benign	Benign	Neutral	Disease causing (Probably Deleterious)
AK2	1	33487277	T	C	nonsynonymous SNV	1	0	Tolerated	Tolerated	Possibly damaging	Benign	Deleterious	Disease causing (Probably Deleterious)
AK2	1	33487300	C	A	nonsynonymous SNV	1	1	Deleterious	Deleterious	Probably damaging	Probably damaging	Deleterious	Disease causing (Probably Deleterious)
AK2	1	33502357	C	T	nonsynonymous SNV	3	3	Deleterious	Deleterious	Probably damaging	Possibly damaging	Deleterious	Disease causing (Probably Deleterious)
AK2	1	33502368	A	T	nonsynonymous SNV	1	0	Deleterious	Deleterious	Probably damaging	Probably damaging	Deleterious	Disease causing (Probably Deleterious)
AK2	1	33502375	C	T	nonsynonymous SNV	1	0	Deleterious	Deleterious	Benign	Benign	Deleterious	Disease causing (Probably Deleterious)
PHC2	1	33795686	C	T	nonsynonymous SNV	1	0	Deleterious	Tolerated	Probably damaging	Probably damaging	Neutral	Disease causing (Probably Deleterious)
PHC2	1	33820492	T	C	nonsynonymous SNV	1	1	Tolerated	Tolerated	Probably damaging	Probably damaging	Neutral	Disease causing (Probably Deleterious)
PHC2	1	33832733	G	C	nonsynonymous SNV	1	1	Tolerated	Tolerated	Probably damaging	Possibly damaging	Deleterious	Disease causing (Probably Deleterious)
PHC2	1	33832852	G	A	nonsynonymous SNV	1	3	Tolerated	Tolerated	Benign	Benign	Neutral	Disease causing (Probably Deleterious)
PHC2	1	33832995	G	T	nonsynonymous SNV	1	0	Tolerated	Tolerated	Possibly damaging	Possibly damaging	Deleterious	Disease causing (Probably Deleterious)
PHC2	1	33832996	G	T	nonsynonymous SNV	2	0	Tolerated	Tolerated	Possibly damaging	Benign	Deleterious	Disease causing (Probably Deleterious)
PHC2	1	33836027	G	A	stopgain	1	1	Unknown	Unknown	Unknown	Unknown	Deleterious	Disease causing (Probably Deleterious)
PHC2	1	33836030	C	T	nonsynonymous SNV	2	1	Deleterious	Deleterious	Benign	Benign	Deleterious	Disease causing (Probably Deleterious)
PHC2	1	33836140	G	T	nonsynonymous SNV	1	0	Deleterious	Deleterious	Benign	Benign	Deleterious	Disease causing (Probably Deleterious)
PHC2	1	33836141	C	T	nonsynonymous SNV	1	1	Deleterious	Tolerated	Benign	Benign	Deleterious	Disease causing (Probably Deleterious)
PHC2	1	33837900	G	A	nonsynonymous SNV	1	1	Deleterious	Deleterious	Probably damaging	Probably damaging	Deleterious	Disease causing (Probably Deleterious)
PHC2	1	33837912	T	C	nonsynonymous SNV	1	0	Deleterious	Tolerated	Probably damaging	Probably damaging	Deleterious	Disease causing (Probably Deleterious)
SFPQ	1	35656115	T	C	nonsynonymous SNV	1	0	Unknown	Deleterious	Probably damaging	Probably damaging	Deleterious	Disease causing (Probably Deleterious)
SFPQ	1	35658631	C	T	nonsynonymous SNV	1	2	Unknown	Deleterious	Probably damaging	Possibly damaging	Neutral	Disease causing (Probably Deleterious)
PSMB2	1	36068872	G	T	nonsynonymous SNV	1	1	Deleterious	Deleterious	Possibly damaging	Benign	Unknown	Polymorphism (Probably Harmless)
ADPRHL2	1	36557355	T	C	nonsynonymous SNV	1	0	Deleterious	Deleterious	Probably damaging	Probably damaging	Deleterious	Disease causing (Probably Deleterious)
ADPRHL2	1	36557368	G	A	nonsynonymous SNV	1	1	Deleterious	Deleterious	Probably damaging	Probably damaging	Deleterious	Disease causing (Probably Deleterious)
ADPRHL2	1	36557389	T	C	nonsynonymous SNV	1	1	Deleterious	Deleterious	Probably damaging	Probably damaging	Deleterious	Disease causing (Probably Deleterious)
ADPRHL2	1	36557553	G	T	nonsynonymous SNV	1	1	Deleterious	Deleterious	Probably damaging	Probably damaging	Deleterious	Disease causing (Probably Deleterious)
MAP7D1	1	36636584	G	A	nonsynonymous SNV	1	0	Tolerated	Tolerated	Benign	Benign	Deleterious	Polymorphism (Probably Harmless)
MAP7D1	1	36636749	T	G	nonsynonymous SNV	2	0	Deleterious	Deleterious	Possibly damaging	Benign	Neutral	Polymorphism (Probably Harmless)
MAP7D1	1	36636751	G	T	nonsynonymous SNV	2	0	Deleterious	Deleterious	Probably damaging	Probably damaging	Neutral	Polymorphism (Probably Harmless)
MAP7D1	1	36638110	C	A	nonsynonymous SNV	1	2	Deleterious	Tolerated	Probably damaging	Possibly damaging	Neutral	Polymorphism (Probably Harmless)
MAP7D1	1	36638116	G	A	nonsynonymous SNV	1	0	Deleterious	Deleterious	Probably damaging	Probably damaging	Neutral	Disease causing (Probably Deleterious)
MAP7D1	1	36638143	G	A	nonsynonymous SNV	1	1	Deleterious	Deleterious	Probably damaging	Probably damaging	Neutral	Disease causing (Probably Deleterious)
MAP7D1	1	36638206	G	A	nonsynonymous SNV	3	2 (1 Hom)	Deleterious	Deleterious	Probably damaging	Probably damaging	Neutral	Polymorphism (Probably Harmless)
MAP7D1	1	36642361	C	T	nonsynonymous SNV	3	0	Deleterious	Tolerated	Probably damaging	Probably damaging	Neutral	Disease causing (Probably Deleterious)
MAP7D1	1	36642367	C	T	nonsynonymous SNV	1	1	Deleterious	Deleterious	Probably damaging	Probably damaging	Neutral	Disease causing (Probably Deleterious)
MAP7D1	1	36643529	T	C	nonsynonymous SNV	1	0	Deleterious	Tolerated	Probably damaging	Probably damaging	Deleterious	Disease causing (Probably Deleterious)
MAP7D1	1	36643568	C	A	nonsynonymous SNV	1	0	Deleterious	Tolerated	Probably damaging	Probably damaging	Neutral	Disease causing (Probably Deleterious)
MAP7D1	1	36643569	C	A	nonsynonymous SNV	1	0	Tolerated	Tolerated	Probably damaging	Probably damaging	Neutral	Disease causing (Probably Deleterious)
MAP7D1	1	36643598	G	A	nonsynonymous SNV	1	0	Tolerated	Tolerated	Probably damaging	Probably damaging	Neutral	Disease causing (Probably Deleterious)
MAP7D1	1	36643620	G	T	nonsynonymous SNV	1	0	Deleterious	Deleterious	Probably damaging	Probably damaging	Neutral	Disease causing (Probably Deleterious)
MAP7D1	1	36643638	A	G	nonsynonymous SNV	1	1	Tolerated	Tolerated	Possibly damaging	Possibly damaging	Deleterious	Polymorphism (Probably Harmless)
MAP7D1	1	36643639	G	T	nonsynonymous SNV	1	1	Deleterious	Tolerated	Probably damaging	Possibly damaging	Deleterious	Disease causing (Probably Deleterious)
MAP7D1	1	36643713	C	T	nonsynonymous SNV	1	0	Tolerated	Tolerated	Possibly damaging	Benign	Deleterious	Polymorphism (Probably Harmless)
MAP7D1	1	36644043	C	A	nonsynonymous SNV	1	0	Tolerated	Tolerated	Possibly damaging	Benign	Neutral	Disease causing (Probably Deleterious)
THRAP3	1	36748237	C	T	nonsynonymous SNV	1	0	Deleterious	Deleterious	Probably damaging	Probably damaging	Deleterious	Disease causing (Probably Deleterious)
THRAP3	1	36748292	G	A	nonsynonymous SNV	1	0	Deleterious	Tolerated	Probably damaging	Probably damaging	Deleterious	Disease causing (Probably Deleterious)
THRAP3	1	36752436	A	G	nonsynonymous SNV	1	0	Deleterious	Tolerated	Probably damaging	Probably damaging	Neutral	Disease causing (Probably Deleterious)
THRAP3	1	36752628	G	A	nonsynonymous SNV	1	0	Deleterious	Tolerated	Probably damaging	Probably damaging	Deleterious	Disease causing (Probably Deleterious)
THRAP3	1	36757013	G	A	nonsynonymous SNV	1	0	Tolerated	Tolerated	Benign	Benign	Deleterious	Disease causing (Probably Deleterious)
SF3A3	1	38433781	C	T	nonsynonymous SNV	1	0	Deleterious	Deleterious	Probably damaging	Probably damaging	Deleterious	Disease causing (Probably Deleterious)
MYCBP	1	39338701	G	A	nonsynonymous SNV	1	0	Deleterious	Deleterious	Probably damaging	Possibly damaging	Unknown	Disease causing (Probably Deleterious)
MACF1	1	39550001	T	A	stopgain	1	1	Unknown	Unknown	Unknown	Unknown	Unknown	Disease causing automatic (Deleterious)
MACF1	1	39550051	A	G	nonsynonymous SNV	1	0	Deleterious	Tolerated	Unknown	Unknown	Unknown	Disease causing (Probably Deleterious)
MACF1	1	39550092	G	T	nonsynonymous SNV	1	0	Deleterious	Deleterious	Unknown	Unknown	Unknown	Disease causing (Probably Deleterious)
MACF1	1	39715702	A	G	nonsynonymous SNV	1	0	Deleterious	Deleterious	Unknown	Unknown	Unknown	Polymorphism (Probably Harmless)
MACF1	1	39758439	G	T	nonsynonymous SNV	2	2	Tolerated	Tolerated	Unknown	Unknown	Unknown	Disease causing (Probably Deleterious)
MACF1	1	39763365	G	T	nonsynonymous SNV	2	4	Deleterious	Deleterious	Unknown	Unknown	Unknown	Disease causing (Probably Deleterious)
MACF1	1	39775303	A	G	nonsynonymous SNV	1	0	Deleterious	Deleterious	Probably damaging	Probably damaging	Unknown	Disease causing (Probably Deleterious)
MACF1	1	39783013	G	T	nonsynonymous SNV	1	4	Deleterious	Tolerated	Probably damaging	Possibly damaging	Unknown	Disease causing (Probably Deleterious)
MACF1	1	39783025	A	T	nonsynonymous SNV	1	0	Deleterious	Deleterious	Benign	Benign	Unknown	Polymorphism (Probably Harmless)
MACF1	1	39783055	G	A	nonsynonymous SNV	1	0	Deleterious	Tolerated	Possibly damaging	Benign	Unknown	Polymorphism (Probably Harmless)
MACF1	1	39844889	C	T	stopgain	1	1	Unknown	Unknown	Unknown	Unknown	Deleterious	Disease causing automatic (Deleterious)
MACF1	1	39844949	C	T	nonsynonymous SNV	1	0	Deleterious	Deleterious	Probably damaging	Probably damaging	Neutral	Disease causing (Probably Deleterious)
MACF1	1	39847730	G	A	nonsynonymous SNV	2	0	Tolerated	Tolerated	Probably damaging	Probably damaging	Deleterious	Polymorphism automatic (Hamless)
MACF1	1	39853261	T	A	nonsynonymous SNV	1	0	Tolerated	Tolerated	Possibly damaging	Benign	Neutral	Polymorphism (Probably Harmless)
MACF1	1	39853356	A	G	nonsynonymous SNV	1	0	Tolerated	Deleterious	Possibly damaging	Benign	Deleterious	Polymorphism (Probably Harmless)
MACF1	1	39853640	A	C	nonsynonymous SNV	1	1	Deleterious	Deleterious	Probably damaging	Probably damaging	Deleterious	Disease causing (Probably Deleterious)
MACF1	1	39853641	G	T	nonsynonymous SNV	1	4	Deleterious	Deleterious	Probably damaging	Probably damaging	Deleterious	Disease causing (Probably Deleterious)
MACF1	1	39853797	G	T	nonsynonymous SNV	1	0	Tolerated	Tolerated	Possibly damaging	Benign	Neutral	Polymorphism (Probably Harmless)
MACF1	1	39854170	G	A	nonsynonymous SNV	1	1	Deleterious	Deleterious	Probably damaging	Probably damaging	Deleterious	Disease causing (Probably Deleterious)
MACF1	1	39895535	G	A	nonsynonymous SNV	1	0	Tolerated	Deleterious	Probably damaging	Probably damaging	Deleterious	Disease causing (Probably Deleterious)
MACF1	1	39895727	A	T	nonsynonymous SNV	1	0	Tolerated	Deleterious	Probably damaging	Probably damaging	Deleterious	Disease causing (Probably Deleterious)
MACF1	1	39896437	G	A	nonsynonymous SNV	1	0	Deleterious	Deleterious	Probably damaging	Probably damaging	Deleterious	Disease causing (Probably Deleterious)
MACF1	1	39898796	C	T	nonsynonymous SNV	1	0	Tolerated	Deleterious	Probably damaging	Probably damaging	Deleterious	Disease causing (Probably Deleterious)
MACF1	1	39903675	C	A	nonsynonymous SNV	1	0	Deleterious	Deleterious	Probably damaging	Probably damaging	Deleterious	Disease causing (Probably Deleterious)
MACF1	1	39905167	G	T	nonsynonymous SNV	1	0	Deleterious	Deleterious	Probably damaging	Probably damaging	Deleterious	Disease causing (Probably Deleterious)
MACF1	1	39920729	A	T	nonsynonymous SNV	1	1	Deleterious	Deleterious	Probably damaging	Probably damaging	Deleterious	Disease causing (Probably Deleterious)
MACF1	1	39950370	C	T	nonsynonymous SNV	1	0	Deleterious	Deleterious	Probably damaging	Probably damaging	Deleterious	Disease causing (Probably Deleterious)
MACF1	1	39951304	T	G	nonsynonymous SNV	5	4	Tolerated	Deleterious	Possibly damaging	Possibly damaging	Deleterious	Disease causing (Probably Deleterious)
PABPC4	1	40029345	C	T	nonsynonymous SNV	1	1	Tolerated	Tolerated	Benign	Benign	Neutral	Disease causing (Probably Deleterious)
PABPC4	1	40029525	T	C	nonsynonymous SNV	2	3	Tolerated	Tolerated	Benign	Benign	Neutral	Disease causing (Probably Deleterious)
PABPC4	1	40030873	G	T	nonsynonymous SNV	1	0	Deleterious	Deleterious	Possibly damaging	Benign	Deleterious	Disease causing (Probably Deleterious)
PABPC4	1	40041439	G	T	nonsynonymous SNV	1	1	Deleterious	Deleterious	Probably damaging	Probably damaging	Deleterious	Disease causing (Probably Deleterious)
PABPC4	1	40041475	C	T	nonsynonymous SNV	1	1	Deleterious	Deleterious	Possibly damaging	Benign	Neutral	Disease causing (Probably Deleterious)
PPIE	1	40211072	G	A	nonsynonymous SNV	1	0	Deleterious	Deleterious	Probably damaging	Benign	Deleterious	Disease causing (Probably Deleterious)
CAP1	1	40533225	A	C	nonsynonymous SNV	1	0	Deleterious	Deleterious	Benign	Benign	Neutral	Polymorphism (Probably Harmless)
CAP1	1	40533356	G	A	nonsynonymous SNV	1	0	Deleterious	Deleterious	Probably damaging	Probably damaging	Deleterious	Disease causing (Probably Deleterious)
CAP1	1	40535458	C	T	nonsynonymous SNV	1	0	Deleterious	Deleterious	Possibly damaging	Benign	Deleterious	Disease causing (Probably Deleterious)
PPT1	1	40562849	G	T	nonsynonymous SNV	1	0	Deleterious	Deleterious	Benign	Benign	Neutral	Polymorphism (Probably Harmless)
PPT1	1	40562856	A	G	nonsynonymous SNV	1	1	Deleterious	Deleterious	Benign	Benign	Neutral	Polymorphism (Probably Harmless)
PPT1	1	40562874	C	T	nonsynonymous SNV	1	0	Deleterious	Deleterious	Benign	Benign	Neutral	Polymorphism (Probably Harmless)
ZMPSTE24	1	40726524	A	C	nonsynonymous SNV	1	0	Tolerated	Tolerated	Benign	Benign	Deleterious	Disease causing (Probably Deleterious)
ZMPSTE24	1	40756560	T	C	nonsynonymous SNV	1	0	Tolerated	Tolerated	Benign	Benign	Neutral	Disease causing (Probably Deleterious)
ZMPSTE24	1	40756572	G	A	nonsynonymous SNV	1	0	Tolerated	Tolerated	Benign	Benign	Neutral	Disease causing (Probably Deleterious)
SMAP2	1	40882469	G	A	nonsynonymous SNV	1	0	Tolerated	Tolerated	Benign	Benign	Neutral	Disease causing (Probably Deleterious)
CTPS1	1	41461622	C	T	stopgain	1	0	Unknown	Unknown	Unknown	Unknown	Deleterious	Disease causing (Probably Deleterious)
FOXJ3	1	42664893	C	A	nonsynonymous SNV	1	0	Deleterious	Tolerated	Probably damaging	Probably damaging	Neutral	Disease causing (Probably Deleterious)
PPCS	1	42922445	C	T	nonsynonymous SNV	1	1	Deleterious	Deleterious	Benign	Benign	Deleterious	Disease causing (Probably Deleterious)
PPCS	1	42922462	G	T	nonsynonymous SNV	1	0	Tolerated	Tolerated	Possibly damaging	Benign	Deleterious	Disease causing (Probably Deleterious)
PPCS	1	42922489	C	T	nonsynonymous SNV	1	1	Deleterious	Deleterious	Probably damaging	Probably damaging	Deleterious	Disease causing (Probably Deleterious)
PPCS	1	42922501	G	A	nonsynonymous SNV	2	0	Deleterious	Tolerated	Possibly damaging	Possibly damaging	Neutral	Disease causing (Probably Deleterious)
PPCS	1	42922539	G	A	stopgain	1	0	Unknown	Unknown	Unknown	Unknown	Neutral	Disease causing (Probably Deleterious)
PPCS	1	42922559	C	T	nonsynonymous SNV	1	1	Tolerated	Tolerated	Benign	Benign	Neutral	Disease causing (Probably Deleterious)
PPCS	1	42922633	A	T	nonsynonymous SNV	1	0	Deleterious	Deleterious	Probably damaging	Possibly damaging	Neutral	Disease causing (Probably Deleterious)
YBX1	1	43162512	G	A	nonsynonymous SNV	2	1	Deleterious	Deleterious	Benign	Benign	Deleterious	Disease causing (Probably Deleterious)
P3H1	1	43212680	G	A	nonsynonymous SNV	1	1	Deleterious	Unknown	Benign	Benign	Neutral	Polymorphism (Probably Harmless)
P3H1	1	43212708	C	G	nonsynonymous SNV	1	0	Deleterious	Unknown	Possibly damaging	Benign	Neutral	Disease causing (Probably Deleterious)
P3H1	1	43212885	G	A	nonsynonymous SNV	1	0	Deleterious	Deleterious	Possibly damaging	Benign	Unknown	Polymorphism (Probably Harmless)
P3H1	1	43212993	G	A	nonsynonymous SNV	3	0	Deleterious	Deleterious	Probably damaging	Probably damaging	Deleterious	Disease causing (Probably Deleterious)
P3H1	1	43213068	G	T	nonsynonymous SNV	1	1	Tolerated	Tolerated	Benign	Benign	Deleterious	Disease causing (Probably Deleterious)
P3H1	1	43213079	T	C	nonsynonymous SNV	1	0	Tolerated	Tolerated	Probably damaging	Probably damaging	Deleterious	Disease causing (Probably Deleterious)
P3H1	1	43213881	G	T	nonsynonymous SNV	1	0	Deleterious	Deleterious	Possibly damaging	Benign	Deleterious	Disease causing (Probably Deleterious)
P3H1	1	43220563	T	C	nonsynonymous SNV	1	6	Deleterious	Tolerated	Probably damaging	Possibly damaging	Neutral	Disease causing (Probably Deleterious)
P3H1	1	43228109	G	C	nonsynonymous SNV	1	0	Deleterious	Deleterious	Probably damaging	Probably damaging	Deleterious	Disease causing (Probably Deleterious)
P3H1	1	43232181	G	T	nonsynonymous SNV	1 (1 Hom)	0	Tolerated	Tolerated	Probably damaging	Probably damaging	Deleterious	Disease causing (Probably Deleterious)
P3H1	1	43232638	G	A	nonsynonymous SNV	1	0	Deleterious	Deleterious	Probably damaging	Possibly damaging	Neutral	Polymorphism (Probably Harmless)
SLC2A1	1	43393383	C	G	nonsynonymous SNV	2	1	Deleterious	Deleterious	Probably damaging	Possibly damaging	Deleterious	Disease causing (Probably Deleterious)
SLC2A1	1	43395325	C	T	nonsynonymous SNV	1	0	Deleterious	Deleterious	Probably damaging	Possibly damaging	Deleterious	Disease causing (Probably Deleterious)
SLC2A1	1	43395374	G	A	nonsynonymous SNV	1	1	Deleterious	Deleterious	Probably damaging	Possibly damaging	Deleterious	Disease causing (Probably Deleterious)
SLC2A1	1	43395544	C	T	nonsynonymous SNV	1	0	Deleterious	Deleterious	Possibly damaging	Possibly damaging	Deleterious	Disease causing (Probably Deleterious)
SLC2A1	1	43395612	A	G	nonsynonymous SNV	1	0	Deleterious	Deleterious	Probably damaging	Probably damaging	Deleterious	Disease causing (Probably Deleterious)
SLC2A1	1	43395645	A	G	nonsynonymous SNV	1	0	Tolerated	Tolerated	Benign	Benign	Neutral	Disease causing (Probably Deleterious)
SLC2A1	1	43395669	A	C	nonsynonymous SNV	1	1	Tolerated	Tolerated	Benign	Benign	Deleterious	Disease causing (Probably Deleterious)
SLC2A1	1	43395681	C	T	nonsynonymous SNV	1	1	Deleterious	Deleterious	Probably damaging	Probably damaging	Deleterious	Disease causing (Probably Deleterious)
SLC2A1	1	43396307	A	G	nonsynonymous SNV	1	1	Deleterious	Deleterious	Probably damaging	Probably damaging	Deleterious	Disease causing (Probably Deleterious)
SLC2A1	1	43396371	A	G	nonsynonymous SNV	1	0	Deleterious	Deleterious	Probably damaging	Probably damaging	Deleterious	Disease causing (Probably Deleterious)
SLC2A1	1	43396387	C	T	nonsynonymous SNV	1	1	Deleterious	Deleterious	Benign	Benign	Deleterious	Disease causing (Probably Deleterious)
CDC20	1	43824939	C	T	nonsynonymous SNV	5	1	Tolerated	Tolerated	Benign	Benign	Deleterious	Disease causing (Probably Deleterious)
CDC20	1	43824954	C	T	nonsynonymous SNV	1	2	Tolerated	Tolerated	Probably damaging	Possibly damaging	Deleterious	Disease causing (Probably Deleterious)
CDC20	1	43824960	C	T	nonsynonymous SNV	1	0	Tolerated	Tolerated	Benign	Benign	Neutral	Disease causing (Probably Deleterious)
CDC20	1	43825016	C	T	nonsynonymous SNV	1	0	Deleterious	Deleterious	Probably damaging	Possibly damaging	Deleterious	Disease causing (Probably Deleterious)
CDC20	1	43826794	G	A	nonsynonymous SNV	5 (1 Hom)	3	Tolerated	Tolerated	Benign	Benign	Deleterious	Disease causing (Probably Deleterious)
PTPRF	1	44056808	C	T	nonsynonymous SNV	1	0	Deleterious	Deleterious	Probably damaging	Probably damaging	Neutral	Disease causing (Probably Deleterious)
PTPRF	1	44056973	C	G	nonsynonymous SNV	1	0	Tolerated	Tolerated	Possibly damaging	Possibly damaging	Neutral	Disease causing (Probably Deleterious)
PTPRF	1	44056991	A	T	nonsynonymous SNV	1	0	Deleterious	Tolerated	Probably damaging	Probably damaging	Neutral	Disease causing (Probably Deleterious)
PTPRF	1	44057035	C	T	nonsynonymous SNV	1	1	Deleterious	Deleterious	Probably damaging	Probably damaging	Neutral	Disease causing (Probably Deleterious)
PTPRF	1	44057108	T	C	nonsynonymous SNV	1	0	Deleterious	Deleterious	Probably damaging	Probably damaging	Neutral	Disease causing (Probably Deleterious)
PTPRF	1	44057114	C	T	nonsynonymous SNV	1	0	Deleterious	Tolerated	Probably damaging	Possibly damaging	Neutral	Disease causing (Probably Deleterious)
PTPRF	1	44057161	G	A	nonsynonymous SNV	1	1	Deleterious	Deleterious	Probably damaging	Probably damaging	Neutral	Disease causing (Probably Deleterious)
PTPRF	1	44057173	G	A	nonsynonymous SNV	1 (1 Hom)	0	Tolerated	Tolerated	Probably damaging	Probably damaging	Neutral	Disease causing (Probably Deleterious)
PTPRF	1	44057508	G	T	nonsynonymous SNV	2	0	Deleterious	Deleterious	Possibly damaging	Possibly damaging	Neutral	Disease causing (Probably Deleterious)
PTPRF	1	44058189	T	A	nonsynonymous SNV	1	1	Deleterious	Deleterious	Probably damaging	Probably damaging	Neutral	Disease causing (Probably Deleterious)
PTPRF	1	44058233	G	A	nonsynonymous SNV	1	3	Deleterious	Tolerated	Probably damaging	Probably damaging	Neutral	Disease causing (Probably Deleterious)
PTPRF	1	44063494	C	T	nonsynonymous SNV	1	0	Deleterious	Deleterious	Probably damaging	Probably damaging	Unknown	Disease causing (Probably Deleterious)
PTPRF	1	44063548	C	T	nonsynonymous SNV	2	0	Tolerated	Tolerated	Probably damaging	Possibly damaging	Unknown	Disease causing (Probably Deleterious)
PTPRF	1	44063583	G	T	nonsynonymous SNV	1 (1 Hom)	0	Deleterious	Deleterious	Possibly damaging	Benign	Unknown	Disease causing (Probably Deleterious)
PTPRF	1	44063608	G	A	nonsynonymous SNV	1	0	Tolerated	Tolerated	Possibly damaging	Possibly damaging	Unknown	Disease causing (Probably Deleterious)
PTPRF	1	44063643	T	C	nonsynonymous SNV	1	1	Deleterious	Deleterious	Benign	Benign	Unknown	Disease causing (Probably Deleterious)
PTPRF	1	44063647	G	T	nonsynonymous SNV	1	0	Tolerated	Tolerated	Benign	Benign	Unknown	Disease causing (Probably Deleterious)
PTPRF	1	44063654	G	T	nonsynonymous SNV	1	0	Tolerated	Tolerated	Probably damaging	Probably damaging	Unknown	Disease causing (Probably Deleterious)
PTPRF	1	44063662	C	T	nonsynonymous SNV	1	1	Deleterious	Deleterious	Benign	Possibly damaging	Unknown	Disease causing (Probably Deleterious)
PTPRF	1	44064489	C	T	stopgain	1	0	Unknown	Unknown	Unknown	Unknown	Neutral	Disease causing automatic (Deleterious)
PTPRF	1	44064583	A	G	nonsynonymous SNV	1	0	Deleterious	Deleterious	Benign	Benign	Neutral	Disease causing (Probably Deleterious)
PTPRF	1	44069401	G	A	nonsynonymous SNV	1	0	Tolerated	Tolerated	Probably damaging	Probably damaging	Neutral	Disease causing (Probably Deleterious)
PTPRF	1	44069411	C	T	nonsynonymous SNV	2	0	Tolerated	Tolerated	Benign	Benign	Neutral	Disease causing (Probably Deleterious)
PTPRF	1	44069440	G	T	nonsynonymous SNV	2	0	Deleterious	Deleterious	Probably damaging	Possibly damaging	Neutral	Disease causing (Probably Deleterious)
PTPRF	1	44070974	C	A	nonsynonymous SNV	1	0	Tolerated	Tolerated	Probably damaging	Probably damaging	Neutral	Disease causing (Probably Deleterious)
PTPRF	1	44071917	G	T	stopgain	2	0	Unknown	Unknown	Unknown	Unknown	Neutral	Disease causing automatic (Deleterious)
PTPRF	1	44072489	G	A	nonsynonymous SNV	1	1	Tolerated	Tolerated	Probably damaging	Possibly damaging	Neutral	Disease causing (Probably Deleterious)
PTPRF	1	44072576	C	T	nonsynonymous SNV	1	1	Tolerated	Tolerated	Benign	Benign	Neutral	Disease causing (Probably Deleterious)
PTPRF	1	44078460	C	T	nonsynonymous SNV	2	1	Tolerated	Tolerated	Unknown	Unknown	Unknown	Disease causing (Probably Deleterious)
PTPRF	1	44083132	A	T	nonsynonymous SNV	1	1	Deleterious	Deleterious	Probably damaging	Possibly damaging	Neutral	Disease causing (Probably Deleterious)
PTPRF	1	44083475	G	A	nonsynonymous SNV	1	1	Deleterious	Deleterious	Probably damaging	Probably damaging	Neutral	Disease causing (Probably Deleterious)
PTPRF	1	44084334	A	G	nonsynonymous SNV	1	0	Deleterious	Tolerated	Benign	Benign	Neutral	Disease causing (Probably Deleterious)
PTPRF	1	44085017	A	G	nonsynonymous SNV	1	0	Deleterious	Tolerated	Probably damaging	Probably damaging	Neutral	Disease causing (Probably Deleterious)
PTPRF	1	44085125	C	A	nonsynonymous SNV	1	0	Deleterious	Deleterious	Probably damaging	Probably damaging	Neutral	Disease causing (Probably Deleterious)
PTPRF	1	44085135	C	T	nonsynonymous SNV	2	2	Tolerated	Tolerated	Benign	Benign	Neutral	Disease causing (Probably Deleterious)
PTPRF	1	44085158	C	T	nonsynonymous SNV	1	0	Deleterious	Tolerated	Probably damaging	Probably damaging	Neutral	Disease causing (Probably Deleterious)
PTPRF	1	44085165	G	A	nonsynonymous SNV	1	1	Deleterious	Tolerated	Probably damaging	Probably damaging	Neutral	Disease causing (Probably Deleterious)
PTPRF	1	44085844	C	A	nonsynonymous SNV	2	3	Tolerated	Tolerated	Probably damaging	Probably damaging	Neutral	Disease causing (Probably Deleterious)
PTPRF	1	44086147	C	G	nonsynonymous SNV	2	0	Deleterious	Deleterious	Probably damaging	Probably damaging	Neutral	Disease causing (Probably Deleterious)
PTPRF	1	44086225	G	A	nonsynonymous SNV	1	0	Deleterious	Deleterious	Probably damaging	Probably damaging	Neutral	Disease causing (Probably Deleterious)
PTPRF	1	44086790	G	T	nonsynonymous SNV	1	0	Deleterious	Deleterious	Possibly damaging	Possibly damaging	Neutral	Disease causing (Probably Deleterious)
PTPRF	1	44086800	C	G	nonsynonymous SNV	1	0	Deleterious	Tolerated	Probably damaging	Probably damaging	Neutral	Disease causing (Probably Deleterious)
KIF2C	1	45224990	T	C	nonsynonymous SNV	2	5	Deleterious	Deleterious	Possibly damaging	Possibly damaging	Deleterious	Disease causing (Probably Deleterious)
KIF2C	1	45226016	C	A	nonsynonymous SNV	1	0	Deleterious	Deleterious	Probably damaging	Probably damaging	Deleterious	Disease causing (Probably Deleterious)
EIF2B3	1	45407190	T	C	nonsynonymous SNV	1	0	Deleterious	Deleterious	Probably damaging	Probably damaging	Deleterious	Disease causing (Probably Deleterious)
UROD	1	45479738	C	T	nonsynonymous SNV	1	0	Deleterious	Tolerated	Possibly damaging	Benign	Deleterious	Disease causing (Probably Deleterious)
UROD	1	45480232	T	A	nonsynonymous SNV	3	1	Tolerated	Tolerated	Benign	Benign	Deleterious	Disease causing (Probably Deleterious)
TOE1	1	45805959	C	T	nonsynonymous SNV	1	0	Tolerated	Tolerated	Benign	Benign	Neutral	Disease causing (Probably Deleterious)
TOE1	1	45806768	T	G	nonsynonymous SNV	1	1	Tolerated	Tolerated	Benign	Benign	Neutral	Disease causing (Probably Deleterious)
TOE1	1	45808144	T	C	nonsynonymous SNV	1	0	Deleterious	Deleterious	Possibly damaging	Possibly damaging	Deleterious	Disease causing (Probably Deleterious)
TOE1	1	45809208	T	G	nonsynonymous SNV	1	1	Deleterious	Tolerated	Benign	Benign	Neutral	Polymorphism (Probably Harmless)
AKR1A1	1	46032670	A	G	nonsynonymous SNV	1	0	Tolerated	Tolerated	Benign	Benign	Deleterious	Disease causing (Probably Deleterious)
AKR1A1	1	46034164	G	A	nonsynonymous SNV	1	0	Deleterious	Deleterious	Possibly damaging	Possibly damaging	Deleterious	Disease causing (Probably Deleterious)
AKR1A1	1	46034197	C	T	nonsynonymous SNV	1	0	Deleterious	Tolerated	Possibly damaging	Benign	Deleterious	Disease causing (Probably Deleterious)
AKR1A1	1	46034651	C	T	stopgain	1	0	Unknown	Unknown	Unknown	Unknown	Deleterious	Disease causing automatic (Deleterious)
NASP	1	46049849	G	C	nonsynonymous SNV	1	0	Deleterious	Deleterious	Benign	Benign	Unknown	Disease causing (Probably Deleterious)
NASP	1	46056939	A	G	nonsynonymous SNV	1	1	Deleterious	Deleterious	Possibly damaging	Benign	Unknown	Polymorphism (Probably Harmless)
NASP	1	46080809	C	G	nonsynonymous SNV	4	5	Tolerated	Tolerated	Probably damaging	Possibly damaging	Deleterious	Disease causing (Probably Deleterious)
NASP	1	46081103	G	A	nonsynonymous SNV	2	0	Tolerated	Deleterious	Benign	Benign	Neutral	Polymorphism (Probably Harmless)
NASP	1	46083211	G	C	nonsynonymous SNV	1	0	Deleterious	Tolerated	Benign	Benign	Deleterious	Disease causing (Probably Deleterious)
CMPK1	1	47834220	T	G	nonsynonymous SNV	1	0	Deleterious	Deleterious	Unknown	Unknown	Deleterious	Disease causing (Probably Deleterious)
FAF1	1	50941270	G	A	nonsynonymous SNV	1	0	Deleterious	Deleterious	Probably damaging	Probably damaging	Deleterious	Disease causing (Probably Deleterious)
FAF1	1	51061810	G	A	nonsynonymous SNV	3	0	Deleterious	Deleterious	Probably damaging	Benign	Neutral	Disease causing (Probably Deleterious)
FAF1	1	51425477	A	C	nonsynonymous SNV	3	0	Tolerated	Tolerated	Benign	Benign	Deleterious	Disease causing (Probably Deleterious)
CDKN2C	1	51439826	G	T	nonsynonymous SNV	1	1	Deleterious	Deleterious	Benign	Benign	Neutral	Disease causing (Probably Deleterious)
CDKN2C	1	51439895	A	T	nonsynonymous SNV	2	0	Deleterious	Deleterious	Possibly damaging	Benign	Neutral	Polymorphism (Probably Harmless)
EPS15	1	51873879	A	C	nonsynonymous SNV	1	4	Deleterious	Tolerated	Possibly damaging	Benign	Neutral	Disease causing (Probably Deleterious)
EPS15	1	51910563	T	C	nonsynonymous SNV	1	0	Tolerated	Tolerated	Probably damaging	Possibly damaging	Neutral	Disease causing (Probably Deleterious)
NRDC	1	52257317	T	A	nonsynonymous SNV	1	1	Tolerated	Tolerated	Unknown	Unknown	Deleterious	Disease causing (Probably Deleterious)
NRDC	1	52269599	G	A	nonsynonymous SNV	1	0	Tolerated	Tolerated	Unknown	Unknown	Deleterious	Disease causing (Probably Deleterious)
NRDC	1	52269601	G	A	nonsynonymous SNV	1	0	Deleterious	Deleterious	Unknown	Unknown	Deleterious	Disease causing (Probably Deleterious)
NRDC	1	52344224	G	A	nonsynonymous SNV	1	0	Deleterious	Deleterious	Probably damaging	Benign	Neutral	Disease causing (Probably Deleterious)
NRDC	1	52344253	G	A	nonsynonymous SNV	1	0	Tolerated	Tolerated	Benign	Benign	Neutral	Disease causing (Probably Deleterious)
NRDC	1	52344263	C	T	nonsynonymous SNV	1	0	Deleterious	Tolerated	Benign	Benign	Neutral	Disease causing (Probably Deleterious)
NRDC	1	52344274	A	G	nonsynonymous SNV	1	0	Deleterious	Tolerated	Benign	Benign	Neutral	Disease causing (Probably Deleterious)
KTI12	1	52498698	A	T	nonsynonymous SNV	1	1	Tolerated	Tolerated	Benign	Benign	Unknown	Disease causing (Probably Deleterious)
KTI12	1	52499030	C	A	nonsynonymous SNV	1	0	Deleterious	Tolerated	Possibly damaging	Benign	Unknown	Polymorphism (Probably Harmless)
KTI12	1	52499055	C	A	nonsynonymous SNV	1	0	Deleterious	Tolerated	Possibly damaging	Possibly damaging	Unknown	Polymorphism (Probably Harmless)
KTI12	1	52499217	G	T	nonsynonymous SNV	1	0	Tolerated	Tolerated	Benign	Benign	Unknown	Disease causing (Probably Deleterious)
KTI12	1	52499363	G	A	nonsynonymous SNV	1	1	Tolerated	Tolerated	Possibly damaging	Possibly damaging	Unknown	Disease causing (Probably Deleterious)
KTI12	1	52499370	G	A	nonsynonymous SNV	1	1	Deleterious	Deleterious	Possibly damaging	Benign	Unknown	Disease causing (Probably Deleterious)
KTI12	1	52499385	G	T	nonsynonymous SNV	1	0	Deleterious	Deleterious	Probably damaging	Possibly damaging	Unknown	Disease causing (Probably Deleterious)
CC2D1B	1	52821105	C	T	nonsynonymous SNV	1	0	Tolerated	Tolerated	Benign	Benign	Neutral	Disease causing (Probably Deleterious)
CC2D1B	1	52821497	T	C	nonsynonymous SNV	1	0	Deleterious	Deleterious	Probably damaging	Probably damaging	Deleterious	Disease causing (Probably Deleterious)
CC2D1B	1	52821892	G	A	nonsynonymous SNV	2	5	Tolerated	Tolerated	Possibly damaging	Benign	Deleterious	Disease causing (Probably Deleterious)
CC2D1B	1	52823247	T	C	nonsynonymous SNV	1	1	Deleterious	Deleterious	Probably damaging	Probably damaging	Neutral	Disease causing (Probably Deleterious)
CC2D1B	1	52823277	T	C	nonsynonymous SNV	2	0	Deleterious	Tolerated	Probably damaging	Probably damaging	Deleterious	Disease causing (Probably Deleterious)
CC2D1B	1	52823281	C	T	nonsynonymous SNV	1	3	Deleterious	Deleterious	Probably damaging	Probably damaging	Deleterious	Disease causing (Probably Deleterious)
CC2D1B	1	52823311	G	A	stopgain	1	1	Unknown	Unknown	Unknown	Unknown	Deleterious	Disease causing (Probably Deleterious)
CC2D1B	1	52823340	C	A	nonsynonymous SNV	1	1	Deleterious	Deleterious	Probably damaging	Probably damaging	Deleterious	Disease causing (Probably Deleterious)
CC2D1B	1	52823346	T	C	nonsynonymous SNV	1	0	Deleterious	Deleterious	Probably damaging	Probably damaging	Deleterious	Disease causing (Probably Deleterious)
CC2D1B	1	52823546	C	G	nonsynonymous SNV	1	1	Tolerated	Tolerated	Benign	Benign	Neutral	Disease causing (Probably Deleterious)
CC2D1B	1	52824945	G	A	nonsynonymous SNV	1	0	Deleterious	Tolerated	Benign	Benign	Neutral	Polymorphism (Probably Harmless)
CC2D1B	1	52826155	C	T	nonsynonymous SNV	1	1	Tolerated	Tolerated	Benign	Benign	Neutral	Disease causing (Probably Deleterious)
CC2D1B	1	52826198	G	T	nonsynonymous SNV	1	0	Tolerated	Tolerated	Benign	Benign	Neutral	Disease causing (Probably Deleterious)
CC2D1B	1	52826220	G	A	nonsynonymous SNV	1	1	Tolerated	Deleterious	Benign	Benign	Neutral	Disease causing (Probably Deleterious)
CC2D1B	1	52828280	C	T	nonsynonymous SNV	1	0	Deleterious	Tolerated	Benign	Benign	Neutral	Disease causing (Probably Deleterious)
CC2D1B	1	52830241	C	T	nonsynonymous SNV	1	0	Tolerated	Deleterious	Benign	Benign	Deleterious	Disease causing (Probably Deleterious)
GPX7	1	53068143	A	C	nonsynonymous SNV	1	0	Deleterious	Tolerated	Benign	Benign	Neutral	Polymorphism (Probably Harmless)
GPX7	1	53072423	A	T	nonsynonymous SNV	1	2	Deleterious	Tolerated	Benign	Benign	Deleterious	Disease causing (Probably Deleterious)
COA7	1	53163900	G	T	nonsynonymous SNV	1	0	Tolerated	Tolerated	Benign	Benign	Deleterious	Disease causing (Probably Deleterious)
COA7	1	53163991	C	T	nonsynonymous SNV	1	0	Deleterious	Deleterious	Probably damaging	Probably damaging	Deleterious	Disease causing (Probably Deleterious)
SCP2	1	53446092	G	A	nonsynonymous SNV	1	0	Deleterious	Deleterious	Probably damaging	Probably damaging	Deleterious	Disease causing (Probably Deleterious)
SCP2	1	53480714	A	G	nonsynonymous SNV	2	0	Deleterious	Deleterious	Benign	Benign	Neutral	Disease causing (Probably Deleterious)
CPT2	1	53668099	C	T	nonsynonymous SNV	1	0	Deleterious	Deleterious	Probably damaging	Probably damaging	Deleterious	Disease causing automatic (Deleterious)
CPT2	1	53676401	T	G	nonsynonymous SNV	1	2	Deleterious	Deleterious	Probably damaging	Probably damaging	Deleterious	Polymorphism automatic (Hamless)
CPT2	1	53676737	A	C	nonsynonymous SNV	4	2	Deleterious	Deleterious	Probably damaging	Probably damaging	Deleterious	Disease causing (Probably Deleterious)
CPT2	1	53676857	C	T	nonsynonymous SNV	1	1	Deleterious	Deleterious	Probably damaging	Probably damaging	Deleterious	Disease causing (Probably Deleterious)
CPT2	1	53676874	A	G	nonsynonymous SNV	1	0	Deleterious	Deleterious	Possibly damaging	Possibly damaging	Deleterious	Disease causing (Probably Deleterious)
CPT2	1	53676980	A	C	nonsynonymous SNV	1	1	Deleterious	Deleterious	Probably damaging	Probably damaging	Deleterious	Disease causing (Probably Deleterious)
CPT2	1	53679053	C	G	nonsynonymous SNV	1	0	Deleterious	Deleterious	Probably damaging	Probably damaging	Deleterious	Disease causing (Probably Deleterious)
CZIB	1	53685940	T	C	nonsynonymous SNV	1	0	Tolerated	Tolerated	Unknown	Unknown	Deleterious	Disease causing (Probably Deleterious)
CZIB	1	53685968	G	A	nonsynonymous SNV	1	0	Deleterious	Deleterious	Unknown	Unknown	Deleterious	Disease causing (Probably Deleterious)
MRPL37	1	54665929	T	C	nonsynonymous SNV	1	0	Deleterious	Tolerated	Benign	Benign	Neutral	Disease causing (Probably Deleterious)
MRPL37	1	54666047	C	T	nonsynonymous SNV	1	0	Deleterious	Tolerated	Possibly damaging	Benign	Unknown	Polymorphism (Probably Harmless)
MRPL37	1	54666049	C	G	nonsynonymous SNV	1	0	Tolerated	Tolerated	Benign	Benign	Neutral	Disease causing (Probably Deleterious)
MRPL37	1	54666074	C	T	nonsynonymous SNV	1	3	Deleterious	Deleterious	Probably damaging	Probably damaging	Deleterious	Disease causing (Probably Deleterious)
MRPL37	1	54666245	G	C	nonsynonymous SNV	1	0	Deleterious	Deleterious	Probably damaging	Probably damaging	Deleterious	Disease causing (Probably Deleterious)
MRPL37	1	54666262	G	T	nonsynonymous SNV	1	1	Deleterious	Deleterious	Probably damaging	Probably damaging	Deleterious	Disease causing (Probably Deleterious)
MRPL37	1	54670784	T	C	nonsynonymous SNV	1	0	Deleterious	Tolerated	Probably damaging	Probably damaging	Deleterious	Disease causing (Probably Deleterious)
MRPL37	1	54681857	T	C	nonsynonymous SNV	1	0	Deleterious	Deleterious	Probably damaging	Probably damaging	Deleterious	Disease causing (Probably Deleterious)
ACOT11	1	55050493	G	T	nonsynonymous SNV	1	0	Deleterious	Deleterious	Probably damaging	Probably damaging	Deleterious	Disease causing (Probably Deleterious)
ACOT11	1	55060239	A	T	nonsynonymous SNV	1	0	Deleterious	Deleterious	Probably damaging	Probably damaging	Neutral	Disease causing (Probably Deleterious)
ACOT11	1	55063063	G	T	stopgain	1	0	Unknown	Unknown	Unknown	Unknown	Deleterious	Disease causing automatic (Deleterious)
ACOT11	1	55067012	G	T	nonsynonymous SNV	1	0	Deleterious	Deleterious	Probably damaging	Probably damaging	Deleterious	Disease causing (Probably Deleterious)
ACOT11	1	55067037	A	G	nonsynonymous SNV	1	0	Deleterious	Tolerated	Benign	Benign	Neutral	Disease causing (Probably Deleterious)
ACOT11	1	55067043	A	T	nonsynonymous SNV	1	0	Tolerated	Tolerated	Benign	Benign	Neutral	Disease causing (Probably Deleterious)
ACOT11	1	55070089	C	T	nonsynonymous SNV	1	6	Deleterious	Deleterious	Probably damaging	Benign	Neutral	Disease causing (Probably Deleterious)
ACOT11	1	55070819	C	T	nonsynonymous SNV	1	2	Deleterious	Deleterious	Probably damaging	Possibly damaging	Neutral	Polymorphism (Probably Harmless)
ACOT11	1	55073641	C	T	nonsynonymous SNV	1	0	Deleterious	Deleterious	Probably damaging	Probably damaging	Deleterious	Disease causing (Probably Deleterious)
ACOT11	1	55073694	C	A	nonsynonymous SNV	1	0	Tolerated	Tolerated	Benign	Benign	Neutral	Disease causing (Probably Deleterious)
ACOT11	1	55073718	C	T	nonsynonymous SNV	1	0	Deleterious	Deleterious	Probably damaging	Possibly damaging	Neutral	Disease causing (Probably Deleterious)
ACOT11	1	55096495	G	A	nonsynonymous SNV	1	0	Deleterious	Unknown	Unknown	Unknown	Unknown	Polymorphism (Probably Harmless)
TTC4	1	55183212	A	G	nonsynonymous SNV	1	0	Deleterious	Deleterious	Probably damaging	Possibly damaging	Unknown	Disease causing (Probably Deleterious)
TTC4	1	55207157	C	T	nonsynonymous SNV	1	0	Deleterious	Deleterious	Probably damaging	Benign	Unknown	Polymorphism (Probably Harmless)
DHCR24	1	55337082	A	C	nonsynonymous SNV	1	0	Deleterious	Deleterious	Benign	Benign	Neutral	Disease causing (Probably Deleterious)
DHCR24	1	55340870	C	T	nonsynonymous SNV	1	0	Deleterious	Tolerated	Probably damaging	Probably damaging	Deleterious	Disease causing (Probably Deleterious)
DHCR24	1	55352648	A	G	nonsynonymous SNV	1	0	Deleterious	Deleterious	Probably damaging	Possibly damaging	Deleterious	Disease causing (Probably Deleterious)
DHCR24	1	55352690	C	T	nonsynonymous SNV	1	1	Deleterious	Deleterious	Probably damaging	Probably damaging	Deleterious	Disease causing (Probably Deleterious)
DHCR24	1	55352702	G	T	nonsynonymous SNV	1	1	Deleterious	Deleterious	Probably damaging	Probably damaging	Deleterious	Disease causing (Probably Deleterious)
DHCR24	1	55352717	C	T	nonsynonymous SNV	3	0	Tolerated	Deleterious	Probably damaging	Benign	Deleterious	Disease causing (Probably Deleterious)
DHCR24	1	55352722	T	G	nonsynonymous SNV	1	0	Tolerated	Tolerated	Possibly damaging	Benign	Deleterious	Disease causing (Probably Deleterious)
C8B	1	57399016	A	C	nonsynonymous SNV	1	0	Deleterious	Deleterious	Probably damaging	Possibly damaging	Deleterious	Disease causing (Probably Deleterious)
C8B	1	57409459	C	A	nonsynonymous SNV	3	4	Deleterious	Deleterious	Probably damaging	Possibly damaging	Neutral	Polymorphism (Probably Harmless)
C8B	1	57415387	T	A	nonsynonymous SNV	1	0	Tolerated	Tolerated	Benign	Benign	Neutral	Disease causing (Probably Deleterious)
TACSTD2	1	59042059	A	C	nonsynonymous SNV	2	0	Tolerated	Tolerated	Benign	Benign	Neutral	Disease causing (Probably Deleterious)
TACSTD2	1	59042162	C	T	nonsynonymous SNV	3	0	Tolerated	Tolerated	Probably damaging	Probably damaging	Deleterious	Disease causing (Probably Deleterious)
TACSTD2	1	59042170	C	T	nonsynonymous SNV	3	0	Deleterious	Tolerated	Benign	Benign	Neutral	Polymorphism (Probably Harmless)
TACSTD2	1	59042198	G	T	nonsynonymous SNV	1	0	Tolerated	Tolerated	Possibly damaging	Benign	Neutral	Polymorphism (Probably Harmless)
TACSTD2	1	59042234	G	T	nonsynonymous SNV	1	0	Tolerated	Tolerated	Probably damaging	Probably damaging	Deleterious	Disease causing (Probably Deleterious)
DOCK7	1	63005485	T	C	nonsynonymous SNV	1	0	Tolerated	Tolerated	Benign	Benign	Deleterious	Disease causing (Probably Deleterious)
DOCK7	1	63005491	G	A	nonsynonymous SNV	1	0	Deleterious	Deleterious	Probably damaging	Probably damaging	Deleterious	Disease causing (Probably Deleterious)
PGM1	1	64059266	C	A	nonsynonymous SNV	1	0	Deleterious	Deleterious	Possibly damaging	Probably damaging	Neutral	Polymorphism (Probably Harmless)
PGM1	1	64059284	G	A	nonsynonymous SNV	1	0	Deleterious	Deleterious	Probably damaging	Possibly damaging	Deleterious	Polymorphism (Probably Harmless)
PGM1	1	64059313	C	G	nonsynonymous SNV	1	0	Tolerated	Tolerated	Probably damaging	Probably damaging	Deleterious	Polymorphism (Probably Harmless)
PGM1	1	64059319	G	T	stopgain	1	0	Unknown	Unknown	Unknown	Unknown	Neutral	Disease causing automatic (Deleterious)
PGM1	1	64100670	G	A	nonsynonymous SNV	1	1	Deleterious	Deleterious	Probably damaging	Probably damaging	Deleterious	Disease causing (Probably Deleterious)
AK4	1	65614220	A	C	nonsynonymous SNV	1	0	Tolerated	Tolerated	Benign	Benign	Neutral	Disease causing (Probably Deleterious)
AK4	1	65614221	T	C	nonsynonymous SNV	1	2 (1 Hom)	Deleterious	Tolerated	Benign	Benign	Deleterious	Disease causing (Probably Deleterious)
SERBP1	1	67880928	C	T	nonsynonymous SNV	1	0	Deleterious	Deleterious	Probably damaging	Probably damaging	Deleterious	Disease causing (Probably Deleterious)
SERBP1	1	67895953	A	C	nonsynonymous SNV	1	0	Deleterious	Deleterious	Probably damaging	Probably damaging	Deleterious	Disease causing (Probably Deleterious)
SRSF11	1	70687338	G	A	nonsynonymous SNV	2	1	Deleterious	Deleterious	Benign	Benign	Deleterious	Polymorphism (Probably Harmless)
SRSF11	1	70687458	G	T	stopgain	1	0	Unknown	Unknown	Unknown	Unknown	Deleterious	Disease causing automatic (Deleterious)
SRSF11	1	70705141	A	C	nonsynonymous SNV	1	0	Deleterious	Tolerated	Possibly damaging	Possibly damaging	Deleterious	Disease causing (Probably Deleterious)
ACADM	1	76190488	G	T	nonsynonymous SNV	1	0	Deleterious	Deleterious	Possibly damaging	Benign	Neutral	Polymorphism (Probably Harmless)
ACADM	1	76198337	G	A	nonsynonymous SNV	1	0	Deleterious	Deleterious	Possibly damaging	Benign	Deleterious	Disease causing (Probably Deleterious)
ACADM	1	76198409	T	C	nonsynonymous SNV	1	0	Tolerated	Tolerated	Benign	Benign	Neutral	Disease causing automatic (Deleterious)
ACADM	1	76226846	A	G	nonsynonymous SNV	3	5	Tolerated	Tolerated	Possibly damaging	Benign	Deleterious	Disease causing (Probably Deleterious)
ACADM	1	76226952	T	C	nonsynonymous SNV	1	0	Tolerated	Tolerated	Benign	Benign	Deleterious	Disease causing (Probably Deleterious)
PIGK	1	77685083	G	A	nonsynonymous SNV	2	0	Deleterious	Tolerated	Benign	Benign	Neutral	Polymorphism (Probably Harmless)
FUBP1	1	78426164	A	G	nonsynonymous SNV	1	0	Deleterious	Tolerated	Possibly damaging	Benign	Deleterious	Disease causing (Probably Deleterious)
FUBP1	1	78435696	C	A	nonsynonymous SNV	1	0	Deleterious	Deleterious	Probably damaging	Probably damaging	Deleterious	Disease causing (Probably Deleterious)
FUBP1	1	78435699	T	A	nonsynonymous SNV	1	0	Deleterious	Deleterious	Probably damaging	Probably damaging	Deleterious	Disease causing (Probably Deleterious)
TTLL7	1	84356005	C	T	nonsynonymous SNV	1	0	Deleterious	Deleterious	Probably damaging	Possibly damaging	Deleterious	Disease causing (Probably Deleterious)
TTLL7	1	84373276	G	A	nonsynonymous SNV	1	2	Deleterious	Deleterious	Probably damaging	Probably damaging	Neutral	Disease causing (Probably Deleterious)
TTLL7	1	84377036	G	T	nonsynonymous SNV	1	0	Deleterious	Deleterious	Possibly damaging	Possibly damaging	Deleterious	Disease causing (Probably Deleterious)
TTLL7	1	84399307	T	G	nonsynonymous SNV	1	0	Deleterious	Deleterious	Probably damaging	Possibly damaging	Deleterious	Disease causing (Probably Deleterious)
TTLL7	1	84417617	G	T	nonsynonymous SNV	1	0	Deleterious	Deleterious	Probably damaging	Possibly damaging	Neutral	Disease causing (Probably Deleterious)
GNG5	1	84971756	C	T	nonsynonymous SNV	1 (1 Hom)	0	Tolerated	Tolerated	Benign	Benign	Deleterious	Disease causing (Probably Deleterious)
GNG5	1	84971772	C	T	nonsynonymous SNV	1	1	Tolerated	Tolerated	Benign	Benign	Deleterious	Disease causing (Probably Deleterious)
CTBS	1	85020795	G	A	nonsynonymous SNV	1	1	Deleterious	Deleterious	Probably damaging	Probably damaging	Neutral	Disease causing (Probably Deleterious)
CTBS	1	85029068	G	A	nonsynonymous SNV	1	3	Tolerated	Tolerated	Benign	Benign	Neutral	Disease causing (Probably Deleterious)
CTBS	1	85029085	A	G	nonsynonymous SNV	1	4	Tolerated	Tolerated	Possibly damaging	Benign	Neutral	Disease causing (Probably Deleterious)
CTBS	1	85029489	T	A	nonsynonymous SNV	1	0	Deleterious	Deleterious	Probably damaging	Probably damaging	Deleterious	Disease causing (Probably Deleterious)
CTBS	1	85035772	T	G	nonsynonymous SNV	2	0	Tolerated	Tolerated	Possibly damaging	Possibly damaging	Deleterious	Disease causing (Probably Deleterious)
CTBS	1	85039941	C	T	nonsynonymous SNV	2	0	Tolerated	Tolerated	Possibly damaging	Benign	Neutral	Polymorphism (Probably Harmless)
CCN1	1	86047166	A	G	nonsynonymous SNV	1	0	Tolerated	Deleterious	Possibly damaging	Possibly damaging	Deleterious	Disease causing (Probably Deleterious)
CCN1	1	86047217	G	A	nonsynonymous SNV	2	0	Deleterious	Deleterious	Probably damaging	Probably damaging	Deleterious	Disease causing (Probably Deleterious)
CCN1	1	86047225	G	A	nonsynonymous SNV	1	1	Tolerated	Tolerated	Possibly damaging	Possibly damaging	Deleterious	Disease causing (Probably Deleterious)
CCN1	1	86047246	A	G	nonsynonymous SNV	1	0	Tolerated	Tolerated	Benign	Benign	Deleterious	Disease causing (Probably Deleterious)
CCN1	1	86048579	C	T	nonsynonymous SNV	1	5	Deleterious	Deleterious	Possibly damaging	Benign	Deleterious	Disease causing (Probably Deleterious)
SH3GLB1	1	87188292	C	T	nonsynonymous SNV	1	0	Deleterious	Deleterious	Probably damaging	Possibly damaging	Deleterious	Disease causing (Probably Deleterious)
HS2ST1	1	87380765	G	T	nonsynonymous SNV	1	0	Tolerated	Tolerated	Probably damaging	Probably damaging	Deleterious	Disease causing (Probably Deleterious)
HS2ST1	1	87569237	G	A	nonsynonymous SNV	1	0	Deleterious	Tolerated	Probably damaging	Probably damaging	Deleterious	Disease causing (Probably Deleterious)
GTF2B	1	89322983	T	A	nonsynonymous SNV	3	6	Tolerated	Tolerated	Benign	Benign	Deleterious	Disease causing (Probably Deleterious)
GTF2B	1	89325909	T	C	nonsynonymous SNV	1	0	Tolerated	Tolerated	Benign	Benign	Deleterious	Disease causing (Probably Deleterious)
KYAT3	1	89414776	A	T	nonsynonymous SNV	2	3	Deleterious	Deleterious	Possibly damaging	Possibly damaging	Deleterious	Disease causing (Probably Deleterious)
KYAT3	1	89414852	G	A	nonsynonymous SNV	1	0	Tolerated	Deleterious	Benign	Benign	Neutral	Polymorphism (Probably Harmless)
KYAT3	1	89453966	G	A	nonsynonymous SNV	1	0	Tolerated	Tolerated	Benign	Benign	Neutral	Disease causing (Probably Deleterious)
GBP4	1	89658689	C	A	nonsynonymous SNV	1	5 (1 Hom)	Deleterious	Deleterious	Probably damaging	Probably damaging	Neutral	Polymorphism (Probably Harmless)
GBP6	1	89834252	C	T	nonsynonymous SNV	1	0	Deleterious	Deleterious	Probably damaging	Possibly damaging	Deleterious	Disease causing (Probably Deleterious)
GBP6	1	89835209	G	A	nonsynonymous SNV	2	2	Deleterious	Deleterious	Probably damaging	Probably damaging	Deleterious	Disease causing (Probably Deleterious)
GBP6	1	89843665	G	C	nonsynonymous SNV	1	0	Deleterious	Deleterious	Probably damaging	Probably damaging	Deleterious	Disease causing (Probably Deleterious)
GBP6	1	89844154	G	A	nonsynonymous SNV	1	1	Deleterious	Deleterious	Probably damaging	Probably damaging	Deleterious	Disease causing (Probably Deleterious)
GBP6	1	89845995	C	T	nonsynonymous SNV	1	0	Deleterious	Tolerated	Benign	Benign	Neutral	Polymorphism (Probably Harmless)
LRRC8C	1	90179529	A	T	nonsynonymous SNV	1	1	Tolerated	Tolerated	Benign	Benign	Deleterious	Disease causing (Probably Deleterious)
LRRC8C	1	90179807	G	A	nonsynonymous SNV	1	0	Deleterious	Deleterious	Possibly damaging	Possibly damaging	Deleterious	Disease causing (Probably Deleterious)
GLMN	1	92754667	C	T	nonsynonymous SNV	3	4	Tolerated	Tolerated	Benign	Benign	Neutral	Disease causing (Probably Deleterious)
GLMN	1	92756989	C	T	nonsynonymous SNV	1	0	Tolerated	Tolerated	Possibly damaging	Possibly damaging	Neutral	Disease causing (Probably Deleterious)
GLMN	1	92763068	C	T	nonsynonymous SNV	1	0	Deleterious	Tolerated	Probably damaging	Probably damaging	Deleterious	Disease causing (Probably Deleterious)
RPL5	1	93300442	A	C	nonsynonymous SNV	1	1	Deleterious	Deleterious	Probably damaging	Probably damaging	Deleterious	Disease causing (Probably Deleterious)
RPL5	1	93300462	G	T	nonsynonymous SNV	1	0	Deleterious	Deleterious	Possibly damaging	Possibly damaging	Deleterious	Disease causing (Probably Deleterious)
CCDC18	1	93651979	T	G	nonsynonymous SNV	1	0	Deleterious	Tolerated	Unknown	Unknown	Deleterious	Disease causing (Probably Deleterious)
CCDC18	1	93672720	A	T	nonsynonymous SNV	1	1	Deleterious	Deleterious	Probably damaging	Possibly damaging	Neutral	Disease causing (Probably Deleterious)
CCDC18	1	93672875	C	T	stopgain	1	0	Unknown	Unknown	Unknown	Unknown	Neutral	Disease causing (Probably Deleterious)
CCDC18	1	93677792	C	A	nonsynonymous SNV	2	3	Deleterious	Deleterious	Probably damaging	Probably damaging	Neutral	Disease causing (Probably Deleterious)
CCDC18	1	93687203	A	G	nonsynonymous SNV	1	0	Tolerated	Tolerated	Benign	Benign	Neutral	Disease causing (Probably Deleterious)
CCDC18	1	93704878	T	C	nonsynonymous SNV	1	0	Tolerated	Deleterious	Benign	Benign	Neutral	Polymorphism (Probably Harmless)
CCDC18	1	93730456	A	T	stopgain	4	4	Unknown	Unknown	Unknown	Unknown	Deleterious	Disease causing (Probably Deleterious)
CCDC18	1	93730457	A	T	nonsynonymous SNV	4	4	Deleterious	Deleterious	Unknown	Unknown	Deleterious	Disease causing (Probably Deleterious)
CCDC18	1	93736017	A	C	nonsynonymous SNV	1	0	Tolerated	Deleterious	Unknown	Unknown	Neutral	Polymorphism (Probably Harmless)
DNTTIP2	1	94338679	C	T	nonsynonymous SNV	1	0	Deleterious	Deleterious	Probably damaging	Probably damaging	Deleterious	Disease causing (Probably Deleterious)
DNTTIP2	1	94338755	C	T	nonsynonymous SNV	1	0	Tolerated	Tolerated	Possibly damaging	Benign	Neutral	Polymorphism (Probably Harmless)
ABCD3	1	94930338	G	T	nonsynonymous SNV	1	4	Tolerated	Tolerated	Benign	Benign	Deleterious	Disease causing (Probably Deleterious)
F3	1	94996062	C	T	nonsynonymous SNV	1	3	Deleterious	Tolerated	Benign	Benign	Neutral	Polymorphism (Probably Harmless)
F3	1	95001653	C	T	nonsynonymous SNV	1	0	Deleterious	Tolerated	Probably damaging	Possibly damaging	Neutral	Polymorphism (Probably Harmless)
CNN3	1	95363450	C	T	nonsynonymous SNV	1	0	Tolerated	Tolerated	Benign	Benign	Deleterious	Disease causing (Probably Deleterious)
CNN3	1	95368981	T	C	nonsynonymous SNV	1	0	Deleterious	Deleterious	Benign	Benign	Deleterious	Disease causing (Probably Deleterious)
AGL	1	100336321	G	A	nonsynonymous SNV	1	0	Deleterious	Tolerated	Probably damaging	Probably damaging	Deleterious	Disease causing (Probably Deleterious)
AGL	1	100343254	G	A	nonsynonymous SNV	4	5	Deleterious	Deleterious	Probably damaging	Probably damaging	Deleterious	Disease causing (Probably Deleterious)
AGL	1	100346707	G	A	nonsynonymous SNV	1	0	Deleterious	Deleterious	Probably damaging	Probably damaging	Deleterious	Disease causing (Probably Deleterious)
AGL	1	100349757	A	G	nonsynonymous SNV	1	1	Tolerated	Tolerated	Possibly damaging	Possibly damaging	Deleterious	Disease causing (Probably Deleterious)
AGL	1	100379209	G	A	nonsynonymous SNV	1	1	Deleterious	Deleterious	Probably damaging	Probably damaging	Deleterious	Disease causing (Probably Deleterious)
DBT	1	100696431	G	T	nonsynonymous SNV	1	0	Deleterious	Deleterious	Unknown	Unknown	Deleterious	Disease causing (Probably Deleterious)
RTCA	1	100731945	G	T	nonsynonymous SNV	1	0	Tolerated	Tolerated	Benign	Benign	Neutral	Disease causing (Probably Deleterious)
RTCA	1	100732153	G	T	nonsynonymous SNV	1	0	Deleterious	Deleterious	Probably damaging	Probably damaging	Deleterious	Disease causing (Probably Deleterious)
RTCA	1	100732165	G	A	nonsynonymous SNV	1	0	Deleterious	Tolerated	Probably damaging	Possibly damaging	Deleterious	Disease causing (Probably Deleterious)
RTCA	1	100740426	C	A	nonsynonymous SNV	1	0	Tolerated	Tolerated	Possibly damaging	Possibly damaging	Deleterious	Disease causing (Probably Deleterious)
RTCA	1	100740505	G	C	nonsynonymous SNV	4	4	Deleterious	Deleterious	Benign	Benign	Deleterious	Disease causing (Probably Deleterious)
SLC30A7	1	101377789	G	A	nonsynonymous SNV	1	0	Tolerated	Deleterious	Probably damaging	Possibly damaging	Deleterious	Disease causing (Probably Deleterious)
VAV3	1	108152557	G	T	nonsynonymous SNV	1	2	Tolerated	Tolerated	Benign	Benign	Deleterious	Disease causing (Probably Deleterious)
VAV3	1	108185291	C	T	nonsynonymous SNV	1	0	Deleterious	Deleterious	Probably damaging	Probably damaging	Deleterious	Disease causing (Probably Deleterious)
VAV3	1	108309153	C	T	nonsynonymous SNV	1	0	Tolerated	Tolerated	Benign	Benign	Deleterious	Disease causing (Probably Deleterious)
VAV3	1	108507410	C	T	nonsynonymous SNV	1	0	Deleterious	Deleterious	Probably damaging	Probably damaging	Deleterious	Disease causing (Probably Deleterious)
SLC25A24	1	108681717	G	T	stopgain	1	0	Unknown	Unknown	Unknown	Unknown	Deleterious	Disease causing (Probably Deleterious)
SLC25A24	1	108681718	T	C	nonsynonymous SNV	1	0	Deleterious	Deleterious	Probably damaging	Probably damaging	Deleterious	Disease causing (Probably Deleterious)
SLC25A24	1	108728519	T	C	nonsynonymous SNV	1	0	Tolerated	Tolerated	Benign	Benign	Neutral	Disease causing (Probably Deleterious)
SLC25A24	1	108735212	T	C	nonsynonymous SNV	1	0	Deleterious	Deleterious	Benign	Benign	Unknown	Polymorphism (Probably Harmless)
PRPF38B	1	109242056	G	A	nonsynonymous SNV	1	5	Tolerated	Tolerated	Benign	Benign	Deleterious	Disease causing (Probably Deleterious)
PRPF38B	1	109242232	C	T	nonsynonymous SNV	1	5	Deleterious	Deleterious	Probably damaging	Possibly damaging	Deleterious	Disease causing (Probably Deleterious)
CLCC1	1	109486541	T	G	nonsynonymous SNV	1	3	Deleterious	Tolerated	Possibly damaging	Benign	Deleterious	Disease causing (Probably Deleterious)
PSMA5	1	109968933	T	C	nonsynonymous SNV	2	0	Tolerated	Tolerated	Probably damaging	Probably damaging	Deleterious	Disease causing (Probably Deleterious)
GNAI3	1	110129393	A	T	nonsynonymous SNV	1	0	Deleterious	Deleterious	Probably damaging	Probably damaging	Deleterious	Disease causing (Probably Deleterious)
GNAI3	1	110129396	A	T	nonsynonymous SNV	1	0	Deleterious	Tolerated	Probably damaging	Probably damaging	Deleterious	Disease causing (Probably Deleterious)
AMPD2	1	110163746	C	T	nonsynonymous SNV	1	1 (1 Hom)	Deleterious	Tolerated	Benign	Benign	Unknown	Disease causing (Probably Deleterious)
AMPD2	1	110163828	C	T	nonsynonymous SNV	1	0	Tolerated	Deleterious	Benign	Benign	Neutral	Disease causing (Probably Deleterious)
AMPD2	1	110163866	G	A	nonsynonymous SNV	1	0	Tolerated	Tolerated	Possibly damaging	Possibly damaging	Unknown	Disease causing (Probably Deleterious)
AMPD2	1	110167959	G	T	nonsynonymous SNV	1	1	Deleterious	Tolerated	Possibly damaging	Possibly damaging	Neutral	Disease causing (Probably Deleterious)
AMPD2	1	110167964	C	T	nonsynonymous SNV	1	1	Deleterious	Tolerated	Possibly damaging	Benign	Neutral	Disease causing (Probably Deleterious)
AMPD2	1	110169416	C	G	stopgain	1	0	Unknown	Unknown	Unknown	Unknown	Deleterious	Disease causing automatic (Deleterious)
AMPD2	1	110169850	C	T	nonsynonymous SNV	1	1	Tolerated	Tolerated	Benign	Benign	Deleterious	Disease causing (Probably Deleterious)
AMPD2	1	110169895	C	T	nonsynonymous SNV	2	1	Deleterious	Deleterious	Probably damaging	Possibly damaging	Neutral	Polymorphism (Probably Harmless)
AMPD2	1	110169901	G	T	nonsynonymous SNV	2	1	Deleterious	Deleterious	Benign	Benign	Deleterious	Disease causing (Probably Deleterious)
AMPD2	1	110169920	G	A	nonsynonymous SNV	1	3	Deleterious	Tolerated	Benign	Benign	Neutral	Polymorphism (Probably Harmless)
AMPD2	1	110170798	G	T	nonsynonymous SNV	1	0	Deleterious	Deleterious	Probably damaging	Probably damaging	Deleterious	Disease causing (Probably Deleterious)
AMPD2	1	110170801	C	T	nonsynonymous SNV	2	0	Tolerated	Tolerated	Possibly damaging	Benign	Deleterious	Disease causing (Probably Deleterious)
AMPD2	1	110170859	C	T	nonsynonymous SNV	1	3	Deleterious	Deleterious	Probably damaging	Probably damaging	Deleterious	Disease causing (Probably Deleterious)
AMPD2	1	110171319	T	C	nonsynonymous SNV	1	0	Deleterious	Deleterious	Probably damaging	Probably damaging	Deleterious	Disease causing (Probably Deleterious)
AMPD2	1	110171368	C	T	nonsynonymous SNV	1	1	Tolerated	Tolerated	Probably damaging	Probably damaging	Deleterious	Disease causing (Probably Deleterious)
AMPD2	1	110171371	T	C	nonsynonymous SNV	1	0	Deleterious	Deleterious	Possibly damaging	Possibly damaging	Deleterious	Disease causing (Probably Deleterious)
AMPD2	1	110171380	G	T	nonsynonymous SNV	1	2	Deleterious	Deleterious	Benign	Benign	Neutral	Polymorphism (Probably Harmless)
AMPD2	1	110171385	C	T	nonsynonymous SNV	1	2	Tolerated	Tolerated	Benign	Benign	Deleterious	Disease causing (Probably Deleterious)
AMPD2	1	110173321	A	G	nonsynonymous SNV	1	0	Deleterious	Deleterious	Probably damaging	Probably damaging	Deleterious	Disease causing (Probably Deleterious)
AMPD2	1	110173351	T	C	nonsynonymous SNV	1	0	Deleterious	Deleterious	Probably damaging	Probably damaging	Deleterious	Disease causing (Probably Deleterious)
AMPD2	1	110173377	G	A	nonsynonymous SNV	2	1	Deleterious	Deleterious	Probably damaging	Probably damaging	Deleterious	Disease causing (Probably Deleterious)
GSTM3	1	110282470	A	G	nonsynonymous SNV	1	0	Deleterious	Deleterious	Possibly damaging	Probably damaging	Deleterious	Disease causing (Probably Deleterious)
GSTM3	1	110282482	C	T	nonsynonymous SNV	1	2	Deleterious	Tolerated	Benign	Benign	Deleterious	Disease causing (Probably Deleterious)
GSTM3	1	110282890	A	G	nonsynonymous SNV	1	0	Tolerated	Tolerated	Benign	Possibly damaging	Deleterious	Disease causing (Probably Deleterious)
RBM15	1	110882043	C	T	nonsynonymous SNV	1	0	Deleterious	Deleterious	Probably damaging	Probably damaging	Deleterious	Disease causing (Probably Deleterious)
RBM15	1	110882052	G	A	nonsynonymous SNV	1	0	Deleterious	Tolerated	Benign	Benign	Neutral	Polymorphism (Probably Harmless)
RBM15	1	110882112	C	T	nonsynonymous SNV	1	1	Tolerated	Tolerated	Probably damaging	Possibly damaging	Neutral	Polymorphism (Probably Harmless)
RBM15	1	110882134	G	T	nonsynonymous SNV	1	1	Deleterious	Tolerated	Possibly damaging	Benign	Neutral	Disease causing (Probably Deleterious)
RBM15	1	110882146	G	T	nonsynonymous SNV	1	0	Deleterious	Tolerated	Benign	Benign	Neutral	Polymorphism (Probably Harmless)
RBM15	1	110882240	C	G	nonsynonymous SNV	1	0	Deleterious	Tolerated	Probably damaging	Possibly damaging	Deleterious	Disease causing (Probably Deleterious)
RBM15	1	110882320	T	G	nonsynonymous SNV	2	0	Deleterious	Tolerated	Possibly damaging	Possibly damaging	Deleterious	Disease causing (Probably Deleterious)
RBM15	1	110882365	A	G	nonsynonymous SNV	1	0	Deleterious	Tolerated	Probably damaging	Possibly damaging	Neutral	Disease causing (Probably Deleterious)
RBM15	1	110882392	G	A	nonsynonymous SNV	1	1	Deleterious	Tolerated	Probably damaging	Possibly damaging	Deleterious	Disease causing (Probably Deleterious)
RBM15	1	110882490	G	T	nonsynonymous SNV	1	0	Deleterious	Tolerated	Possibly damaging	Benign	Deleterious	Polymorphism (Probably Harmless)
RBM15	1	110882502	T	A	nonsynonymous SNV	1	1	Tolerated	Tolerated	Possibly damaging	Possibly damaging	Neutral	Disease causing (Probably Deleterious)
RBM15	1	110882536	A	G	nonsynonymous SNV	1	3	Tolerated	Tolerated	Probably damaging	Probably damaging	Deleterious	Disease causing (Probably Deleterious)
RBM15	1	110882695	G	A	nonsynonymous SNV	1	0	Deleterious	Deleterious	Probably damaging	Probably damaging	Neutral	Disease causing (Probably Deleterious)
RBM15	1	110882713	G	A	nonsynonymous SNV	6	0	Tolerated	Deleterious	Probably damaging	Probably damaging	Deleterious	Disease causing (Probably Deleterious)
RBM15	1	110882763	A	G	nonsynonymous SNV	1	0	Tolerated	Tolerated	Probably damaging	Probably damaging	Deleterious	Disease causing (Probably Deleterious)
RBM15	1	110882977	C	A	nonsynonymous SNV	1	0	Deleterious	Deleterious	Probably damaging	Probably damaging	Deleterious	Disease causing (Probably Deleterious)
RBM15	1	110883417	C	T	nonsynonymous SNV	1	0	Tolerated	Tolerated	Probably damaging	Probably damaging	Deleterious	Disease causing (Probably Deleterious)
RBM15	1	110884333	A	G	nonsynonymous SNV	1	0	Tolerated	Tolerated	Possibly damaging	Benign	Deleterious	Disease causing (Probably Deleterious)
LAMTOR5	1	110950233	T	C	nonsynonymous SNV	1	0	Tolerated	Tolerated	Benign	Benign	Neutral	Disease causing (Probably Deleterious)
LAMTOR5	1	110950295	C	A	nonsynonymous SNV	3	2	Deleterious	Deleterious	Unknown	Unknown	Neutral	Polymorphism (Probably Harmless)
WDR77	1	111984002	G	T	nonsynonymous SNV	1	2	Deleterious	Tolerated	Probably damaging	Possibly damaging	Deleterious	Disease causing (Probably Deleterious)
WDR77	1	111991743	A	C	nonsynonymous SNV	2	6	Deleterious	Deleterious	Probably damaging	Possibly damaging	Deleterious	Disease causing (Probably Deleterious)
WDR77	1	111991769	G	T	nonsynonymous SNV	1	0	Tolerated	Deleterious	Possibly damaging	Benign	Neutral	Disease causing (Probably Deleterious)
ATP5PB	1	111998734	A	G	nonsynonymous SNV	2	3	Tolerated	Tolerated	Benign	Benign	Deleterious	Polymorphism (Probably Harmless)
ATP5PB	1	112002094	G	A	nonsynonymous SNV	1	0	Tolerated	Tolerated	Benign	Benign	Neutral	Disease causing (Probably Deleterious)
DDX20	1	112298607	G	T	stopgain	2	0	Unknown	Unknown	Unknown	Unknown	Neutral	Disease causing automatic (Deleterious)
DDX20	1	112298614	T	G	nonsynonymous SNV	1	0	Deleterious	Tolerated	Benign	Benign	Neutral	Polymorphism (Probably Harmless)
DDX20	1	112302083	T	C	nonsynonymous SNV	1	0	Deleterious	Deleterious	Probably damaging	Probably damaging	Deleterious	Disease causing (Probably Deleterious)
CAPZA1	1	113162503	A	G	nonsynonymous SNV	1	0	Deleterious	Tolerated	Probably damaging	Probably damaging	Deleterious	Disease causing (Probably Deleterious)
MOV10	1	113217634	C	T	nonsynonymous SNV	2	1	Deleterious	Deleterious	Probably damaging	Benign	Neutral	Disease causing (Probably Deleterious)
MOV10	1	113231565	C	A	nonsynonymous SNV	1	0	Tolerated	Tolerated	Benign	Benign	Neutral	Disease causing (Probably Deleterious)
MOV10	1	113232608	G	A	nonsynonymous SNV	1	0	Tolerated	Tolerated	Possibly damaging	Benign	Neutral	Disease causing (Probably Deleterious)
MOV10	1	113236683	A	G	nonsynonymous SNV	2	2	Deleterious	Deleterious	Probably damaging	Probably damaging	Deleterious	Disease causing (Probably Deleterious)
MOV10	1	113239446	A	G	nonsynonymous SNV	2	0	Deleterious	Deleterious	Probably damaging	Probably damaging	Deleterious	Disease causing (Probably Deleterious)
SLC16A1	1	113460055	T	C	nonsynonymous SNV	1	0	Tolerated	Tolerated	Benign	Benign	Neutral	Disease causing (Probably Deleterious)
CSDE1	1	115268949	C	T	nonsynonymous SNV	1	0	Tolerated	Tolerated	Benign	Benign	Deleterious	Disease causing (Probably Deleterious)
CSDE1	1	115273013	T	C	nonsynonymous SNV	1	0	Tolerated	Tolerated	Benign	Benign	Neutral	Disease causing (Probably Deleterious)
ATP1A1	1	116931631	T	G	nonsynonymous SNV	1	0	Deleterious	Tolerated	Probably damaging	Probably damaging	Deleterious	Disease causing (Probably Deleterious)
ATP1A1	1	116936292	A	G	nonsynonymous SNV	2	0	Deleterious	Tolerated	Benign	Benign	Deleterious	Disease causing (Probably Deleterious)
ATP1A1	1	116936295	C	T	nonsynonymous SNV	2	0	Deleterious	Tolerated	Benign	Benign	Deleterious	Disease causing (Probably Deleterious)
ATP1A1	1	116947047	A	C	nonsynonymous SNV	2	0	Deleterious	Tolerated	Probably damaging	Possibly damaging	Deleterious	Disease causing (Probably Deleterious)
MAN1A2	1	117944822	G	A	nonsynonymous SNV	2	0	Tolerated	Tolerated	Possibly damaging	Benign	Neutral	Disease causing (Probably Deleterious)
MAN1A2	1	118039467	A	G	nonsynonymous SNV	1	0	Deleterious	Deleterious	Benign	Benign	Deleterious	Disease causing (Probably Deleterious)
WDR3	1	118476052	G	A	nonsynonymous SNV	1	0	Deleterious	Tolerated	Probably damaging	Probably damaging	Deleterious	Disease causing (Probably Deleterious)
WDR3	1	118483474	C	G	nonsynonymous SNV	3	5	Tolerated	Tolerated	Benign	Benign	Neutral	Disease causing (Probably Deleterious)
WDR3	1	118483561	G	A	nonsynonymous SNV	1	0	Tolerated	Tolerated	Benign	Benign	Deleterious	Disease causing (Probably Deleterious)
WDR3	1	118501939	G	T	nonsynonymous SNV	1	1	Deleterious	Deleterious	Probably damaging	Probably damaging	Deleterious	Disease causing (Probably Deleterious)
PHGDH	1	120277956	G	T	nonsynonymous SNV	2	2	Deleterious	Deleterious	Probably damaging	Probably damaging	Deleterious	Disease causing (Probably Deleterious)
PHGDH	1	120278046	G	A	nonsynonymous SNV	1	1	Deleterious	Tolerated	Probably damaging	Possibly damaging	Deleterious	Disease causing (Probably Deleterious)
PHGDH	1	120279803	A	G	nonsynonymous SNV	3	0	Deleterious	Deleterious	Probably damaging	Probably damaging	Deleterious	Disease causing (Probably Deleterious)
PHGDH	1	120279825	G	A	nonsynonymous SNV	2	0	Deleterious	Deleterious	Probably damaging	Possibly damaging	Deleterious	Disease causing (Probably Deleterious)
PHGDH	1	120283093	C	T	stopgain	2	1	Unknown	Unknown	Unknown	Unknown	Neutral	Disease causing automatic (Deleterious)
PHGDH	1	120285439	T	C	nonsynonymous SNV	2	0	Deleterious	Tolerated	Possibly damaging	Benign	Neutral	Polymorphism (Probably Harmless)
PHGDH	1	120285457	C	G	nonsynonymous SNV	2	0	Deleterious	Tolerated	Benign	Benign	Neutral	Polymorphism (Probably Harmless)
SF3B4	1	149895507	A	G	nonsynonymous SNV	1	0	Deleterious	Tolerated	Benign	Benign	Deleterious	Disease causing (Probably Deleterious)
SF3B4	1	149895810	G	T	nonsynonymous SNV	1	0	Deleterious	Tolerated	Possibly damaging	Benign	Deleterious	Disease causing (Probably Deleterious)
SF3B4	1	149895814	G	A	stopgain	1	0	Unknown	Unknown	Unknown	Unknown	Neutral	Disease causing automatic (Deleterious)
SF3B4	1	149895823	G	A	nonsynonymous SNV	1	1	Tolerated	Tolerated	Benign	Benign	Deleterious	Disease causing (Probably Deleterious)
ANP32E	1	150195561	T	A	nonsynonymous SNV	1	1	Deleterious	Tolerated	Benign	Benign	Deleterious	Disease causing (Probably Deleterious)
MRPS21	1	150280545	C	A	stopgain	1	0	Unknown	Unknown	Unknown	Unknown	Unknown	Disease causing (Probably Deleterious)
PRPF3	1	150300872	G	A	nonsynonymous SNV	1	0	Tolerated	Tolerated	Benign	Benign	Deleterious	Disease causing (Probably Deleterious)
RPRD2	1	150337195	C	T	nonsynonymous SNV	3	0	Deleterious	Deleterious	Probably damaging	Probably damaging	Neutral	Disease causing (Probably Deleterious)
RPRD2	1	150443310	T	C	nonsynonymous SNV	1	0	Deleterious	Tolerated	Benign	Benign	Neutral	Polymorphism (Probably Harmless)
RPRD2	1	150443780	G	A	nonsynonymous SNV	1	1	Deleterious	Tolerated	Benign	Benign	Neutral	Polymorphism (Probably Harmless)
RPRD2	1	150444204	G	A	nonsynonymous SNV	1	0	Deleterious	Tolerated	Benign	Benign	Neutral	Polymorphism (Probably Harmless)
RPRD2	1	150444968	C	T	nonsynonymous SNV	1	0	Deleterious	Tolerated	Probably damaging	Probably damaging	Deleterious	Disease causing (Probably Deleterious)
RPRD2	1	150445575	G	A	nonsynonymous SNV	1	0	Deleterious	Tolerated	Probably damaging	Probably damaging	Deleterious	Polymorphism (Probably Harmless)
TARS2	1	150464964	C	T	nonsynonymous SNV	1	1	Deleterious	Deleterious	Benign	Benign	Neutral	Disease causing (Probably Deleterious)
TARS2	1	150470019	A	G	nonsynonymous SNV	2	4	Tolerated	Tolerated	Benign	Benign	Neutral	Disease causing (Probably Deleterious)
TARS2	1	150470980	T	C	nonsynonymous SNV	1	1	Deleterious	Deleterious	Probably damaging	Probably damaging	Deleterious	Disease causing (Probably Deleterious)
TARS2	1	150471090	C	G	nonsynonymous SNV	1	0	Tolerated	Tolerated	Possibly damaging	Benign	Neutral	Disease causing (Probably Deleterious)
TARS2	1	150477151	G	C	nonsynonymous SNV	4	1	Deleterious	Tolerated	Probably damaging	Probably damaging	Deleterious	Disease causing (Probably Deleterious)
TARS2	1	150479448	C	T	nonsynonymous SNV	1	0	Deleterious	Deleterious	Probably damaging	Possibly damaging	Neutral	Polymorphism (Probably Harmless)
ECM1	1	150482145	G	A	nonsynonymous SNV	2	5	Deleterious	Deleterious	Probably damaging	Probably damaging	Deleterious	Disease causing (Probably Deleterious)
ECM1	1	150482438	G	C	nonsynonymous SNV	1	0	Deleterious	Deleterious	Possibly damaging	Possibly damaging	Neutral	Polymorphism (Probably Harmless)
ECM1	1	150483472	C	T	nonsynonymous SNV	1	0	Deleterious	Deleterious	Probably damaging	Probably damaging	Deleterious	Disease causing (Probably Deleterious)
ECM1	1	150484024	T	C	nonsynonymous SNV	1	0	Deleterious	Deleterious	Probably damaging	Possibly damaging	Neutral	Disease causing (Probably Deleterious)
ECM1	1	150485000	C	T	nonsynonymous SNV	1	0	Deleterious	Deleterious	Probably damaging	Probably damaging	Deleterious	Disease causing (Probably Deleterious)
CTSS	1	150722529	G	T	nonsynonymous SNV	1	0	Deleterious	Deleterious	Probably damaging	Possibly damaging	Deleterious	Disease causing (Probably Deleterious)
CERS2	1	150938649	T	C	nonsynonymous SNV	1	0	Tolerated	Tolerated	Benign	Benign	Neutral	Disease causing (Probably Deleterious)
CERS2	1	150939281	C	T	nonsynonymous SNV	2	4	Tolerated	Tolerated	Benign	Benign	Neutral	Disease causing (Probably Deleterious)
TNFAIP8L2	1	151131238	C	T	nonsynonymous SNV	1	0	Tolerated	Tolerated	Probably damaging	Probably damaging	Neutral	Disease causing (Probably Deleterious)
TNFAIP8L2	1	151131252	G	T	nonsynonymous SNV	2	0	Deleterious	Deleterious	Benign	Benign	Deleterious	Disease causing (Probably Deleterious)
TNFAIP8L2	1	151131273	A	C	nonsynonymous SNV	1	0	Deleterious	Deleterious	Probably damaging	Probably damaging	Deleterious	Disease causing (Probably Deleterious)
TNFAIP8L2	1	151131372	G	A	nonsynonymous SNV	1	1	Tolerated	Deleterious	Possibly damaging	Possibly damaging	Deleterious	Disease causing (Probably Deleterious)
TNFAIP8L2	1	151131387	G	T	nonsynonymous SNV	1	0	Tolerated	Tolerated	Benign	Benign	Deleterious	Disease causing (Probably Deleterious)
TNFAIP8L2	1	151131456	C	T	nonsynonymous SNV	1	1	Deleterious	Deleterious	Probably damaging	Probably damaging	Deleterious	Disease causing (Probably Deleterious)
TNFAIP8L2	1	151131466	C	T	nonsynonymous SNV	1	1	Deleterious	Tolerated	Possibly damaging	Benign	Deleterious	Disease causing (Probably Deleterious)
TNFAIP8L2	1	151131560	G	T	nonsynonymous SNV	1	2	Tolerated	Tolerated	Benign	Benign	Neutral	Disease causing (Probably Deleterious)
PSMD4	1	151238508	G	T	nonsynonymous SNV	1	0	Deleterious	Deleterious	Probably damaging	Probably damaging	Deleterious	Disease causing (Probably Deleterious)
PSMB4	1	151372064	A	G	nonsynonymous SNV	1	0	Deleterious	Deleterious	Possibly damaging	Possibly damaging	Deleterious	Disease causing (Probably Deleterious)
PSMB4	1	151372113	C	A	nonsynonymous SNV	1	0	Deleterious	Tolerated	Benign	Benign	Neutral	Polymorphism (Probably Harmless)
POGZ	1	151378501	G	A	nonsynonymous SNV	1	0	Deleterious	Deleterious	Probably damaging	Possibly damaging	Deleterious	Disease causing (Probably Deleterious)
POGZ	1	151380916	G	A	nonsynonymous SNV	1	1	Deleterious	Deleterious	Probably damaging	Probably damaging	Deleterious	Disease causing (Probably Deleterious)
POGZ	1	151381027	G	A	stopgain	1	0	Unknown	Unknown	Unknown	Unknown	Deleterious	Disease causing automatic (Deleterious)
POGZ	1	151403294	C	T	nonsynonymous SNV	1	0	Tolerated	Tolerated	Possibly damaging	Benign	Neutral	Disease causing (Probably Deleterious)
SNX27	1	151634697	C	T	nonsynonymous SNV	1	0	Tolerated	Tolerated	Probably damaging	Possibly damaging	Deleterious	Disease causing (Probably Deleterious)
SNX27	1	151638469	G	A	nonsynonymous SNV	1	1	Tolerated	Tolerated	Benign	Benign	Neutral	Disease causing (Probably Deleterious)
SNX27	1	151641086	T	G	nonsynonymous SNV	1	0	Tolerated	Tolerated	Benign	Benign	Deleterious	Disease causing (Probably Deleterious)
SNX27	1	151655838	G	C	nonsynonymous SNV	1	0	Deleterious	Deleterious	Probably damaging	Probably damaging	Deleterious	Disease causing (Probably Deleterious)
TCHH	1	152080138	G	A	nonsynonymous SNV	1	0	Deleterious	Tolerated	Benign	Benign	Unknown	Polymorphism (Probably Harmless)
TCHH	1	152081623	T	C	nonsynonymous SNV	1	0	Deleterious	Deleterious	Probably damaging	Possibly damaging	Unknown	Polymorphism (Probably Harmless)
TCHH	1	152081632	C	G	nonsynonymous SNV	3	4	Deleterious	Tolerated	Possibly damaging	Possibly damaging	Unknown	Polymorphism (Probably Harmless)
TCHH	1	152081677	C	A	nonsynonymous SNV	1	0	Deleterious	Tolerated	Probably damaging	Possibly damaging	Unknown	Polymorphism (Probably Harmless)
TCHH	1	152083123	T	A	nonsynonymous SNV	2	0	Deleterious	Tolerated	Benign	Benign	Unknown	Polymorphism (Probably Harmless)
TCHH	1	152083298	T	C	nonsynonymous SNV	1	1	Deleterious	Tolerated	Benign	Benign	Unknown	Polymorphism (Probably Harmless)
TCHH	1	152083301	G	T	nonsynonymous SNV	1 (1 Hom)	0	Deleterious	Tolerated	Benign	Benign	Unknown	Polymorphism (Probably Harmless)
TCHH	1	152083331	G	A	nonsynonymous SNV	1	1	Deleterious	Tolerated	Benign	Benign	Unknown	Polymorphism (Probably Harmless)
TCHH	1	152083433	C	T	nonsynonymous SNV	1	0	Deleterious	Tolerated	Possibly damaging	Benign	Unknown	Polymorphism (Probably Harmless)
TCHH	1	152083717	A	G	nonsynonymous SNV	1	1	Deleterious	Tolerated	Benign	Benign	Unknown	Polymorphism (Probably Harmless)
TCHH	1	152083720	C	T	nonsynonymous SNV	1	0	Deleterious	Tolerated	Benign	Benign	Unknown	Polymorphism (Probably Harmless)
TCHH	1	152084029	T	C	nonsynonymous SNV	1	0	Deleterious	Deleterious	Possibly damaging	Benign	Unknown	Polymorphism (Probably Harmless)
S100A9	1	153333307	C	T	nonsynonymous SNV	1	1 (1 Hom)	Deleterious	Deleterious	Benign	Benign	Unknown	Polymorphism (Probably Harmless)
S100A7	1	153430345	G	T	nonsynonymous SNV	1	0	Tolerated	Tolerated	Possibly damaging	Benign	Unknown	Polymorphism (Probably Harmless)
S100A6	1	153507770	A	G	nonsynonymous SNV	1	1	Deleterious	Deleterious	Possibly damaging	Possibly damaging	Deleterious	Disease causing (Probably Deleterious)
S100A6	1	153507805	G	T	nonsynonymous SNV	1	0	Deleterious	Deleterious	Benign	Benign	Deleterious	Polymorphism (Probably Harmless)
S100A16	1	153580155	C	A	nonsynonymous SNV	1	1	Tolerated	Deleterious	Benign	Benign	Neutral	Disease causing (Probably Deleterious)
S100A16	1	153580504	G	C	nonsynonymous SNV	1	0	Tolerated	Tolerated	Probably damaging	Probably damaging	Deleterious	Disease causing (Probably Deleterious)
ILF2	1	153640061	G	C	nonsynonymous SNV	1	0	Tolerated	Tolerated	Benign	Benign	Deleterious	Disease causing (Probably Deleterious)
INTS3	1	153733358	C	G	nonsynonymous SNV	1	1	Deleterious	Deleterious	Probably damaging	Possibly damaging	Deleterious	Disease causing (Probably Deleterious)
INTS3	1	153740155	C	T	nonsynonymous SNV	1	0	Tolerated	Tolerated	Probably damaging	Probably damaging	Deleterious	Disease causing (Probably Deleterious)
INTS3	1	153740211	G	A	nonsynonymous SNV	1	0	Tolerated	Tolerated	Probably damaging	Probably damaging	Deleterious	Disease causing (Probably Deleterious)
INTS3	1	153742254	C	G	nonsynonymous SNV	3	0	Deleterious	Deleterious	Possibly damaging	Benign	Deleterious	Disease causing (Probably Deleterious)
INTS3	1	153744352	A	G	nonsynonymous SNV	1	0	Deleterious	Deleterious	Probably damaging	Probably damaging	Deleterious	Disease causing (Probably Deleterious)
INTS3	1	153744386	G	T	nonsynonymous SNV	1	1	Tolerated	Tolerated	Probably damaging	Probably damaging	Deleterious	Disease causing (Probably Deleterious)
INTS3	1	153745151	A	G	nonsynonymous SNV	1	0	Tolerated	Tolerated	Probably damaging	Probably damaging	Deleterious	Disease causing (Probably Deleterious)
INTS3	1	153745682	C	T	nonsynonymous SNV	1	0	Deleterious	Deleterious	Probably damaging	Possibly damaging	Deleterious	Disease causing (Probably Deleterious)
GATAD2B	1	153784559	G	A	nonsynonymous SNV	3	4	Tolerated	Tolerated	Possibly damaging	Benign	Deleterious	Disease causing (Probably Deleterious)
GATAD2B	1	153788944	C	T	nonsynonymous SNV	1	2	Tolerated	Tolerated	Possibly damaging	Benign	Deleterious	Disease causing (Probably Deleterious)
RAB13	1	153955050	A	C	nonsynonymous SNV	1	0	Deleterious	Deleterious	Probably damaging	Probably damaging	Deleterious	Disease causing (Probably Deleterious)
UBAP2L	1	154207160	G	T	nonsynonymous SNV	1	0	Deleterious	Tolerated	Probably damaging	Possibly damaging	Deleterious	Disease causing (Probably Deleterious)
UBAP2L	1	154227337	C	T	nonsynonymous SNV	1	1	Deleterious	Deleterious	Probably damaging	Possibly damaging	Neutral	Polymorphism (Probably Harmless)
UBAP2L	1	154229695	G	C	nonsynonymous SNV	1	0	Tolerated	Tolerated	Possibly damaging	Benign	Neutral	Disease causing (Probably Deleterious)
ADAR	1	154562746	A	T	nonsynonymous SNV	1	0	Tolerated	Tolerated	Probably damaging	Probably damaging	Deleterious	Polymorphism (Probably Harmless)
ADAR	1	154574543	G	C	nonsynonymous SNV	1	0	Deleterious	Deleterious	Probably damaging	Probably damaging	Neutral	Disease causing (Probably Deleterious)
ADAR	1	154574759	T	C	nonsynonymous SNV	2	0	Tolerated	Tolerated	Benign	Benign	Neutral	Disease causing (Probably Deleterious)
ADAR	1	154580472	C	G	nonsynonymous SNV	1	1	Tolerated	Tolerated	Possibly damaging	Benign	Unknown	Disease causing (Probably Deleterious)
PMVK	1	154898917	G	A	nonsynonymous SNV	1	0	Deleterious	Tolerated	Benign	Benign	Neutral	Disease causing (Probably Deleterious)
PMVK	1	154901525	A	G	nonsynonymous SNV	5	4	Tolerated	Tolerated	Possibly damaging	Benign	Deleterious	Disease causing (Probably Deleterious)
PMVK	1	154904863	G	A	nonsynonymous SNV	1	0	Deleterious	Deleterious	Probably damaging	Probably damaging	Deleterious	Disease causing (Probably Deleterious)
PMVK	1	154909158	C	T	nonsynonymous SNV	1	1	Deleterious	Deleterious	Possibly damaging	Benign	Neutral	Polymorphism (Probably Harmless)
PBXIP1	1	154917532	T	C	nonsynonymous SNV	1	0	Tolerated	Deleterious	Benign	Benign	Neutral	Polymorphism (Probably Harmless)
PBXIP1	1	154918255	A	G	nonsynonymous SNV	1	1	Tolerated	Tolerated	Possibly damaging	Possibly damaging	Neutral	Polymorphism (Probably Harmless)
PBXIP1	1	154918276	C	T	nonsynonymous SNV	2	1	Tolerated	Tolerated	Benign	Benign	Neutral	Disease causing (Probably Deleterious)
PBXIP1	1	154918294	A	G	nonsynonymous SNV	1	0	Deleterious	Deleterious	Probably damaging	Probably damaging	Deleterious	Disease causing (Probably Deleterious)
PBXIP1	1	154918870	G	A	nonsynonymous SNV	1	1	Tolerated	Deleterious	Probably damaging	Possibly damaging	Neutral	Polymorphism (Probably Harmless)
PBXIP1	1	154918871	C	T	nonsynonymous SNV	1	0	Tolerated	Deleterious	Possibly damaging	Benign	Neutral	Polymorphism (Probably Harmless)
PBXIP1	1	154919072	G	T	nonsynonymous SNV	3	1	Tolerated	Tolerated	Possibly damaging	Benign	Neutral	Polymorphism (Probably Harmless)
PBXIP1	1	154919209	C	T	nonsynonymous SNV	1	1	Deleterious	Deleterious	Probably damaging	Possibly damaging	Neutral	Disease causing (Probably Deleterious)
PBXIP1	1	154919964	T	C	nonsynonymous SNV	1	0	Deleterious	Tolerated	Possibly damaging	Benign	Unknown	Polymorphism (Probably Harmless)
PBXIP1	1	154920687	C	T	nonsynonymous SNV	1	3	Tolerated	Deleterious	Possibly damaging	Benign	Neutral	Disease causing (Probably Deleterious)
PBXIP1	1	154920719	A	T	nonsynonymous SNV	2	0	Deleterious	Deleterious	Possibly damaging	Possibly damaging	Neutral	Polymorphism (Probably Harmless)
PBXIP1	1	154920755	T	G	nonsynonymous SNV	1	0	Deleterious	Deleterious	Benign	Benign	Neutral	Disease causing (Probably Deleterious)
PBXIP1	1	154920768	G	A	nonsynonymous SNV	1	0	Deleterious	Deleterious	Probably damaging	Probably damaging	Neutral	Disease causing (Probably Deleterious)
PBXIP1	1	154923824	T	C	nonsynonymous SNV	1	0	Deleterious	Deleterious	Benign	Benign	Neutral	Disease causing (Probably Deleterious)
PBXIP1	1	154924002	A	C	nonsynonymous SNV	1	0	Deleterious	Tolerated	Possibly damaging	Possibly damaging	Neutral	Polymorphism (Probably Harmless)
SHC1	1	154938196	C	A	nonsynonymous SNV	1	1	Deleterious	Deleterious	Probably damaging	Possibly damaging	Deleterious	Disease causing (Probably Deleterious)
SHC1	1	154938497	G	A	nonsynonymous SNV	1	0	Deleterious	Deleterious	Probably damaging	Probably damaging	Neutral	Disease causing (Probably Deleterious)
SHC1	1	154941078	G	A	nonsynonymous SNV	1	0	Tolerated	Tolerated	Benign	Benign	Deleterious	Disease causing (Probably Deleterious)
SHC1	1	154942651	C	T	nonsynonymous SNV	1	0	Tolerated	Tolerated	Benign	Benign	Neutral	Disease causing (Probably Deleterious)
SHC1	1	154942687	G	T	nonsynonymous SNV	1	2	Tolerated	Tolerated	Benign	Benign	Deleterious	Disease causing (Probably Deleterious)
SHC1	1	154942698	G	T	stopgain	1	0	Unknown	Unknown	Unknown	Unknown	Neutral	Disease causing (Probably Deleterious)
SHC1	1	154942705	G	A	nonsynonymous SNV	1	1	Tolerated	Tolerated	Benign	Benign	Neutral	Disease causing (Probably Deleterious)
SHC1	1	154942734	T	C	nonsynonymous SNV	1	1	Tolerated	Tolerated	Benign	Benign	Neutral	Disease causing (Probably Deleterious)
SHC1	1	154942744	C	A	nonsynonymous SNV	1	1	Tolerated	Tolerated	Benign	Benign	Neutral	Disease causing (Probably Deleterious)
SHC1	1	154942777	C	T	nonsynonymous SNV	1	1	Tolerated	Tolerated	Possibly damaging	Possibly damaging	Neutral	Disease causing (Probably Deleterious)
SHC1	1	154942806	C	A	nonsynonymous SNV	1	0	Deleterious	Deleterious	Possibly damaging	Possibly damaging	Deleterious	Disease causing (Probably Deleterious)
SHC1	1	154942826	G	T	stopgain	1	1	Unknown	Unknown	Unknown	Unknown	Deleterious	Disease causing (Probably Deleterious)
SHC1	1	154942873	G	T	nonsynonymous SNV	1	0	Deleterious	Tolerated	Probably damaging	Probably damaging	Deleterious	Disease causing (Probably Deleterious)
SHC1	1	154942890	G	T	stopgain	1	0	Unknown	Unknown	Unknown	Unknown	Deleterious	Disease causing (Probably Deleterious)
SHC1	1	154942905	T	C	nonsynonymous SNV	1	0	Tolerated	Tolerated	Possibly damaging	Benign	Neutral	Disease causing (Probably Deleterious)
SHC1	1	154942962	C	T	nonsynonymous SNV	1	1	Deleterious	Deleterious	Probably damaging	Probably damaging	Deleterious	Disease causing (Probably Deleterious)
DPM3	1	155112550	G	T	nonsynonymous SNV	1	1	Deleterious	Deleterious	Benign	Benign	Deleterious	Disease causing (Probably Deleterious)
DPM3	1	155112565	C	T	nonsynonymous SNV	1	1	Deleterious	Deleterious	Probably damaging	Possibly damaging	Deleterious	Disease causing (Probably Deleterious)
DPM3	1	155112572	C	T	nonsynonymous SNV	1	1	Deleterious	Tolerated	Benign	Benign	Deleterious	Disease causing (Probably Deleterious)
DPM3	1	155112590	C	T	nonsynonymous SNV	1	1	Tolerated	Tolerated	Probably damaging	Benign	Neutral	Disease causing (Probably Deleterious)
DPM3	1	155112647	C	A	stopgain	1	0	Unknown	Unknown	Unknown	Unknown	Deleterious	Disease causing (Probably Deleterious)
DPM3	1	155112788	G	A	nonsynonymous SNV	1	0	Deleterious	Tolerated	Unknown	Unknown	Unknown	Polymorphism (Probably Harmless)
MTX1	1	155178598	G	A	nonsynonymous SNV	1	0	Deleterious	Deleterious	Probably damaging	Possibly damaging	Neutral	Disease causing (Probably Deleterious)
MTX1	1	155178627	G	T	nonsynonymous SNV	1	1	Deleterious	Tolerated	Benign	Benign	Neutral	Polymorphism (Probably Harmless)
MTX1	1	155178636	C	T	nonsynonymous SNV	1	1	Tolerated	Tolerated	Possibly damaging	Benign	Neutral	Polymorphism (Probably Harmless)
MTX1	1	155178707	C	T	nonsynonymous SNV	1	2	Deleterious	Deleterious	Probably damaging	Possibly damaging	Neutral	Polymorphism (Probably Harmless)
GBA	1	155205634	T	C	nonsynonymous SNV	1	1	Deleterious	Deleterious	Possibly damaging	Benign	Deleterious	Disease causing (Probably Deleterious)
GBA	1	155209535	T	C	nonsynonymous SNV	1	0	Tolerated	Tolerated	Benign	Benign	Neutral	Disease causing (Probably Deleterious)
SCAMP3	1	155226076	G	T	nonsynonymous SNV	1	0	Deleterious	Tolerated	Probably damaging	Probably damaging	Deleterious	Disease causing (Probably Deleterious)
SCAMP3	1	155226123	G	A	stopgain	1	1	Unknown	Unknown	Unknown	Unknown	Deleterious	Disease causing (Probably Deleterious)
SCAMP3	1	155230231	G	T	nonsynonymous SNV	2	0	Tolerated	Tolerated	Possibly damaging	Benign	Deleterious	Disease causing (Probably Deleterious)
SCAMP3	1	155230432	G	A	nonsynonymous SNV	4	2	Tolerated	Tolerated	Benign	Benign	Neutral	Disease causing (Probably Deleterious)
FDPS	1	155279593	C	A	nonsynonymous SNV	1	0	Deleterious	Deleterious	Probably damaging	Probably damaging	Unknown	Disease causing (Probably Deleterious)
FDPS	1	155279627	C	T	nonsynonymous SNV	1	1	Tolerated	Deleterious	Probably damaging	Probably damaging	Unknown	Disease causing (Probably Deleterious)
FDPS	1	155279674	C	T	nonsynonymous SNV	1	1	Deleterious	Deleterious	Probably damaging	Possibly damaging	Unknown	Polymorphism (Probably Harmless)
FDPS	1	155279702	T	C	nonsynonymous SNV	1	0	Deleterious	Deleterious	Benign	Benign	Unknown	Disease causing (Probably Deleterious)
FDPS	1	155282047	T	A	nonsynonymous SNV	2	3	Deleterious	Deleterious	Probably damaging	Probably damaging	Neutral	Disease causing (Probably Deleterious)
FDPS	1	155288719	G	T	nonsynonymous SNV	1	0	Tolerated	Tolerated	Benign	Benign	Neutral	Disease causing (Probably Deleterious)
FDPS	1	155290261	T	A	nonsynonymous SNV	2	2	Deleterious	Deleterious	Probably damaging	Possibly damaging	Neutral	Disease causing (Probably Deleterious)
DAP3	1	155679584	G	A	nonsynonymous SNV	1	2	Deleterious	Deleterious	Benign	Benign	Neutral	Polymorphism (Probably Harmless)
DAP3	1	155691351	C	A	nonsynonymous SNV	1	0	Deleterious	Deleterious	Possibly damaging	Benign	Deleterious	Disease causing (Probably Deleterious)
ARHGEF2	1	155920952	C	A	nonsynonymous SNV	1	0	Deleterious	Deleterious	Possibly damaging	Possibly damaging	Neutral	Polymorphism (Probably Harmless)
ARHGEF2	1	155922420	C	G	nonsynonymous SNV	1	0	Deleterious	Deleterious	Probably damaging	Probably damaging	Deleterious	Disease causing (Probably Deleterious)
ARHGEF2	1	155927508	G	A	nonsynonymous SNV	1	1	Deleterious	Deleterious	Probably damaging	Probably damaging	Neutral	Disease causing (Probably Deleterious)
ARHGEF2	1	155927550	C	T	nonsynonymous SNV	1	1	Deleterious	Deleterious	Possibly damaging	Possibly damaging	Neutral	Disease causing (Probably Deleterious)
ARHGEF2	1	155931987	C	A	nonsynonymous SNV	1	1	Deleterious	Deleterious	Benign	Benign	Neutral	Disease causing (Probably Deleterious)
ARHGEF2	1	155932495	A	C	nonsynonymous SNV	1	0	Deleterious	Deleterious	Benign	Benign	Deleterious	Polymorphism (Probably Harmless)
ARHGEF2	1	155932774	T	C	nonsynonymous SNV	3	0	Tolerated	Tolerated	Benign	Benign	Deleterious	Disease causing (Probably Deleterious)
ARHGEF2	1	155932945	T	C	nonsynonymous SNV	1	0	Deleterious	Deleterious	Possibly damaging	Possibly damaging	Deleterious	Disease causing (Probably Deleterious)
ARHGEF2	1	155935519	A	G	nonsynonymous SNV	1	0	Tolerated	Deleterious	Probably damaging	Probably damaging	Deleterious	Disease causing (Probably Deleterious)
ARHGEF2	1	155938987	A	T	stopgain	1	0	Unknown	Unknown	Unknown	Unknown	Deleterious	Disease causing automatic (Deleterious)
LAMTOR2	1	156024691	C	A	nonsynonymous SNV	1	0	Deleterious	Deleterious	Probably damaging	Probably damaging	Deleterious	Disease causing (Probably Deleterious)
LAMTOR2	1	156024725	C	A	nonsynonymous SNV	1	1	Deleterious	Deleterious	Probably damaging	Probably damaging	Deleterious	Disease causing (Probably Deleterious)
RAB25	1	156035717	A	G	nonsynonymous SNV	3	5	Deleterious	Deleterious	Probably damaging	Probably damaging	Deleterious	Disease causing (Probably Deleterious)
RAB25	1	156035873	A	G	nonsynonymous SNV	2	0	Deleterious	Deleterious	Probably damaging	Probably damaging	Deleterious	Disease causing (Probably Deleterious)
RAB25	1	156035884	G	A	nonsynonymous SNV	1	0	Deleterious	Tolerated	Possibly damaging	Benign	Deleterious	Disease causing (Probably Deleterious)
LMNA	1	156084857	C	T	nonsynonymous SNV	1	0	Deleterious	Deleterious	Probably damaging	Probably damaging	Deleterious	Disease causing (Probably Deleterious)
LMNA	1	156084884	C	G	nonsynonymous SNV	1	0	Deleterious	Deleterious	Probably damaging	Probably damaging	Deleterious	Disease causing (Probably Deleterious)
LMNA	1	156084995	G	T	nonsynonymous SNV	1	0	Tolerated	Tolerated	Possibly damaging	Possibly damaging	Deleterious	Disease causing (Probably Deleterious)
LMNA	1	156085002	A	G	nonsynonymous SNV	1	0	Deleterious	Deleterious	Probably damaging	Probably damaging	Deleterious	Disease causing (Probably Deleterious)
LMNA	1	156085016	C	T	stopgain	1	0	Unknown	Unknown	Unknown	Unknown	Deleterious	Disease causing automatic (Deleterious)
LMNA	1	156085029	G	T	nonsynonymous SNV	1	1	Deleterious	Deleterious	Possibly damaging	Possibly damaging	Deleterious	Disease causing (Probably Deleterious)
LMNA	1	156085040	G	T	stopgain	1	0	Unknown	Unknown	Unknown	Unknown	Deleterious	Disease causing automatic (Deleterious)
LMNA	1	156100512	A	C	nonsynonymous SNV	1	1	Deleterious	Deleterious	Probably damaging	Probably damaging	Deleterious	Disease causing (Probably Deleterious)
LMNA	1	156105004	G	T	nonsynonymous SNV	2	2	Tolerated	Tolerated	Benign	Benign	Deleterious	Disease causing (Probably Deleterious)
LMNA	1	156105060	G	T	nonsynonymous SNV	1	1	Deleterious	Deleterious	Probably damaging	Probably damaging	Deleterious	Disease causing (Probably Deleterious)
LMNA	1	156105078	C	T	nonsynonymous SNV	3	0	Tolerated	Tolerated	Possibly damaging	Possibly damaging	Deleterious	Disease causing (Probably Deleterious)
LMNA	1	156105084	T	C	nonsynonymous SNV	2	0	Deleterious	Deleterious	Probably damaging	Probably damaging	Deleterious	Disease causing (Probably Deleterious)
LMNA	1	156105735	T	G	nonsynonymous SNV	2	0	Deleterious	Deleterious	Probably damaging	Possibly damaging	Neutral	Disease causing (Probably Deleterious)
LMNA	1	156105740	C	A	nonsynonymous SNV	2	0	Tolerated	Tolerated	Probably damaging	Possibly damaging	Deleterious	Disease causing (Probably Deleterious)
LMNA	1	156105753	C	G	nonsynonymous SNV	1	0	Tolerated	Tolerated	Benign	Benign	Neutral	Disease causing (Probably Deleterious)
LMNA	1	156105761	C	T	nonsynonymous SNV	1	2	Deleterious	Deleterious	Probably damaging	Probably damaging	Deleterious	Disease causing (Probably Deleterious)
LMNA	1	156105767	C	G	nonsynonymous SNV	1	0	Deleterious	Deleterious	Probably damaging	Possibly damaging	Neutral	Disease causing (Probably Deleterious)
LMNA	1	156105800	C	T	nonsynonymous SNV	1	0	Deleterious	Deleterious	Probably damaging	Probably damaging	Neutral	Disease causing (Probably Deleterious)
LMNA	1	156106010	G	A	nonsynonymous SNV	1	0	Deleterious	Deleterious	Benign	Benign	Deleterious	Disease causing (Probably Deleterious)
LMNA	1	156106036	C	T	nonsynonymous SNV	1	1	Deleterious	Tolerated	Probably damaging	Possibly damaging	Neutral	Disease causing (Probably Deleterious)
LMNA	1	156106043	G	A	nonsynonymous SNV	1	1	Tolerated	Deleterious	Probably damaging	Possibly damaging	Neutral	Polymorphism (Probably Harmless)
LMNA	1	156106103	G	A	nonsynonymous SNV	1	1	Deleterious	Deleterious	Probably damaging	Probably damaging	Deleterious	Disease causing (Probably Deleterious)
LMNA	1	156106188	G	T	nonsynonymous SNV	1	0	Deleterious	Tolerated	Benign	Benign	Neutral	Disease causing (Probably Deleterious)
LMNA	1	156107542	G	C	nonsynonymous SNV	1	0	Deleterious	Tolerated	Probably damaging	Possibly damaging	Unknown	Disease causing (Probably Deleterious)
LMNA	1	156107544	A	G	nonsynonymous SNV	1	0	Deleterious	Tolerated	Benign	Benign	Unknown	Disease causing (Probably Deleterious)
GLMP	1	156262905	A	G	nonsynonymous SNV	2	0	Deleterious	Deleterious	Benign	Benign	Neutral	Disease causing (Probably Deleterious)
GLMP	1	156262928	C	T	nonsynonymous SNV	2	1	Unknown	Tolerated	Unknown	Unknown	Unknown	Disease causing (Probably Deleterious)
GLMP	1	156262945	G	C	nonsynonymous SNV	1	0	Unknown	Deleterious	Unknown	Unknown	Unknown	Disease causing (Probably Deleterious)
CCT3	1	156280881	C	A	nonsynonymous SNV	1	2	Tolerated	Tolerated	Benign	Benign	Deleterious	Disease causing (Probably Deleterious)
CCT3	1	156280971	G	A	nonsynonymous SNV	2	2	Deleterious	Tolerated	Possibly damaging	Possibly damaging	Deleterious	Polymorphism automatic (Hamless)
CCT3	1	156307963	G	A	nonsynonymous SNV	1	1	Deleterious	Deleterious	Possibly damaging	Possibly damaging	Deleterious	Disease causing (Probably Deleterious)
IQGAP3	1	156499967	C	T	nonsynonymous SNV	1	0	Deleterious	Deleterious	Probably damaging	Probably damaging	Neutral	Disease causing (Probably Deleterious)
IQGAP3	1	156499968	G	A	nonsynonymous SNV	2	0	Deleterious	Tolerated	Probably damaging	Probably damaging	Neutral	Disease causing (Probably Deleterious)
IQGAP3	1	156500004	G	C	nonsynonymous SNV	1	2	Deleterious	Deleterious	Benign	Benign	Neutral	Disease causing (Probably Deleterious)
IQGAP3	1	156500040	G	A	stopgain	1	1	Unknown	Unknown	Unknown	Unknown	Deleterious	Disease causing automatic (Deleterious)
IQGAP3	1	156500043	G	A	stopgain	2	0	Unknown	Unknown	Unknown	Unknown	Neutral	Disease causing automatic (Deleterious)
IQGAP3	1	156500078	C	T	nonsynonymous SNV	1	1	Deleterious	Deleterious	Probably damaging	Possibly damaging	Deleterious	Disease causing (Probably Deleterious)
IQGAP3	1	156500090	A	C	nonsynonymous SNV	1	0	Tolerated	Tolerated	Benign	Benign	Deleterious	Disease causing (Probably Deleterious)
IQGAP3	1	156500102	G	A	nonsynonymous SNV	2	1	Tolerated	Tolerated	Probably damaging	Possibly damaging	Deleterious	Polymorphism (Probably Harmless)
IQGAP3	1	156503607	G	T	nonsynonymous SNV	1	0	Deleterious	Tolerated	Probably damaging	Probably damaging	Deleterious	Disease causing (Probably Deleterious)
IQGAP3	1	156504393	G	T	nonsynonymous SNV	1	1	Tolerated	Tolerated	Benign	Benign	Deleterious	Disease causing (Probably Deleterious)
IQGAP3	1	156505028	C	T	nonsynonymous SNV	1	0	Deleterious	Deleterious	Probably damaging	Probably damaging	Deleterious	Disease causing (Probably Deleterious)
IQGAP3	1	156507011	C	G	nonsynonymous SNV	1	0	Deleterious	Deleterious	Benign	Benign	Deleterious	Disease causing (Probably Deleterious)
IQGAP3	1	156507065	C	A	nonsynonymous SNV	1	2	Deleterious	Deleterious	Possibly damaging	Probably damaging	Deleterious	Disease causing (Probably Deleterious)
IQGAP3	1	156510693	G	T	nonsynonymous SNV	1	0	Deleterious	Deleterious	Probably damaging	Probably damaging	Deleterious	Disease causing (Probably Deleterious)
IQGAP3	1	156517981	T	C	nonsynonymous SNV	4	1	Tolerated	Deleterious	Possibly damaging	Benign	Deleterious	Disease causing (Probably Deleterious)
IQGAP3	1	156521547	C	T	nonsynonymous SNV	2	3	Deleterious	Deleterious	Probably damaging	Benign	Deleterious	Disease causing (Probably Deleterious)
IQGAP3	1	156521651	G	A	nonsynonymous SNV	1	0	Tolerated	Tolerated	Possibly damaging	Benign	Deleterious	Disease causing (Probably Deleterious)
IQGAP3	1	156524103	C	A	nonsynonymous SNV	1	0	Deleterious	Deleterious	Probably damaging	Probably damaging	Deleterious	Disease causing (Probably Deleterious)
IQGAP3	1	156524146	C	T	nonsynonymous SNV	2	1	Tolerated	Tolerated	Possibly damaging	Possibly damaging	Deleterious	Disease causing (Probably Deleterious)
IQGAP3	1	156526335	T	A	nonsynonymous SNV	3	2	Deleterious	Tolerated	Probably damaging	Probably damaging	Neutral	Polymorphism (Probably Harmless)
IQGAP3	1	156526359	T	A	nonsynonymous SNV	1	0	Tolerated	Deleterious	Probably damaging	Probably damaging	Deleterious	Disease causing (Probably Deleterious)
IQGAP3	1	156526471	G	A	stopgain	1	0	Unknown	Unknown	Unknown	Unknown	Neutral	Disease causing automatic (Deleterious)
IQGAP3	1	156526477	C	T	nonsynonymous SNV	1	1	Tolerated	Tolerated	Probably damaging	Probably damaging	Deleterious	Disease causing (Probably Deleterious)
IQGAP3	1	156533394	G	T	nonsynonymous SNV	1	0	Deleterious	Deleterious	Probably damaging	Probably damaging	Deleterious	Disease causing (Probably Deleterious)
IQGAP3	1	156533425	G	A	nonsynonymous SNV	1	0	Deleterious	Deleterious	Probably damaging	Possibly damaging	Neutral	Disease causing (Probably Deleterious)
IQGAP3	1	156536256	T	G	nonsynonymous SNV	5	1	Deleterious	Deleterious	Probably damaging	Probably damaging	Deleterious	Disease causing (Probably Deleterious)
IQGAP3	1	156539175	C	T	nonsynonymous SNV	1	2	Tolerated	Tolerated	Probably damaging	Probably damaging	Deleterious	Disease causing (Probably Deleterious)
IQGAP3	1	156539187	G	A	nonsynonymous SNV	1	1	Deleterious	Deleterious	Probably damaging	Possibly damaging	Deleterious	Disease causing (Probably Deleterious)
NAXE	1	156561699	T	A	nonsynonymous SNV	1	2	Deleterious	Tolerated	Benign	Benign	Neutral	Polymorphism (Probably Harmless)
NAXE	1	156561754	C	T	nonsynonymous SNV	1	1	Deleterious	Tolerated	Possibly damaging	Benign	Neutral	Disease causing (Probably Deleterious)
NAXE	1	156561758	C	A	nonsynonymous SNV	1	1	Tolerated	Tolerated	Possibly damaging	Benign	Neutral	Polymorphism (Probably Harmless)
NAXE	1	156563851	C	T	nonsynonymous SNV	1	2	Deleterious	Tolerated	Benign	Benign	Deleterious	Disease causing (Probably Deleterious)
CRABP2	1	156670351	C	T	nonsynonymous SNV	1	1	Deleterious	Deleterious	Possibly damaging	Benign	Deleterious	Disease causing (Probably Deleterious)
HDGF	1	156713474	G	A	nonsynonymous SNV	1	0	Tolerated	Tolerated	Possibly damaging	Benign	Unknown	Polymorphism (Probably Harmless)
HDGF	1	156713475	C	T	nonsynonymous SNV	1	0	Deleterious	Tolerated	Possibly damaging	Benign	Unknown	Polymorphism (Probably Harmless)
HDGF	1	156713657	C	T	nonsynonymous SNV	1	0	Deleterious	Deleterious	Probably damaging	Possibly damaging	Unknown	Polymorphism (Probably Harmless)
HDGF	1	156714026	C	A	nonsynonymous SNV	1	0	Tolerated	Deleterious	Probably damaging	Probably damaging	Unknown	Disease causing (Probably Deleterious)
HDGF	1	156721137	G	A	nonsynonymous SNV	1	0	Deleterious	Deleterious	Probably damaging	Possibly damaging	Unknown	Disease causing (Probably Deleterious)
HDGF	1	156721140	C	T	nonsynonymous SNV	1	2	Deleterious	Deleterious	Benign	Benign	Unknown	Disease causing (Probably Deleterious)
MNDA	1	158819011	C	T	nonsynonymous SNV	1	0	Deleterious	Tolerated	Benign	Benign	Neutral	Polymorphism (Probably Harmless)
IFI16	1	158985673	G	A	nonsynonymous SNV	1	6	Tolerated	Tolerated	Possibly damaging	Benign	Unknown	Polymorphism (Probably Harmless)
IFI16	1	159021697	A	G	nonsynonymous SNV	1	0	Deleterious	Deleterious	Probably damaging	Probably damaging	Unknown	Polymorphism (Probably Harmless)
IFI16	1	159021871	G	A	nonsynonymous SNV	1	1	Tolerated	Tolerated	Probably damaging	Possibly damaging	Unknown	Polymorphism (Probably Harmless)
DUSP23	1	159752015	C	T	nonsynonymous SNV	1	0	Deleterious	Deleterious	Benign	Benign	Neutral	Polymorphism (Probably Harmless)
DUSP23	1	159752046	A	T	nonsynonymous SNV	2	5	Tolerated	Tolerated	Probably damaging	Possibly damaging	Deleterious	Disease causing (Probably Deleterious)
SLAMF8	1	159796689	A	T	nonsynonymous SNV	1	0	Deleterious	Deleterious	Benign	Benign	Unknown	Polymorphism (Probably Harmless)
SLAMF8	1	159796693	T	A	nonsynonymous SNV	1	0	Deleterious	Deleterious	Benign	Benign	Unknown	Polymorphism (Probably Harmless)
SLAMF8	1	159796701	C	A	nonsynonymous SNV	1	1	Tolerated	Deleterious	Benign	Benign	Unknown	Polymorphism (Probably Harmless)
SLAMF8	1	159799848	G	C	nonsynonymous SNV	1	0	Tolerated	Deleterious	Probably damaging	Probably damaging	Neutral	Disease causing (Probably Deleterious)
SLAMF8	1	159799858	G	T	nonsynonymous SNV	1	0	Tolerated	Deleterious	Benign	Benign	Neutral	Disease causing (Probably Deleterious)
SLAMF8	1	159802683	G	A	nonsynonymous SNV	2	2	Tolerated	Deleterious	Possibly damaging	Benign	Neutral	Polymorphism automatic (Hamless)
SLAMF8	1	159805045	C	A	nonsynonymous SNV	1	0	Deleterious	Deleterious	Benign	Benign	Neutral	Polymorphism (Probably Harmless)
TAGLN2	1	159890204	C	G	nonsynonymous SNV	2	0	Deleterious	Tolerated	Possibly damaging	Possibly damaging	Unknown	Disease causing (Probably Deleterious)
DCAF8	1	160209758	C	T	nonsynonymous SNV	1	1	Deleterious	Deleterious	Probably damaging	Probably damaging	Unknown	Disease causing (Probably Deleterious)
DCAF8	1	160209803	A	G	nonsynonymous SNV	1	0	Deleterious	Deleterious	Probably damaging	Probably damaging	Unknown	Disease causing (Probably Deleterious)
DCAF8	1	160209822	A	G	nonsynonymous SNV	1	0	Deleterious	Tolerated	Probably damaging	Probably damaging	Unknown	Disease causing (Probably Deleterious)
DCAF8	1	160209843	C	T	nonsynonymous SNV	1	0	Deleterious	Tolerated	Benign	Benign	Unknown	Disease causing (Probably Deleterious)
DCAF8	1	160209855	G	T	nonsynonymous SNV	1	0	Deleterious	Tolerated	Possibly damaging	Possibly damaging	Unknown	Disease causing (Probably Deleterious)
PEX19	1	160251917	C	T	nonsynonymous SNV	1	0	Deleterious	Tolerated	Benign	Benign	Deleterious	Disease causing (Probably Deleterious)
PEX19	1	160251925	A	C	nonsynonymous SNV	1	2	Deleterious	Tolerated	Benign	Benign	Deleterious	Disease causing (Probably Deleterious)
PEX19	1	160254869	T	A	nonsynonymous SNV	1	0	Deleterious	Deleterious	Benign	Benign	Neutral	Disease causing (Probably Deleterious)
COPA	1	160263190	T	C	nonsynonymous SNV	1	0	Tolerated	Tolerated	Benign	Benign	Deleterious	Disease causing (Probably Deleterious)
COPA	1	160264641	C	T	nonsynonymous SNV	1	1	Tolerated	Tolerated	Benign	Benign	Deleterious	Disease causing (Probably Deleterious)
COPA	1	160267162	C	T	nonsynonymous SNV	1	0	Deleterious	Deleterious	Probably damaging	Probably damaging	Deleterious	Disease causing (Probably Deleterious)
COPA	1	160302298	T	C	nonsynonymous SNV	1	2	Deleterious	Tolerated	Benign	Benign	Neutral	Polymorphism automatic (Hamless)
NCSTN	1	160313196	G	A	nonsynonymous SNV	1	0	Tolerated	Tolerated	Benign	Benign	Neutral	Disease causing (Probably Deleterious)
NCSTN	1	160313200	G	A	nonsynonymous SNV	1	0	Deleterious	Tolerated	Benign	Benign	Neutral	Disease causing (Probably Deleterious)
NCSTN	1	160318829	G	C	nonsynonymous SNV	1	0	Tolerated	Tolerated	Benign	Benign	Deleterious	Disease causing (Probably Deleterious)
NCSTN	1	160323977	A	T	nonsynonymous SNV	1	3	Deleterious	Tolerated	Possibly damaging	Possibly damaging	Neutral	Polymorphism (Probably Harmless)
NCSTN	1	160326116	C	T	stopgain	1	0	Unknown	Unknown	Unknown	Unknown	Neutral	Disease causing automatic (Deleterious)
NCSTN	1	160327018	T	C	nonsynonymous SNV	2	0	Deleterious	Deleterious	Probably damaging	Probably damaging	Deleterious	Disease causing (Probably Deleterious)
F11R	1	160969961	A	G	nonsynonymous SNV	1	0	Deleterious	Deleterious	Benign	Benign	Neutral	Polymorphism (Probably Harmless)
F11R	1	160970085	G	A	nonsynonymous SNV	1	1	Deleterious	Deleterious	Probably damaging	Probably damaging	Neutral	Polymorphism (Probably Harmless)
F11R	1	160970427	C	T	nonsynonymous SNV	1	0	Deleterious	Deleterious	Probably damaging	Probably damaging	Deleterious	Disease causing (Probably Deleterious)
TSTD1	1	161007611	C	T	nonsynonymous SNV	1	0	Deleterious	Deleterious	Possibly damaging	Benign	Unknown	Disease causing (Probably Deleterious)
TSTD1	1	161007734	T	G	nonsynonymous SNV	1	1	Deleterious	Deleterious	Probably damaging	Possibly damaging	Unknown	Disease causing (Probably Deleterious)
TSTD1	1	161007761	G	T	nonsynonymous SNV	1	0	Tolerated	Tolerated	Probably damaging	Probably damaging	Unknown	Disease causing (Probably Deleterious)
TSTD1	1	161007823	A	G	nonsynonymous SNV	1	0	Deleterious	Deleterious	Probably damaging	Probably damaging	Unknown	Disease causing (Probably Deleterious)
TSTD1	1	161008373	G	A	nonsynonymous SNV	3	0	Tolerated	Tolerated	Possibly damaging	Benign	Unknown	Polymorphism (Probably Harmless)
TSTD1	1	161008457	G	A	nonsynonymous SNV	1 (1 Hom)	0	Deleterious	Deleterious	Possibly damaging	Benign	Unknown	Polymorphism (Probably Harmless)
ARHGAP30	1	161018268	T	C	nonsynonymous SNV	1	3	Deleterious	Deleterious	Benign	Benign	Neutral	Polymorphism (Probably Harmless)
ARHGAP30	1	161019278	A	G	nonsynonymous SNV	1	0	Deleterious	Tolerated	Possibly damaging	Possibly damaging	Neutral	Polymorphism (Probably Harmless)
ARHGAP30	1	161021473	G	A	nonsynonymous SNV	1	0	Deleterious	Deleterious	Probably damaging	Benign	Neutral	Polymorphism (Probably Harmless)
ARHGAP30	1	161021481	C	G	nonsynonymous SNV	2	0	Deleterious	Tolerated	Benign	Benign	Neutral	Polymorphism (Probably Harmless)
ARHGAP30	1	161021494	G	T	nonsynonymous SNV	1	1	Deleterious	Deleterious	Probably damaging	Possibly damaging	Neutral	Polymorphism (Probably Harmless)
ARHGAP30	1	161023074	T	C	nonsynonymous SNV	3	5	Deleterious	Deleterious	Benign	Benign	Neutral	Disease causing (Probably Deleterious)
ARHGAP30	1	161039412	C	A	nonsynonymous SNV	1	0	Deleterious	Deleterious	Probably damaging	Probably damaging	Neutral	Disease causing (Probably Deleterious)
ARHGAP30	1	161039414	T	G	nonsynonymous SNV	3	0	Deleterious	Deleterious	Probably damaging	Probably damaging	Neutral	Disease causing (Probably Deleterious)
PFDN2	1	161087785	C	T	nonsynonymous SNV	1	0	Deleterious	Tolerated	Benign	Benign	Neutral	Disease causing (Probably Deleterious)
NIT1	1	161088292	A	G	nonsynonymous SNV	1	5	Deleterious	Deleterious	Benign	Benign	Unknown	Disease causing (Probably Deleterious)
NIT1	1	161088937	G	A	nonsynonymous SNV	1	0	Deleterious	Deleterious	Benign	Benign	Deleterious	Disease causing (Probably Deleterious)
NDUFS2	1	161179381	A	G	nonsynonymous SNV	1	0	Deleterious	Deleterious	Probably damaging	Probably damaging	Deleterious	Disease causing (Probably Deleterious)
UAP1	1	162546656	A	T	nonsynonymous SNV	1	0	Deleterious	Tolerated	Possibly damaging	Benign	Deleterious	Disease causing (Probably Deleterious)
UAP1	1	162557457	A	G	nonsynonymous SNV	1	1	Tolerated	Tolerated	Benign	Benign	Neutral	Disease causing (Probably Deleterious)
UAP1	1	162562526	G	A	nonsynonymous SNV	2	5	Tolerated	Tolerated	Unknown	Unknown	Neutral	Disease causing (Probably Deleterious)
UAP1	1	162562532	A	G	nonsynonymous SNV	1	0	Tolerated	Tolerated	Unknown	Unknown	Neutral	Disease causing (Probably Deleterious)
MGST3	1	165624658	G	C	nonsynonymous SNV	1	0	Tolerated	Tolerated	Benign	Benign	Neutral	Disease causing (Probably Deleterious)
ALDH9A1	1	165632360	C	T	nonsynonymous SNV	1	0	Tolerated	Tolerated	Possibly damaging	Possibly damaging	Deleterious	Disease causing (Probably Deleterious)
ALDH9A1	1	165638558	G	A	nonsynonymous SNV	1	0	Deleterious	Deleterious	Probably damaging	Possibly damaging	Deleterious	Disease causing (Probably Deleterious)
ALDH9A1	1	165649781	A	C	nonsynonymous SNV	3	1	Deleterious	Deleterious	Probably damaging	Probably damaging	Deleterious	Disease causing (Probably Deleterious)
ALDH9A1	1	165667645	C	T	nonsynonymous SNV	1	0	Tolerated	Tolerated	Benign	Benign	Neutral	Disease causing (Probably Deleterious)
ALDH9A1	1	165667678	C	T	nonsynonymous SNV	1	1	Deleterious	Tolerated	Benign	Benign	Deleterious	Disease causing (Probably Deleterious)
TMCO1	1	165738064	G	C	nonsynonymous SNV	1	1	Unknown	Deleterious	Unknown	Unknown	Unknown	Polymorphism (Probably Harmless)
TMCO1	1	165738078	C	T	nonsynonymous SNV	1	1	Unknown	Deleterious	Unknown	Unknown	Unknown	Polymorphism automatic (Hamless)
RCSD1	1	167653176	G	A	nonsynonymous SNV	1	0	Deleterious	Deleterious	Probably damaging	Probably damaging	Neutral	Polymorphism (Probably Harmless)
RCSD1	1	167653186	C	T	nonsynonymous SNV	1	0	Deleterious	Deleterious	Probably damaging	Probably damaging	Deleterious	Disease causing (Probably Deleterious)
RCSD1	1	167654670	A	G	nonsynonymous SNV	1	2	Deleterious	Deleterious	Possibly damaging	Possibly damaging	Neutral	Disease causing (Probably Deleterious)
RCSD1	1	167663352	A	C	nonsynonymous SNV	1	0	Tolerated	Tolerated	Possibly damaging	Benign	Neutral	Polymorphism (Probably Harmless)
RCSD1	1	167666577	T	A	nonsynonymous SNV	1	0	Tolerated	Tolerated	Probably damaging	Probably damaging	Neutral	Polymorphism (Probably Harmless)
RCSD1	1	167666583	G	A	nonsynonymous SNV	2	0	Deleterious	Tolerated	Possibly damaging	Possibly damaging	Neutral	Polymorphism (Probably Harmless)
RCSD1	1	167667017	G	T	nonsynonymous SNV	1	1	Deleterious	Deleterious	Probably damaging	Possibly damaging	Neutral	Polymorphism (Probably Harmless)
RCSD1	1	167667033	A	G	nonsynonymous SNV	1	1	Deleterious	Deleterious	Possibly damaging	Benign	Neutral	Polymorphism (Probably Harmless)
MPC2	1	167905052	G	A	nonsynonymous SNV	1	2	Deleterious	Deleterious	Probably damaging	Probably damaging	Deleterious	Disease causing (Probably Deleterious)
TIPRL	1	168148328	G	T	nonsynonymous SNV	1	1	Deleterious	Deleterious	Probably damaging	Possibly damaging	Deleterious	Disease causing (Probably Deleterious)
TIPRL	1	168148389	C	T	nonsynonymous SNV	1	1	Deleterious	Deleterious	Possibly damaging	Possibly damaging	Deleterious	Disease causing (Probably Deleterious)
TIPRL	1	168160619	A	G	nonsynonymous SNV	1	0	Tolerated	Tolerated	Benign	Benign	Deleterious	Disease causing (Probably Deleterious)
ATP1B1	1	169076152	G	A	nonsynonymous SNV	1	1	Deleterious	Deleterious	Probably damaging	Probably damaging	Deleterious	Disease causing (Probably Deleterious)
PRRC2C	1	171484990	G	A	nonsynonymous SNV	1	0	Deleterious	Deleterious	Probably damaging	Probably damaging	Deleterious	Disease causing (Probably Deleterious)
PRRC2C	1	171501603	C	G	nonsynonymous SNV	2	0	Tolerated	Tolerated	Probably damaging	Possibly damaging	Deleterious	Disease causing (Probably Deleterious)
PRRC2C	1	171501782	A	G	nonsynonymous SNV	1	0	Tolerated	Deleterious	Possibly damaging	Benign	Neutral	Polymorphism (Probably Harmless)
PRRC2C	1	171505241	C	A	nonsynonymous SNV	2	3	Deleterious	Tolerated	Probably damaging	Possibly damaging	Deleterious	Disease causing (Probably Deleterious)
PRRC2C	1	171505321	A	G	nonsynonymous SNV	1	0	Deleterious	Tolerated	Benign	Benign	Deleterious	Disease causing (Probably Deleterious)
PRRC2C	1	171509342	C	T	nonsynonymous SNV	3	5	Deleterious	Deleterious	Probably damaging	Possibly damaging	Neutral	Polymorphism (Probably Harmless)
PRRC2C	1	171510692	C	T	nonsynonymous SNV	1	0	Deleterious	Tolerated	Probably damaging	Probably damaging	Deleterious	Disease causing (Probably Deleterious)
PRRC2C	1	171526434	C	T	nonsynonymous SNV	1	0	Deleterious	Deleterious	Probably damaging	Probably damaging	Deleterious	Disease causing (Probably Deleterious)
PRRC2C	1	171527237	A	G	nonsynonymous SNV	1	0	Tolerated	Tolerated	Possibly damaging	Benign	Unknown	Disease causing (Probably Deleterious)
PRRC2C	1	171553625	A	G	nonsynonymous SNV	1	2	Tolerated	Tolerated	Benign	Benign	Neutral	Disease causing (Probably Deleterious)
DNM3	1	171810839	C	T	nonsynonymous SNV	1	1	Deleterious	Deleterious	Probably damaging	Possibly damaging	Deleterious	Disease causing (Probably Deleterious)
DNM3	1	171810851	G	T	nonsynonymous SNV	1	0	Deleterious	Deleterious	Probably damaging	Probably damaging	Deleterious	Disease causing (Probably Deleterious)
DNM3	1	172002280	A	G	nonsynonymous SNV	1	0	Deleterious	Deleterious	Probably damaging	Probably damaging	Deleterious	Disease causing (Probably Deleterious)
DNM3	1	172356496	G	A	nonsynonymous SNV	1	0	Tolerated	Tolerated	Probably damaging	Possibly damaging	Neutral	Disease causing (Probably Deleterious)
DARS2	1	173808629	C	T	nonsynonymous SNV	1	0	Tolerated	Tolerated	Possibly damaging	Benign	Neutral	Disease causing (Probably Deleterious)
RABGAP1L	1	174200333	A	G	nonsynonymous SNV	1	3	Tolerated	Deleterious	Probably damaging	Probably damaging	Deleterious	Disease causing (Probably Deleterious)
RABGAP1L	1	174200439	A	C	nonsynonymous SNV	1	0	Tolerated	Tolerated	Benign	Benign	Neutral	Disease causing (Probably Deleterious)
RABGAP1L	1	174516997	C	A	nonsynonymous SNV	1	0	Deleterious	Deleterious	Benign	Benign	Unknown	Polymorphism (Probably Harmless)
RABGAP1L	1	174670281	A	T	nonsynonymous SNV	1	0	Deleterious	Tolerated	Benign	Benign	Unknown	Disease causing (Probably Deleterious)
CACYBP	1	174977826	G	A	nonsynonymous SNV	1	1	Tolerated	Tolerated	Benign	Benign	Deleterious	Disease causing (Probably Deleterious)
CACYBP	1	174979171	G	C	nonsynonymous SNV	1	1	Tolerated	Tolerated	Benign	Benign	Deleterious	Disease causing (Probably Deleterious)
SOAT1	1	179312753	G	A	nonsynonymous SNV	2	1	Deleterious	Tolerated	Benign	Benign	Neutral	Disease causing (Probably Deleterious)
TOR1AIP2	1	179820243	C	T	nonsynonymous SNV	1	0	Deleterious	Tolerated	Benign	Benign	Neutral	Polymorphism (Probably Harmless)
TOR1AIP1	1	179851681	G	T	nonsynonymous SNV	1	0	Deleterious	Tolerated	Benign	Benign	Neutral	Polymorphism (Probably Harmless)
TOR1AIP1	1	179851698	C	A	nonsynonymous SNV	1	0	Deleterious	Deleterious	Probably damaging	Possibly damaging	Neutral	Polymorphism (Probably Harmless)
TOR1AIP1	1	179851707	C	G	nonsynonymous SNV	3	3	Deleterious	Deleterious	Probably damaging	Probably damaging	Deleterious	Disease causing (Probably Deleterious)
TOR1AIP1	1	179851731	C	T	nonsynonymous SNV	1	2	Deleterious	Deleterious	Probably damaging	Possibly damaging	Neutral	Polymorphism (Probably Harmless)
TOR1AIP1	1	179851732	T	C	nonsynonymous SNV	1	0	Tolerated	Deleterious	Benign	Benign	Neutral	Polymorphism (Probably Harmless)
TOR1AIP1	1	179851791	C	T	stopgain	1	0	Unknown	Unknown	Unknown	Unknown	Neutral	Disease causing automatic (Deleterious)
TOR1AIP1	1	179852085	G	C	nonsynonymous SNV	1 (1 Hom)	0	Deleterious	Tolerated	Benign	Benign	Neutral	Polymorphism (Probably Harmless)
TOR1AIP1	1	179852091	C	T	nonsynonymous SNV	1	3	Deleterious	Deleterious	Probably damaging	Probably damaging	Neutral	Polymorphism (Probably Harmless)
STX6	1	180957394	C	T	nonsynonymous SNV	1	0	Deleterious	Deleterious	Possibly damaging	Possibly damaging	Deleterious	Disease causing (Probably Deleterious)
STX6	1	180991795	G	T	nonsynonymous SNV	1 (1 Hom)	0	Deleterious	Deleterious	Probably damaging	Possibly damaging	Deleterious	Disease causing (Probably Deleterious)
STX6	1	180991806	A	G	nonsynonymous SNV	1	0	Deleterious	Deleterious	Probably damaging	Possibly damaging	Deleterious	Disease causing (Probably Deleterious)
STX6	1	180991809	T	C	nonsynonymous SNV	1	0	Deleterious	Deleterious	Probably damaging	Possibly damaging	Deleterious	Disease causing (Probably Deleterious)
GLUL	1	182353670	T	G	nonsynonymous SNV	1	1	Deleterious	Tolerated	Benign	Benign	Deleterious	Disease causing (Probably Deleterious)
GLUL	1	182354577	G	A	nonsynonymous SNV	1	0	Deleterious	Deleterious	Possibly damaging	Possibly damaging	Deleterious	Disease causing (Probably Deleterious)
DHX9	1	182852683	G	T	nonsynonymous SNV	1	2	Tolerated	Tolerated	Benign	Benign	Deleterious	Disease causing (Probably Deleterious)
DHX9	1	182852688	A	C	nonsynonymous SNV	1	2	Deleterious	Deleterious	Probably damaging	Probably damaging	Deleterious	Disease causing (Probably Deleterious)
LAMC1	1	182993000	G	A	nonsynonymous SNV	1	3	Deleterious	Deleterious	Probably damaging	Probably damaging	Deleterious	Disease causing (Probably Deleterious)
LAMC1	1	182993001	C	A	stopgain	1 (1 Hom)	0	Unknown	Unknown	Unknown	Unknown	Deleterious	Disease causing automatic (Deleterious)
LAMC1	1	182993014	G	A	nonsynonymous SNV	1	1	Tolerated	Tolerated	Probably damaging	Possibly damaging	Deleterious	Disease causing (Probably Deleterious)
LAMC1	1	182993083	G	T	nonsynonymous SNV	1	1	Tolerated	Tolerated	Probably damaging	Possibly damaging	Deleterious	Disease causing (Probably Deleterious)
LAMC1	1	182993086	C	T	stopgain	1	1	Unknown	Unknown	Unknown	Unknown	Deleterious	Disease causing automatic (Deleterious)
LAMC1	1	182993185	C	A	nonsynonymous SNV	1	1	Tolerated	Tolerated	Possibly damaging	Benign	Deleterious	Disease causing (Probably Deleterious)
LAMC1	1	182993225	C	T	nonsynonymous SNV	2	2	Tolerated	Tolerated	Benign	Benign	Deleterious	Disease causing (Probably Deleterious)
LAMC1	1	182993238	C	A	stopgain	1	0	Unknown	Unknown	Unknown	Unknown	Deleterious	Disease causing automatic (Deleterious)
LAMC1	1	182993261	T	A	nonsynonymous SNV	1	0	Deleterious	Deleterious	Possibly damaging	Benign	Neutral	Disease causing (Probably Deleterious)
LAMC1	1	183085942	C	T	nonsynonymous SNV	1	0	Tolerated	Tolerated	Probably damaging	Possibly damaging	Neutral	Polymorphism (Probably Harmless)
LAMC1	1	183095397	C	T	nonsynonymous SNV	1	0	Tolerated	Tolerated	Probably damaging	Possibly damaging	Deleterious	Disease causing (Probably Deleterious)
LAMC1	1	183096448	G	A	nonsynonymous SNV	1	0	Deleterious	Deleterious	Probably damaging	Probably damaging	Deleterious	Disease causing (Probably Deleterious)
LAMC1	1	183096498	T	C	nonsynonymous SNV	1	0	Deleterious	Deleterious	Probably damaging	Probably damaging	Deleterious	Disease causing (Probably Deleterious)
LAMC1	1	183096535	A	G	nonsynonymous SNV	1	1	Deleterious	Tolerated	Benign	Benign	Deleterious	Disease causing (Probably Deleterious)
LAMC1	1	183102632	G	A	nonsynonymous SNV	2	1	Tolerated	Tolerated	Benign	Benign	Deleterious	Disease causing (Probably Deleterious)
LAMC1	1	183111879	C	T	nonsynonymous SNV	1	0	Deleterious	Deleterious	Possibly damaging	Benign	Deleterious	Disease causing (Probably Deleterious)
LAMC2	1	183155533	C	A	nonsynonymous SNV	1	0	Tolerated	Deleterious	Probably damaging	Possibly damaging	Neutral	Polymorphism (Probably Harmless)
LAMC2	1	183155549	C	T	nonsynonymous SNV	2	0	Deleterious	Tolerated	Benign	Benign	Neutral	Polymorphism (Probably Harmless)
LAMC2	1	183177132	G	A	nonsynonymous SNV	2	1	Deleterious	Deleterious	Probably damaging	Probably damaging	Deleterious	Disease causing (Probably Deleterious)
LAMC2	1	183184663	G	A	nonsynonymous SNV	4	5	Deleterious	Tolerated	Benign	Benign	Neutral	Disease causing (Probably Deleterious)
LAMC2	1	183187613	C	T	nonsynonymous SNV	1	5	Deleterious	Deleterious	Probably damaging	Probably damaging	Deleterious	Disease causing (Probably Deleterious)
LAMC2	1	183192395	A	G	nonsynonymous SNV	2	3	Tolerated	Deleterious	Possibly damaging	Benign	Deleterious	Polymorphism (Probably Harmless)
LAMC2	1	183196733	C	T	nonsynonymous SNV	2	0	Deleterious	Deleterious	Probably damaging	Possibly damaging	Neutral	Disease causing (Probably Deleterious)
LAMC2	1	183200159	G	T	nonsynonymous SNV	2	0	Deleterious	Deleterious	Probably damaging	Probably damaging	Deleterious	Disease causing (Probably Deleterious)
LAMC2	1	183205708	G	C	nonsynonymous SNV	2	6	Deleterious	Deleterious	Benign	Benign	Neutral	Polymorphism (Probably Harmless)
LAMC2	1	183206599	A	C	nonsynonymous SNV	1	0	Tolerated	Deleterious	Probably damaging	Possibly damaging	Deleterious	Disease causing (Probably Deleterious)
LAMC2	1	183208630	G	T	nonsynonymous SNV	1	0	Tolerated	Tolerated	Benign	Benign	Neutral	Disease causing (Probably Deleterious)
LAMC2	1	183208639	G	A	nonsynonymous SNV	1	0	Tolerated	Tolerated	Benign	Benign	Neutral	Disease causing (Probably Deleterious)
LAMC2	1	183208664	G	T	nonsynonymous SNV	1	1	Tolerated	Tolerated	Possibly damaging	Benign	Neutral	Polymorphism (Probably Harmless)
LAMC2	1	183209508	G	T	nonsynonymous SNV	1	0	Deleterious	Tolerated	Probably damaging	Possibly damaging	Neutral	Polymorphism (Probably Harmless)
NCF2	1	183532364	T	A	nonsynonymous SNV	3	2	Deleterious	Deleterious	Probably damaging	Probably damaging	Deleterious	Disease causing (Probably Deleterious)
NCF2	1	183532437	G	A	nonsynonymous SNV	1	0	Deleterious	Deleterious	Probably damaging	Possibly damaging	Neutral	Disease causing automatic (Deleterious)
NCF2	1	183532666	T	A	nonsynonymous SNV	2	2	Deleterious	Deleterious	Probably damaging	Probably damaging	Deleterious	Disease causing (Probably Deleterious)
NCF2	1	183536358	G	A	nonsynonymous SNV	2	0	Deleterious	Deleterious	Probably damaging	Probably damaging	Deleterious	Disease causing (Probably Deleterious)
NIBAN1	1	184787851	A	G	nonsynonymous SNV	1	0	Deleterious	Tolerated	Probably damaging	Possibly damaging	Deleterious	Disease causing (Probably Deleterious)
NIBAN1	1	184787852	C	A	nonsynonymous SNV	1	0	Tolerated	Tolerated	Benign	Benign	Neutral	Disease causing (Probably Deleterious)
NIBAN1	1	184792363	G	A	nonsynonymous SNV	1	0	Tolerated	Deleterious	Probably damaging	Probably damaging	Neutral	Disease causing (Probably Deleterious)
NIBAN1	1	184792806	C	T	nonsynonymous SNV	1	0	Deleterious	Deleterious	Probably damaging	Probably damaging	Deleterious	Disease causing (Probably Deleterious)
NIBAN1	1	184853890	T	C	nonsynonymous SNV	1	2	Tolerated	Tolerated	Probably damaging	Possibly damaging	Deleterious	Polymorphism (Probably Harmless)
TRMT1L	1	185113069	A	C	nonsynonymous SNV	1	0	Tolerated	Tolerated	Benign	Benign	Deleterious	Disease causing (Probably Deleterious)
TRMT1L	1	185121060	G	T	nonsynonymous SNV	1	0	Deleterious	Deleterious	Probably damaging	Probably damaging	Deleterious	Disease causing (Probably Deleterious)
TRMT1L	1	185125645	G	T	nonsynonymous SNV	1	0	Deleterious	Tolerated	Probably damaging	Probably damaging	Neutral	Disease causing (Probably Deleterious)
TRMT1L	1	185125814	G	T	nonsynonymous SNV	1	2	Deleterious	Tolerated	Benign	Benign	Neutral	Disease causing (Probably Deleterious)
TPR	1	186289510	G	A	nonsynonymous SNV	2	0	Tolerated	Tolerated	Benign	Benign	Deleterious	Disease causing (Probably Deleterious)
TPR	1	186301436	C	T	nonsynonymous SNV	1	3	Deleterious	Deleterious	Probably damaging	Probably damaging	Deleterious	Disease causing (Probably Deleterious)
TPR	1	186303520	T	C	nonsynonymous SNV	3	5	Tolerated	Tolerated	Benign	Benign	Deleterious	Disease causing (Probably Deleterious)
TPR	1	186313197	C	T	nonsynonymous SNV	1	3	Deleterious	Deleterious	Probably damaging	Probably damaging	Deleterious	Disease causing (Probably Deleterious)
TPR	1	186316510	C	T	nonsynonymous SNV	1	1	Deleterious	Deleterious	Probably damaging	Probably damaging	Deleterious	Disease causing (Probably Deleterious)
TPR	1	186316570	C	T	nonsynonymous SNV	1	0	Tolerated	Deleterious	Probably damaging	Possibly damaging	Deleterious	Disease causing (Probably Deleterious)
TPR	1	186329959	A	G	nonsynonymous SNV	1	0	Deleterious	Tolerated	Benign	Benign	Deleterious	Disease causing (Probably Deleterious)
TPR	1	186337028	T	A	nonsynonymous SNV	1	1	Deleterious	Deleterious	Probably damaging	Probably damaging	Deleterious	Disease causing (Probably Deleterious)
TPR	1	186342527	C	T	nonsynonymous SNV	1	0	Deleterious	Deleterious	Benign	Benign	Deleterious	Disease causing (Probably Deleterious)
UCHL5	1	193028386	G	A	nonsynonymous SNV	1	3	Deleterious	Tolerated	Benign	Benign	Neutral	Disease causing (Probably Deleterious)
UCHL5	1	193029052	G	A	nonsynonymous SNV	1	1	Unknown	Unknown	Probably damaging	Benign	Unknown	Polymorphism (Probably Harmless)
RO60	1	193038360	A	G	nonsynonymous SNV	1	0	Tolerated	Tolerated	Benign	Benign	Deleterious	Disease causing (Probably Deleterious)
RO60	1	193038494	G	A	nonsynonymous SNV	1	1	Deleterious	Deleterious	Probably damaging	Probably damaging	Deleterious	Disease causing (Probably Deleterious)
RO60	1	193038642	C	T	nonsynonymous SNV	1	0	Deleterious	Deleterious	Probably damaging	Benign	Deleterious	Disease causing (Probably Deleterious)
RO60	1	193051756	C	T	nonsynonymous SNV	1	0	Tolerated	Tolerated	Possibly damaging	Benign	Deleterious	Disease causing (Probably Deleterious)
NEK7	1	198288588	G	A	nonsynonymous SNV	1	0	Deleterious	Deleterious	Probably damaging	Probably damaging	Deleterious	Disease causing (Probably Deleterious)
PTPRC	1	198687414	A	G	nonsynonymous SNV	1	0	Unknown	Deleterious	Unknown	Unknown	Deleterious	Polymorphism (Probably Harmless)
PKP1	1	201253023	T	C	nonsynonymous SNV	1	0	Deleterious	Tolerated	Possibly damaging	Benign	Neutral	Disease causing (Probably Deleterious)
PKP1	1	201263130	A	G	nonsynonymous SNV	1	0	Deleterious	Tolerated	Probably damaging	Probably damaging	Unknown	Disease causing (Probably Deleterious)
PKP1	1	201263165	G	A	nonsynonymous SNV	1	0	Tolerated	Tolerated	Probably damaging	Probably damaging	Neutral	Disease causing (Probably Deleterious)
PKP1	1	201286743	G	A	nonsynonymous SNV	1	0	Deleterious	Deleterious	Probably damaging	Probably damaging	Deleterious	Disease causing (Probably Deleterious)
PKP1	1	201286850	G	T	stopgain	1	1	Unknown	Unknown	Unknown	Unknown	Deleterious	Disease causing automatic (Deleterious)
PKP1	1	201289432	C	T	nonsynonymous SNV	1	0	Deleterious	Deleterious	Probably damaging	Probably damaging	Deleterious	Disease causing (Probably Deleterious)
PKP1	1	201291250	G	A	nonsynonymous SNV	1	0	Tolerated	Tolerated	Possibly damaging	Benign	Neutral	Disease causing (Probably Deleterious)
PKP1	1	201293659	C	G	nonsynonymous SNV	1	0	Tolerated	Deleterious	Possibly damaging	Benign	Neutral	Disease causing (Probably Deleterious)
PKP1	1	201294243	T	C	nonsynonymous SNV	1	1	Deleterious	Deleterious	Probably damaging	Possibly damaging	Deleterious	Disease causing (Probably Deleterious)
PKP1	1	201294893	A	T	nonsynonymous SNV	1	0	Deleterious	Deleterious	Probably damaging	Probably damaging	Deleterious	Disease causing (Probably Deleterious)
LAD1	1	201352447	G	A	nonsynonymous SNV	2	0	Deleterious	Deleterious	Probably damaging	Benign	Neutral	Polymorphism (Probably Harmless)
LAD1	1	201355556	C	A	nonsynonymous SNV	2	0	Deleterious	Tolerated	Possibly damaging	Possibly damaging	Neutral	Polymorphism (Probably Harmless)
LAD1	1	201356134	T	C	nonsynonymous SNV	1	0	Deleterious	Deleterious	Benign	Benign	Neutral	Polymorphism (Probably Harmless)
LAD1	1	201358354	G	A	nonsynonymous SNV	2	1	Tolerated	Tolerated	Probably damaging	Probably damaging	Neutral	Polymorphism (Probably Harmless)
LAD1	1	201358373	G	A	nonsynonymous SNV	1	4	Deleterious	Deleterious	Probably damaging	Probably damaging	Neutral	Polymorphism (Probably Harmless)
LAD1	1	201358385	C	G	nonsynonymous SNV	1	0	Deleterious	Deleterious	Probably damaging	Possibly damaging	Neutral	Disease causing (Probably Deleterious)
CSRP1	1	201454472	C	G	nonsynonymous SNV	1	0	Tolerated	Tolerated	Benign	Benign	Deleterious	Disease causing (Probably Deleterious)
CSRP1	1	201458095	G	A	nonsynonymous SNV	1	1	Deleterious	Deleterious	Probably damaging	Possibly damaging	Deleterious	Disease causing (Probably Deleterious)
CSRP1	1	201459370	C	G	nonsynonymous SNV	1	0	Deleterious	Deleterious	Probably damaging	Probably damaging	Deleterious	Disease causing (Probably Deleterious)
IPO9	1	201798363	C	T	nonsynonymous SNV	3	1	Tolerated	Tolerated	Possibly damaging	Benign	Neutral	Disease causing (Probably Deleterious)
IPO9	1	201837787	G	A	nonsynonymous SNV	1	0	Tolerated	Tolerated	Benign	Benign	Deleterious	Disease causing (Probably Deleterious)
IPO9	1	201837923	C	T	nonsynonymous SNV	1	4	Tolerated	Deleterious	Probably damaging	Benign	Deleterious	Disease causing (Probably Deleterious)
IPO9	1	201839838	G	A	nonsynonymous SNV	1	1	Tolerated	Deleterious	Probably damaging	Possibly damaging	Deleterious	Disease causing (Probably Deleterious)
IPO9	1	201842023	C	T	nonsynonymous SNV	1	0	Tolerated	Deleterious	Possibly damaging	Benign	Deleterious	Disease causing (Probably Deleterious)
IPO9	1	201844046	C	A	nonsynonymous SNV	1	0	Tolerated	Deleterious	Benign	Benign	Deleterious	Disease causing (Probably Deleterious)
RNPEP	1	201965361	A	G	nonsynonymous SNV	1	0	Deleterious	Deleterious	Probably damaging	Probably damaging	Deleterious	Disease causing (Probably Deleterious)
RNPEP	1	201970542	G	A	nonsynonymous SNV	1	1	Deleterious	Deleterious	Probably damaging	Probably damaging	Deleterious	Disease causing (Probably Deleterious)
RNPEP	1	201970787	G	C	nonsynonymous SNV	1	0	Deleterious	Deleterious	Possibly damaging	Possibly damaging	Deleterious	Disease causing (Probably Deleterious)
RNPEP	1	201974693	A	G	nonsynonymous SNV	2	0	Tolerated	Tolerated	Benign	Benign	Deleterious	Disease causing (Probably Deleterious)
RNPEP	1	201974699	A	G	nonsynonymous SNV	1	0	Deleterious	Deleterious	Probably damaging	Probably damaging	Neutral	Disease causing (Probably Deleterious)
ARL8A	1	202113587	G	C	nonsynonymous SNV	1	0	Deleterious	Tolerated	Probably damaging	Possibly damaging	Deleterious	Disease causing (Probably Deleterious)
ARL8A	1	202113607	C	T	nonsynonymous SNV	1	0	Deleterious	Deleterious	Probably damaging	Probably damaging	Deleterious	Disease causing (Probably Deleterious)
ARL8A	1	202113633	A	G	nonsynonymous SNV	1	1	Deleterious	Deleterious	Probably damaging	Probably damaging	Deleterious	Disease causing (Probably Deleterious)
ARL8A	1	202113634	G	T	nonsynonymous SNV	2	1	Tolerated	Tolerated	Benign	Benign	Deleterious	Disease causing (Probably Deleterious)
PTPN7	1	202121683	C	T	nonsynonymous SNV	1	0	Tolerated	Tolerated	Possibly damaging	Benign	Neutral	Disease causing (Probably Deleterious)
PTPN7	1	202123435	T	C	nonsynonymous SNV	1	2	Deleterious	Deleterious	Benign	Benign	Neutral	Disease causing (Probably Deleterious)
PTPN7	1	202124711	G	A	nonsynonymous SNV	1	0	Deleterious	Deleterious	Probably damaging	Possibly damaging	Neutral	Disease causing (Probably Deleterious)
PTPN7	1	202127326	G	A	nonsynonymous SNV	1	1	Deleterious	Deleterious	Probably damaging	Possibly damaging	Neutral	Disease causing (Probably Deleterious)
PTPN7	1	202127394	C	T	nonsynonymous SNV	1	1	Tolerated	Tolerated	Benign	Benign	Neutral	Disease causing (Probably Deleterious)
PTPN7	1	202128421	C	T	nonsynonymous SNV	5	4	Deleterious	Deleterious	Probably damaging	Probably damaging	Deleterious	Disease causing (Probably Deleterious)
PTPN7	1	202129706	C	T	stopgain	1	0	Unknown	Unknown	Unknown	Unknown	Unknown	Disease causing (Probably Deleterious)
PTPN7	1	202129740	G	A	nonsynonymous SNV	1	0	Deleterious	Deleterious	Unknown	Unknown	Unknown	Disease causing (Probably Deleterious)
PTPN7	1	202129795	C	T	stopgain	1	0	Unknown	Unknown	Unknown	Unknown	Unknown	Disease causing automatic (Deleterious)
PTPN7	1	202129820	C	T	nonsynonymous SNV	1	2	Deleterious	Tolerated	Unknown	Unknown	Unknown	Polymorphism (Probably Harmless)
PTPN7	1	202129830	C	T	nonsynonymous SNV	2	0	Deleterious	Tolerated	Unknown	Unknown	Unknown	Polymorphism (Probably Harmless)
PTPN7	1	202129838	C	T	nonsynonymous SNV	2	0	Deleterious	Tolerated	Unknown	Unknown	Unknown	Polymorphism (Probably Harmless)
PTPN7	1	202129839	G	A	nonsynonymous SNV	1	2	Deleterious	Deleterious	Unknown	Unknown	Unknown	Polymorphism (Probably Harmless)
PTPN7	1	202129842	G	A	stopgain	1	1	Unknown	Unknown	Unknown	Unknown	Unknown	Disease causing automatic (Deleterious)
PTPN7	1	202129901	T	A	nonsynonymous SNV	6	1	Deleterious	Deleterious	Unknown	Unknown	Unknown	Polymorphism (Probably Harmless)
CYB5R1	1	202935993	G	C	nonsynonymous SNV	1	0	Tolerated	Tolerated	Benign	Benign	Neutral	Disease causing (Probably Deleterious)
CHI3L1	1	203148601	G	A	nonsynonymous SNV	1	2	Tolerated	Tolerated	Probably damaging	Possibly damaging	Neutral	Disease causing (Probably Deleterious)
CHI3L1	1	203148631	C	T	nonsynonymous SNV	1	3	Tolerated	Deleterious	Benign	Benign	Neutral	Polymorphism (Probably Harmless)
CHI3L1	1	203148643	C	T	nonsynonymous SNV	1	2	Deleterious	Deleterious	Probably damaging	Probably damaging	Deleterious	Disease causing (Probably Deleterious)
CHI3L1	1	203148665	G	T	nonsynonymous SNV	1	1	Deleterious	Deleterious	Probably damaging	Probably damaging	Neutral	Disease causing (Probably Deleterious)
CHI3L1	1	203148667	G	T	nonsynonymous SNV	1	0	Deleterious	Deleterious	Probably damaging	Possibly damaging	Neutral	Disease causing (Probably Deleterious)
CHI3L1	1	203150330	C	T	nonsynonymous SNV	1	1	Tolerated	Tolerated	Possibly damaging	Benign	Neutral	Polymorphism (Probably Harmless)
CHI3L1	1	203151952	G	A	nonsynonymous SNV	1	0	Tolerated	Tolerated	Benign	Benign	Neutral	Disease causing (Probably Deleterious)
ATP2B4	1	203652469	G	A	nonsynonymous SNV	2	0	Deleterious	Tolerated	Benign	Benign	Neutral	Polymorphism (Probably Harmless)
ATP2B4	1	203677096	G	A	nonsynonymous SNV	1	0	Deleterious	Tolerated	Probably damaging	Possibly damaging	Deleterious	Disease causing (Probably Deleterious)
ATP2B4	1	203678512	G	T	nonsynonymous SNV	1	0	Tolerated	Tolerated	Benign	Benign	Deleterious	Disease causing (Probably Deleterious)
ATP2B4	1	203680186	G	A	nonsynonymous SNV	1	3	Deleterious	Tolerated	Benign	Benign	Neutral	Polymorphism (Probably Harmless)
ATP2B4	1	203681224	A	G	nonsynonymous SNV	1	0	Deleterious	Deleterious	Probably damaging	Probably damaging	Neutral	Disease causing (Probably Deleterious)
ATP2B4	1	203683386	C	T	nonsynonymous SNV	1	1	Deleterious	Deleterious	Probably damaging	Probably damaging	Deleterious	Disease causing (Probably Deleterious)
ATP2B4	1	203691612	A	G	nonsynonymous SNV	2	3	Tolerated	Tolerated	Benign	Benign	Neutral	Disease causing (Probably Deleterious)
ATP2B4	1	203691770	C	T	nonsynonymous SNV	1	1	Deleterious	Deleterious	Probably damaging	Possibly damaging	Neutral	Disease causing (Probably Deleterious)
ATP2B4	1	203696542	C	A	nonsynonymous SNV	1	0	Tolerated	Tolerated	Benign	Benign	Neutral	Disease causing (Probably Deleterious)
ATP2B4	1	203702357	G	A	nonsynonymous SNV	1	0	Deleterious	Deleterious	Unknown	Unknown	Neutral	Disease causing (Probably Deleterious)
ZC3H11A	1	203787727	A	C	nonsynonymous SNV	1	1	Deleterious	Tolerated	Probably damaging	Possibly damaging	Deleterious	Disease causing (Probably Deleterious)
ZC3H11A	1	203798974	A	G	nonsynonymous SNV	1	1	Deleterious	Tolerated	Possibly damaging	Benign	Deleterious	Disease causing (Probably Deleterious)
SNRPE	1	203832801	T	C	nonsynonymous SNV	1	0	Deleterious	Deleterious	Probably damaging	Probably damaging	Deleterious	Disease causing (Probably Deleterious)
MAPKAPK2	1	206902080	G	A	nonsynonymous SNV	1	0	Deleterious	Deleterious	Probably damaging	Probably damaging	Unknown	Disease causing (Probably Deleterious)
MAPKAPK2	1	206905250	T	C	nonsynonymous SNV	1	0	Deleterious	Tolerated	Probably damaging	Probably damaging	Unknown	Disease causing (Probably Deleterious)
LAMB3	1	209789875	A	C	nonsynonymous SNV	1	0	Deleterious	Deleterious	Benign	Benign	Unknown	Polymorphism (Probably Harmless)
LAMB3	1	209791831	C	T	nonsynonymous SNV	1	0	Deleterious	Deleterious	Probably damaging	Probably damaging	Deleterious	Disease causing (Probably Deleterious)
LAMB3	1	209795922	C	T	nonsynonymous SNV	1	0	Tolerated	Tolerated	Possibly damaging	Benign	Neutral	Polymorphism (Probably Harmless)
LAMB3	1	209796341	G	A	nonsynonymous SNV	1	3	Deleterious	Deleterious	Possibly damaging	Benign	Neutral	Polymorphism (Probably Harmless)
LAMB3	1	209796344	G	T	nonsynonymous SNV	1	1	Deleterious	Tolerated	Possibly damaging	Benign	Neutral	Disease causing (Probably Deleterious)
LAMB3	1	209796377	C	T	nonsynonymous SNV	1	0	Tolerated	Tolerated	Benign	Benign	Deleterious	Disease causing (Probably Deleterious)
LAMB3	1	209796388	G	A	nonsynonymous SNV	1	1	Deleterious	Deleterious	Probably damaging	Possibly damaging	Deleterious	Polymorphism (Probably Harmless)
LAMB3	1	209796424	C	T	nonsynonymous SNV	1	0	Deleterious	Deleterious	Probably damaging	Probably damaging	Deleterious	Disease causing (Probably Deleterious)
LAMB3	1	209796479	G	T	nonsynonymous SNV	1	0	Deleterious	Tolerated	Possibly damaging	Benign	Neutral	Disease causing (Probably Deleterious)
LAMB3	1	209796948	G	A	nonsynonymous SNV	1	1	Deleterious	Deleterious	Benign	Benign	Neutral	Polymorphism (Probably Harmless)
LAMB3	1	209799314	C	T	nonsynonymous SNV	1	1	Tolerated	Tolerated	Possibly damaging	Benign	Neutral	Disease causing (Probably Deleterious)
LAMB3	1	209800307	G	T	nonsynonymous SNV	1	1	Tolerated	Deleterious	Probably damaging	Possibly damaging	Neutral	Polymorphism (Probably Harmless)
LAMB3	1	209800792	C	G	nonsynonymous SNV	3	2	Tolerated	Tolerated	Possibly damaging	Possibly damaging	Deleterious	Disease causing (Probably Deleterious)
LAMB3	1	209800906	A	G	nonsynonymous SNV	1	0	Deleterious	Deleterious	Probably damaging	Probably damaging	Neutral	Disease causing (Probably Deleterious)
LAMB3	1	209805990	C	T	nonsynonymous SNV	1	0	Deleterious	Deleterious	Probably damaging	Probably damaging	Deleterious	Disease causing (Probably Deleterious)
LAMB3	1	209806079	A	G	nonsynonymous SNV	1	0	Deleterious	Deleterious	Probably damaging	Probably damaging	Deleterious	Disease causing (Probably Deleterious)
LAMB3	1	209807799	C	A	nonsynonymous SNV	1	0	Deleterious	Deleterious	Probably damaging	Probably damaging	Deleterious	Disease causing (Probably Deleterious)
LAMB3	1	209807809	G	A	nonsynonymous SNV	1	0	Deleterious	Deleterious	Probably damaging	Possibly damaging	Neutral	Polymorphism (Probably Harmless)
LAMB3	1	209807952	C	T	nonsynonymous SNV	1	2	Deleterious	Deleterious	Possibly damaging	Benign	Deleterious	Disease causing (Probably Deleterious)
LAMB3	1	209807953	G	A	nonsynonymous SNV	1	1	Deleterious	Deleterious	Probably damaging	Probably damaging	Deleterious	Disease causing (Probably Deleterious)
LAMB3	1	209807967	C	T	nonsynonymous SNV	2	2	Deleterious	Deleterious	Probably damaging	Probably damaging	Neutral	Disease causing (Probably Deleterious)
TRAF3IP3	1	209933566	G	T	nonsynonymous SNV	1	0	Deleterious	Deleterious	Probably damaging	Probably damaging	Deleterious	Polymorphism (Probably Harmless)
TRAF3IP3	1	209933635	C	T	nonsynonymous SNV	1	0	Deleterious	Deleterious	Benign	Benign	Neutral	Polymorphism (Probably Harmless)
TRAF3IP3	1	209949055	C	T	nonsynonymous SNV	2	3	Tolerated	Deleterious	Possibly damaging	Possibly damaging	Deleterious	Disease causing (Probably Deleterious)
TRAF3IP3	1	209950766	C	T	stopgain	1	0	Unknown	Unknown	Unknown	Unknown	Deleterious	Disease causing automatic (Deleterious)
TRAF3IP3	1	209950810	C	A	nonsynonymous SNV	1	0	Deleterious	Deleterious	Benign	Benign	Neutral	Polymorphism (Probably Harmless)
TRAF3IP3	1	209952683	C	T	stopgain	1	0	Unknown	Unknown	Unknown	Unknown	Neutral	Disease causing (Probably Deleterious)
IRF6	1	209965718	G	T	nonsynonymous SNV	1	0	Deleterious	Tolerated	Possibly damaging	Benign	Deleterious	Disease causing (Probably Deleterious)
IRF6	1	209969778	A	C	nonsynonymous SNV	3	0	Deleterious	Deleterious	Probably damaging	Probably damaging	Deleterious	Disease causing (Probably Deleterious)
SLC30A1	1	211751426	C	T	nonsynonymous SNV	1	0	Tolerated	Tolerated	Possibly damaging	Benign	Neutral	Polymorphism (Probably Harmless)
SLC30A1	1	211751596	C	A	nonsynonymous SNV	1	0	Deleterious	Deleterious	Possibly damaging	Possibly damaging	Deleterious	Disease causing (Probably Deleterious)
SLC30A1	1	211751648	G	A	nonsynonymous SNV	1 (1 Hom)	0	Deleterious	Deleterious	Probably damaging	Probably damaging	Neutral	Disease causing (Probably Deleterious)
SLC30A1	1	211751800	A	C	nonsynonymous SNV	1	2	Deleterious	Deleterious	Benign	Benign	Neutral	Disease causing (Probably Deleterious)
NENF	1	212619299	A	T	nonsynonymous SNV	2	2	Deleterious	Tolerated	Possibly damaging	Benign	Deleterious	Disease causing (Probably Deleterious)
NENF	1	212619305	A	G	nonsynonymous SNV	3	1	Deleterious	Tolerated	Benign	Benign	Deleterious	Disease causing (Probably Deleterious)
NENF	1	212619314	A	T	nonsynonymous SNV	2	0	Deleterious	Deleterious	Probably damaging	Probably damaging	Deleterious	Disease causing (Probably Deleterious)
RRP15	1	218458753	C	T	nonsynonymous SNV	1	0	Deleterious	Deleterious	Benign	Benign	Neutral	Polymorphism (Probably Harmless)
RRP15	1	218475847	G	T	nonsynonymous SNV	1	1	Deleterious	Tolerated	Benign	Benign	Neutral	Polymorphism (Probably Harmless)
LYPLAL1	1	219347239	G	A	nonsynonymous SNV	1	2	Deleterious	Deleterious	Benign	Benign	Neutral	Polymorphism (Probably Harmless)
IARS2	1	220267742	G	T	nonsynonymous SNV	1	1	Deleterious	Deleterious	Possibly damaging	Benign	Deleterious	Disease causing (Probably Deleterious)
IARS2	1	220267779	A	G	nonsynonymous SNV	6	3	Tolerated	Tolerated	Benign	Benign	Neutral	Disease causing (Probably Deleterious)
IARS2	1	220310231	A	G	nonsynonymous SNV	1	0	Unknown	Tolerated	Probably damaging	Probably damaging	Deleterious	Disease causing (Probably Deleterious)
IARS2	1	220318903	T	C	nonsynonymous SNV	1	0	Unknown	Tolerated	Benign	Benign	Deleterious	Disease causing (Probably Deleterious)
IARS2	1	220318987	A	G	nonsynonymous SNV	1	0	Unknown	Tolerated	Possibly damaging	Benign	Deleterious	Disease causing (Probably Deleterious)
RAB3GAP2	1	220355619	G	A	nonsynonymous SNV	1	1	Tolerated	Tolerated	Benign	Benign	Deleterious	Disease causing (Probably Deleterious)
MIA3	1	222800921	C	T	nonsynonymous SNV	2	4	Deleterious	Deleterious	Probably damaging	Benign	Unknown	Disease causing (Probably Deleterious)
MIA3	1	222801863	A	G	nonsynonymous SNV	1	0	Deleterious	Tolerated	Possibly damaging	Benign	Unknown	Polymorphism (Probably Harmless)
MIA3	1	222803465	C	G	nonsynonymous SNV	2	0	Deleterious	Tolerated	Probably damaging	Probably damaging	Unknown	Disease causing (Probably Deleterious)
MIA3	1	222837383	C	G	nonsynonymous SNV	1	0	Deleterious	Deleterious	Probably damaging	Probably damaging	Unknown	Disease causing (Probably Deleterious)
BROX	1	222889076	C	A	nonsynonymous SNV	1	0	Deleterious	Deleterious	Probably damaging	Probably damaging	Deleterious	Disease causing (Probably Deleterious)
BROX	1	222889082	C	G	nonsynonymous SNV	1	0	Deleterious	Tolerated	Probably damaging	Possibly damaging	Deleterious	Disease causing (Probably Deleterious)
BROX	1	222889084	C	G	nonsynonymous SNV	1	0	Tolerated	Tolerated	Benign	Benign	Deleterious	Disease causing (Probably Deleterious)
BROX	1	222898838	A	C	nonsynonymous SNV	1	0	Deleterious	Deleterious	Probably damaging	Probably damaging	Deleterious	Disease causing (Probably Deleterious)
CAPN2	1	223900429	C	G	nonsynonymous SNV	1	1	Tolerated	Tolerated	Benign	Benign	Unknown	Disease causing (Probably Deleterious)
CAPN2	1	223900448	C	T	nonsynonymous SNV	3	0	Deleterious	Deleterious	Probably damaging	Possibly damaging	Unknown	Polymorphism (Probably Harmless)
CAPN2	1	223900461	T	C	nonsynonymous SNV	1	0	Deleterious	Deleterious	Probably damaging	Probably damaging	Unknown	Disease causing (Probably Deleterious)
CAPN2	1	223934845	C	T	nonsynonymous SNV	2	0	Deleterious	Deleterious	Probably damaging	Probably damaging	Deleterious	Disease causing (Probably Deleterious)
CAPN2	1	223943296	G	A	nonsynonymous SNV	1	0	Deleterious	Deleterious	Probably damaging	Probably damaging	Deleterious	Disease causing (Probably Deleterious)
CAPN2	1	223949900	G	A	nonsynonymous SNV	1	0	Deleterious	Tolerated	Benign	Benign	Neutral	Disease causing (Probably Deleterious)
CAPN2	1	223959891	A	C	nonsynonymous SNV	2	0	Tolerated	Tolerated	Benign	Benign	Neutral	Disease causing (Probably Deleterious)
CAPN2	1	223962549	C	T	nonsynonymous SNV	1	0	Deleterious	Deleterious	Probably damaging	Possibly damaging	Neutral	Disease causing (Probably Deleterious)
DEGS1	1	224377389	G	A	nonsynonymous SNV	1	2	Tolerated	Deleterious	Possibly damaging	Benign	Deleterious	Disease causing (Probably Deleterious)
CNIH4	1	224544642	T	G	nonsynonymous SNV	1	0	Deleterious	Deleterious	Benign	Benign	Deleterious	Disease causing (Probably Deleterious)
CNIH4	1	224544661	A	G	nonsynonymous SNV	1	0	Tolerated	Tolerated	Benign	Benign	Deleterious	Disease causing (Probably Deleterious)
CNIH4	1	224553602	G	A	nonsynonymous SNV	1	7	Tolerated	Tolerated	Possibly damaging	Possibly damaging	Deleterious	Disease causing (Probably Deleterious)
CNIH4	1	224566784	C	T	nonsynonymous SNV	1	0	Deleterious	Deleterious	Unknown	Unknown	Unknown	Polymorphism (Probably Harmless)
WDR26	1	224619256	G	C	nonsynonymous SNV	1	0	Tolerated	Tolerated	Benign	Benign	Deleterious	Disease causing (Probably Deleterious)
WDR26	1	224619264	T	G	nonsynonymous SNV	1	0	Tolerated	Deleterious	Possibly damaging	Possibly damaging	Deleterious	Disease causing (Probably Deleterious)
WDR26	1	224621554	G	A	nonsynonymous SNV	1	0	Tolerated	Tolerated	Unknown	Unknown	Unknown	Disease causing (Probably Deleterious)
WDR26	1	224621614	G	A	nonsynonymous SNV	1	0	Deleterious	Deleterious	Unknown	Unknown	Unknown	Disease causing (Probably Deleterious)
DNAH14	1	225142780	T	C	nonsynonymous SNV	1	0	Deleterious	Deleterious	Possibly damaging	Benign	Unknown	Polymorphism (Probably Harmless)
DNAH14	1	225147932	A	G	nonsynonymous SNV	1	1	Tolerated	Deleterious	Benign	Benign	Neutral	Polymorphism (Probably Harmless)
DNAH14	1	225152253	C	T	nonsynonymous SNV	2	5	Tolerated	Deleterious	Benign	Benign	Neutral	Polymorphism (Probably Harmless)
DNAH14	1	225152289	C	T	nonsynonymous SNV	1	0	Tolerated	Deleterious	Benign	Benign	Neutral	Polymorphism (Probably Harmless)
DNAH14	1	225152298	A	T	nonsynonymous SNV	1	0	Deleterious	Deleterious	Probably damaging	Probably damaging	Neutral	Polymorphism (Probably Harmless)
DNAH14	1	225268123	A	G	nonsynonymous SNV	1	0	Tolerated	Deleterious	Benign	Benign	Unknown	Polymorphism (Probably Harmless)
DNAH14	1	225268427	A	T	nonsynonymous SNV	2	4	Deleterious	Deleterious	Benign	Benign	Unknown	Polymorphism (Probably Harmless)
DNAH14	1	225339732	C	T	nonsynonymous SNV	1	0	Deleterious	Deleterious	Probably damaging	Probably damaging	Unknown	Polymorphism (Probably Harmless)
DNAH14	1	225373101	G	T	nonsynonymous SNV	1	0	Tolerated	Deleterious	Benign	Benign	Unknown	Polymorphism (Probably Harmless)
DNAH14	1	225428362	G	A	nonsynonymous SNV	2	0	Deleterious	Deleterious	Probably damaging	Probably damaging	Unknown	Polymorphism (Probably Harmless)
DNAH14	1	225490915	C	T	nonsynonymous SNV	2	3	Deleterious	Deleterious	Probably damaging	Probably damaging	Unknown	Polymorphism (Probably Harmless)
DNAH14	1	225519212	G	A	nonsynonymous SNV	1	6	Tolerated	Deleterious	Probably damaging	Possibly damaging	Unknown	Disease causing (Probably Deleterious)
DNAH14	1	225524989	G	T	stopgain	1	1	Unknown	Unknown	Unknown	Unknown	Neutral	Disease causing automatic (Deleterious)
DNAH14	1	225525038	A	G	nonsynonymous SNV	1	1	Tolerated	Deleterious	Benign	Benign	Neutral	Polymorphism (Probably Harmless)
DNAH14	1	225533861	A	G	nonsynonymous SNV	4	5	Deleterious	Deleterious	Benign	Benign	Unknown	Polymorphism (Probably Harmless)
DNAH14	1	225562529	T	C	nonsynonymous SNV	1	4	Deleterious	Deleterious	Probably damaging	Probably damaging	Unknown	Disease causing (Probably Deleterious)
DNAH14	1	225569141	C	T	stopgain	1	0	Unknown	Unknown	Unknown	Unknown	Unknown	Disease causing automatic (Deleterious)
LBR	1	225598018	T	C	nonsynonymous SNV	1	1	Deleterious	Deleterious	Probably damaging	Probably damaging	Deleterious	Disease causing (Probably Deleterious)
ENAH	1	225702524	G	T	nonsynonymous SNV	1	3	Tolerated	Deleterious	Probably damaging	Probably damaging	Neutral	Disease causing (Probably Deleterious)
ENAH	1	225704918	G	A	nonsynonymous SNV	1	0	Deleterious	Tolerated	Benign	Benign	Neutral	Polymorphism (Probably Harmless)
SRP9	1	225977036	G	A	nonsynonymous SNV	2	0	Tolerated	Tolerated	Benign	Benign	Unknown	Disease causing (Probably Deleterious)
EPHX1	1	226019508	G	A	nonsynonymous SNV	1	0	Deleterious	Deleterious	Probably damaging	Probably damaging	Deleterious	Disease causing (Probably Deleterious)
EPHX1	1	226026377	C	A	nonsynonymous SNV	1	1	Deleterious	Deleterious	Probably damaging	Probably damaging	Deleterious	Disease causing (Probably Deleterious)
EPHX1	1	226026938	G	T	nonsynonymous SNV	1	0	Tolerated	Tolerated	Probably damaging	Probably damaging	Deleterious	Disease causing (Probably Deleterious)
PYCR2	1	226109013	A	G	nonsynonymous SNV	1	0	Deleterious	Deleterious	Probably damaging	Probably damaging	Deleterious	Disease causing (Probably Deleterious)
PYCR2	1	226109277	A	T	nonsynonymous SNV	1	1	Deleterious	Tolerated	Possibly damaging	Possibly damaging	Deleterious	Polymorphism (Probably Harmless)
PYCR2	1	226109604	T	C	nonsynonymous SNV	1	0	Tolerated	Tolerated	Benign	Benign	Deleterious	Disease causing (Probably Deleterious)
PYCR2	1	226109646	T	A	nonsynonymous SNV	1	0	Deleterious	Tolerated	Benign	Benign	Deleterious	Disease causing (Probably Deleterious)
PYCR2	1	226109652	A	T	nonsynonymous SNV	1	0	Deleterious	Deleterious	Possibly damaging	Possibly damaging	Deleterious	Disease causing (Probably Deleterious)
PYCR2	1	226109692	C	T	nonsynonymous SNV	2	0	Deleterious	Tolerated	Probably damaging	Possibly damaging	Deleterious	Disease causing (Probably Deleterious)
PYCR2	1	226110046	G	A	nonsynonymous SNV	2	1	Deleterious	Deleterious	Probably damaging	Possibly damaging	Deleterious	Disease causing (Probably Deleterious)
ACBD3	1	226340046	C	G	nonsynonymous SNV	1	1	Tolerated	Tolerated	Benign	Benign	Neutral	Disease causing (Probably Deleterious)
ACBD3	1	226342371	T	G	nonsynonymous SNV	1	0	Tolerated	Tolerated	Probably damaging	Possibly damaging	Neutral	Disease causing (Probably Deleterious)
ACBD3	1	226352599	T	C	nonsynonymous SNV	2	1	Deleterious	Deleterious	Possibly damaging	Benign	Deleterious	Disease causing (Probably Deleterious)
PARP1	1	226551683	A	G	nonsynonymous SNV	1	0	Tolerated	Tolerated	Benign	Benign	Neutral	Disease causing (Probably Deleterious)
PARP1	1	226562006	T	C	nonsynonymous SNV	1	0	Deleterious	Deleterious	Possibly damaging	Possibly damaging	Deleterious	Disease causing (Probably Deleterious)
PARP1	1	226570767	G	A	nonsynonymous SNV	4	2	Tolerated	Tolerated	Benign	Benign	Deleterious	Disease causing (Probably Deleterious)
PARP1	1	226595545	G	T	nonsynonymous SNV	1	0	Deleterious	Deleterious	Possibly damaging	Possibly damaging	Deleterious	Disease causing (Probably Deleterious)
PARP1	1	226595551	C	T	nonsynonymous SNV	1	0	Tolerated	Tolerated	Benign	Benign	Neutral	Disease causing (Probably Deleterious)
PARP1	1	226595583	G	T	nonsynonymous SNV	1	1	Deleterious	Deleterious	Probably damaging	Probably damaging	Deleterious	Disease causing (Probably Deleterious)
PARP1	1	226595592	G	T	stopgain	1	0	Unknown	Unknown	Unknown	Unknown	Deleterious	Disease causing automatic (Deleterious)
PARP1	1	226595620	G	T	nonsynonymous SNV	1 (1 Hom)	0	Deleterious	Deleterious	Benign	Benign	Neutral	Disease causing (Probably Deleterious)
ARF1	1	228285314	C	A	nonsynonymous SNV	1	0	Deleterious	Deleterious	Probably damaging	Probably damaging	Deleterious	Disease causing (Probably Deleterious)
ARF1	1	228285343	G	T	nonsynonymous SNV	1	0	Deleterious	Deleterious	Possibly damaging	Benign	Deleterious	Disease causing (Probably Deleterious)
ARF1	1	228285367	C	T	nonsynonymous SNV	1	0	Deleterious	Tolerated	Benign	Benign	Deleterious	Disease causing (Probably Deleterious)
ARF1	1	228285378	C	A	nonsynonymous SNV	1	1	Tolerated	Deleterious	Benign	Benign	Deleterious	Disease causing (Probably Deleterious)
ARF1	1	228285399	G	T	nonsynonymous SNV	1	1	Tolerated	Deleterious	Benign	Benign	Deleterious	Disease causing (Probably Deleterious)
ARF1	1	228285405	G	T	nonsynonymous SNV	1	0	Deleterious	Deleterious	Benign	Possibly damaging	Deleterious	Disease causing (Probably Deleterious)
ARF1	1	228285619	A	G	nonsynonymous SNV	1	0	Deleterious	Deleterious	Possibly damaging	Possibly damaging	Deleterious	Disease causing (Probably Deleterious)
GUK1	1	228333248	C	A	nonsynonymous SNV	1	0	Deleterious	Deleterious	Probably damaging	Probably damaging	Unknown	Disease causing (Probably Deleterious)
GUK1	1	228333257	C	T	nonsynonymous SNV	1	1	Tolerated	Tolerated	Benign	Benign	Unknown	Disease causing (Probably Deleterious)
GUK1	1	228333289	C	T	stopgain	2	1	Deleterious	Deleterious	Unknown	Unknown	Deleterious	Disease causing automatic (Deleterious)
GUK1	1	228333311	G	A	nonsynonymous SNV	1	1	Deleterious	Deleterious	Probably damaging	Possibly damaging	Unknown	Disease causing (Probably Deleterious)
GUK1	1	228334629	T	C	nonsynonymous SNV	2	0	Deleterious	Deleterious	Probably damaging	Probably damaging	Deleterious	Disease causing (Probably Deleterious)
GUK1	1	228335115	C	T	nonsynonymous SNV	2	2	Deleterious	Deleterious	Probably damaging	Probably damaging	Deleterious	Disease causing (Probably Deleterious)
GUK1	1	228335120	C	T	stopgain	1	0	Unknown	Unknown	Unknown	Unknown	Deleterious	Disease causing automatic (Deleterious)
GUK1	1	228335124	C	T	nonsynonymous SNV	1	1	Deleterious	Tolerated	Benign	Benign	Neutral	Disease causing (Probably Deleterious)
GUK1	1	228335133	C	T	nonsynonymous SNV	1	2	Tolerated	Deleterious	Benign	Benign	Deleterious	Disease causing (Probably Deleterious)
GUK1	1	228335328	C	T	nonsynonymous SNV	1	1	Deleterious	Deleterious	Probably damaging	Probably damaging	Deleterious	Disease causing (Probably Deleterious)
GUK1	1	228336079	G	T	nonsynonymous SNV	1	0	Tolerated	Tolerated	Benign	Benign	Unknown	Disease causing (Probably Deleterious)
GUK1	1	228336400	G	T	nonsynonymous SNV	1	0	Deleterious	Deleterious	Unknown	Unknown	Unknown	Polymorphism (Probably Harmless)
GUK1	1	228336425	G	C	nonsynonymous SNV	1	0	Deleterious	Deleterious	Unknown	Unknown	Unknown	Polymorphism (Probably Harmless)
HIST3H2BB	1	228646125	G	T	nonsynonymous SNV	1	0	Unknown	Deleterious	Probably damaging	Possibly damaging	Deleterious	Disease causing (Probably Deleterious)
RAB4A	1	229438654	A	G	nonsynonymous SNV	1	1	Tolerated	Tolerated	Unknown	Unknown	Deleterious	Disease causing (Probably Deleterious)
NUP133	1	229577733	T	G	nonsynonymous SNV	1	1	Deleterious	Deleterious	Benign	Benign	Deleterious	Disease causing (Probably Deleterious)
NUP133	1	229594003	C	T	nonsynonymous SNV	2	6	Tolerated	Tolerated	Benign	Benign	Neutral	Disease causing (Probably Deleterious)
NUP133	1	229602487	G	A	nonsynonymous SNV	1	0	Tolerated	Tolerated	Benign	Benign	Deleterious	Disease causing (Probably Deleterious)
NUP133	1	229602488	T	C	nonsynonymous SNV	1	0	Tolerated	Tolerated	Benign	Benign	Deleterious	Polymorphism (Probably Harmless)
NUP133	1	229622236	G	A	nonsynonymous SNV	1	0	Deleterious	Deleterious	Possibly damaging	Possibly damaging	Neutral	Disease causing (Probably Deleterious)
NUP133	1	229636561	C	T	nonsynonymous SNV	2	0	Tolerated	Tolerated	Benign	Benign	Neutral	Disease causing (Probably Deleterious)
NUP133	1	229637796	A	G	nonsynonymous SNV	1	0	Deleterious	Tolerated	Possibly damaging	Possibly damaging	Deleterious	Disease causing (Probably Deleterious)
NUP133	1	229643986	G	A	nonsynonymous SNV	2	1	Deleterious	Tolerated	Benign	Benign	Neutral	Polymorphism (Probably Harmless)
GALNT2	1	230379085	C	T	nonsynonymous SNV	1	2	Tolerated	Tolerated	Benign	Benign	Deleterious	Disease causing (Probably Deleterious)
GALNT2	1	230379106	C	G	nonsynonymous SNV	1	0	Deleterious	Deleterious	Probably damaging	Probably damaging	Deleterious	Disease causing (Probably Deleterious)
GALNT2	1	230386238	A	C	nonsynonymous SNV	4	4	Deleterious	Tolerated	Benign	Benign	Deleterious	Disease causing (Probably Deleterious)
GALNT2	1	230398367	C	A	nonsynonymous SNV	1	1	Tolerated	Tolerated	Benign	Benign	Deleterious	Disease causing (Probably Deleterious)
AGT	1	230838915	C	T	nonsynonymous SNV	1	0	Deleterious	Deleterious	Probably damaging	Probably damaging	Deleterious	Disease causing (Probably Deleterious)
AGT	1	230840034	G	T	nonsynonymous SNV	1	0	Tolerated	Deleterious	Probably damaging	Probably damaging	Neutral	Disease causing (Probably Deleterious)
AGT	1	230841680	G	A	nonsynonymous SNV	1	0	Deleterious	Deleterious	Probably damaging	Probably damaging	Deleterious	Disease causing (Probably Deleterious)
AGT	1	230846058	A	G	nonsynonymous SNV	1	1	Deleterious	Deleterious	Probably damaging	Probably damaging	Deleterious	Disease causing (Probably Deleterious)
GNPAT	1	231401904	C	G	nonsynonymous SNV	1	0	Deleterious	Deleterious	Probably damaging	Probably damaging	Deleterious	Disease causing (Probably Deleterious)
GNPAT	1	231406560	G	T	nonsynonymous SNV	1	0	Deleterious	Tolerated	Benign	Benign	Neutral	Disease causing (Probably Deleterious)
GNPAT	1	231406707	G	A	nonsynonymous SNV	1	0	Deleterious	Tolerated	Benign	Benign	Deleterious	Disease causing (Probably Deleterious)
GNPAT	1	231411058	T	G	nonsynonymous SNV	1	0	Deleterious	Deleterious	Probably damaging	Probably damaging	Deleterious	Disease causing (Probably Deleterious)
NTPCR	1	233086482	G	A	nonsynonymous SNV	2	0	Deleterious	Deleterious	Probably damaging	Probably damaging	Deleterious	Disease causing (Probably Deleterious)
NTPCR	1	233091311	A	G	nonsynonymous SNV	1	0	Deleterious	Deleterious	Probably damaging	Probably damaging	Deleterious	Disease causing (Probably Deleterious)
NTPCR	1	233092155	C	G	nonsynonymous SNV	1	0	Deleterious	Deleterious	Probably damaging	Probably damaging	Deleterious	Disease causing (Probably Deleterious)
TARBP1	1	234565007	A	G	nonsynonymous SNV	1	0	Tolerated	Deleterious	Possibly damaging	Possibly damaging	Neutral	Disease causing (Probably Deleterious)
TARBP1	1	234593452	T	A	nonsynonymous SNV	1	0	Tolerated	Deleterious	Probably damaging	Possibly damaging	Deleterious	Polymorphism (Probably Harmless)
TARBP1	1	234593459	A	T	nonsynonymous SNV	3	0	Deleterious	Deleterious	Probably damaging	Possibly damaging	Deleterious	Disease causing (Probably Deleterious)
TARBP1	1	234593477	G	T	stopgain	1	0	Unknown	Unknown	Unknown	Unknown	Deleterious	Disease causing automatic (Deleterious)
TARBP1	1	234593478	A	T	nonsynonymous SNV	1	0	Tolerated	Tolerated	Benign	Benign	Deleterious	Disease causing (Probably Deleterious)
TARBP1	1	234593493	A	T	nonsynonymous SNV	2	1	Tolerated	Tolerated	Benign	Benign	Neutral	Disease causing (Probably Deleterious)
IRF2BP2	1	234743412	G	A	nonsynonymous SNV	1	0	Deleterious	Deleterious	Probably damaging	Probably damaging	Deleterious	Disease causing (Probably Deleterious)
RBM34	1	235318224	C	A	nonsynonymous SNV	1	0	Deleterious	Deleterious	Probably damaging	Probably damaging	Deleterious	Disease causing (Probably Deleterious)
RBM34	1	235318399	C	T	nonsynonymous SNV	1	0	Deleterious	Deleterious	Probably damaging	Probably damaging	Deleterious	Disease causing (Probably Deleterious)
ARID4B	1	235335936	C	A	stopgain	1	2	Unknown	Unknown	Unknown	Unknown	Deleterious	Disease causing (Probably Deleterious)
ARID4B	1	235345292	C	G	nonsynonymous SNV	1	0	Deleterious	Tolerated	Benign	Benign	Neutral	Polymorphism (Probably Harmless)
TBCE	1	235543434	C	T	nonsynonymous SNV	1	0	Deleterious	Deleterious	Probably damaging	Probably damaging	Deleterious	Disease causing (Probably Deleterious)
TBCE	1	235611729	C	A	nonsynonymous SNV	2	1	Tolerated	Tolerated	Benign	Benign	Deleterious	Disease causing (Probably Deleterious)
TBCE	1	235612070	G	A	nonsynonymous SNV	2	1	Deleterious	Tolerated	Possibly damaging	Benign	Neutral	Disease causing (Probably Deleterious)
FH	1	241667542	A	G	nonsynonymous SNV	1	0	Deleterious	Deleterious	Probably damaging	Probably damaging	Deleterious	Disease causing (Probably Deleterious)
FH	1	241672054	T	C	nonsynonymous SNV	1	0	Deleterious	Deleterious	Possibly damaging	Possibly damaging	Deleterious	Disease causing (Probably Deleterious)
FH	1	241672055	G	A	nonsynonymous SNV	1	1	Deleterious	Deleterious	Probably damaging	Probably damaging	Deleterious	Disease causing (Probably Deleterious)
CEP170	1	243291578	G	T	nonsynonymous SNV	1	2	Deleterious	Deleterious	Probably damaging	Probably damaging	Deleterious	Disease causing (Probably Deleterious)
CEP170	1	243328987	A	G	nonsynonymous SNV	1	0	Tolerated	Tolerated	Benign	Benign	Neutral	Disease causing (Probably Deleterious)
CEP170	1	243329383	T	C	nonsynonymous SNV	1	0	Tolerated	Tolerated	Probably damaging	Probably damaging	Deleterious	Disease causing (Probably Deleterious)
CEP170	1	243333012	C	G	nonsynonymous SNV	1	0	Deleterious	Deleterious	Probably damaging	Probably damaging	Deleterious	Disease causing (Probably Deleterious)
CEP170	1	243349655	C	T	nonsynonymous SNV	1	0	Deleterious	Deleterious	Probably damaging	Possibly damaging	Deleterious	Disease causing (Probably Deleterious)
HNRNPU	1	245027110	G	A	nonsynonymous SNV	2	1	Deleterious	Tolerated	Benign	Benign	Unknown	Polymorphism (Probably Harmless)
HNRNPU	1	245027132	C	A	stopgain	1	2	Unknown	Unknown	Unknown	Unknown	Unknown	Disease causing automatic (Deleterious)
HNRNPU	1	245027263	G	A	nonsynonymous SNV	2	0	Deleterious	Tolerated	Benign	Benign	Unknown	Polymorphism (Probably Harmless)
HNRNPU	1	245027269	C	T	nonsynonymous SNV	1	1	Deleterious	Tolerated	Benign	Benign	Unknown	Disease causing (Probably Deleterious)
HNRNPU	1	245027293	A	G	nonsynonymous SNV	1 (1 Hom)	0	Tolerated	Tolerated	Benign	Benign	Unknown	Disease causing (Probably Deleterious)
HNRNPU	1	245027302	T	C	nonsynonymous SNV	1	0	Deleterious	Deleterious	Benign	Benign	Unknown	Polymorphism (Probably Harmless)
HNRNPU	1	245027488	G	A	nonsynonymous SNV	2	0	Deleterious	Deleterious	Probably damaging	Possibly damaging	Unknown	Disease causing (Probably Deleterious)
SCCPDH	1	246922356	G	A	nonsynonymous SNV	1	0	Tolerated	Tolerated	Benign	Benign	Deleterious	Polymorphism (Probably Harmless)
SCCPDH	1	246923480	G	C	nonsynonymous SNV	1	0	Tolerated	Tolerated	Benign	Benign	Deleterious	Disease causing (Probably Deleterious)
SCCPDH	1	246930501	G	A	nonsynonymous SNV	1	0	Deleterious	Deleterious	Probably damaging	Probably damaging	Deleterious	Disease causing (Probably Deleterious)
ACP1	2	272145	C	T	nonsynonymous SNV	1	0	Deleterious	Deleterious	Benign	Benign	Unknown	Disease causing (Probably Deleterious)
ADI1	2	3502820	C	T	nonsynonymous SNV	1	0	Deleterious	Deleterious	Benign	Benign	Deleterious	Disease causing (Probably Deleterious)
ADI1	2	3504625	A	G	nonsynonymous SNV	1	0	Deleterious	Deleterious	Probably damaging	Probably damaging	Deleterious	Disease causing (Probably Deleterious)
ADI1	2	3517688	G	C	nonsynonymous SNV	1	0	Deleterious	Deleterious	Benign	Benign	Deleterious	Disease causing (Probably Deleterious)
ADI1	2	3518634	C	T	nonsynonymous SNV	2	0	Tolerated	Deleterious	Unknown	Unknown	Unknown	Polymorphism (Probably Harmless)
RPS7	2	3623214	C	A	nonsynonymous SNV	1	1	Tolerated	Tolerated	Benign	Benign	Deleterious	Disease causing (Probably Deleterious)
RPS7	2	3623243	A	T	nonsynonymous SNV	3	1	Deleterious	Deleterious	Probably damaging	Possibly damaging	Deleterious	Disease causing (Probably Deleterious)
RPS7	2	3623470	G	C	nonsynonymous SNV	1	1	Deleterious	Deleterious	Possibly damaging	Possibly damaging	Deleterious	Disease causing (Probably Deleterious)
RPS7	2	3627777	G	A	nonsynonymous SNV	1	0	Deleterious	Tolerated	Benign	Benign	Deleterious	Disease causing (Probably Deleterious)
CPSF3	2	9593064	A	G	nonsynonymous SNV	2	2	Tolerated	Tolerated	Benign	Benign	Neutral	Disease causing (Probably Deleterious)
CPSF3	2	9595830	C	T	nonsynonymous SNV	1	0	Tolerated	Tolerated	Benign	Benign	Deleterious	Disease causing (Probably Deleterious)
CPSF3	2	9597062	G	T	nonsynonymous SNV	1	0	Deleterious	Deleterious	Possibly damaging	Possibly damaging	Deleterious	Disease causing (Probably Deleterious)
CPSF3	2	9611549	A	G	nonsynonymous SNV	1	0	Tolerated	Tolerated	Benign	Benign	Deleterious	Polymorphism (Probably Harmless)
IAH1	2	9621416	T	A	nonsynonymous SNV	1	0	Tolerated	Tolerated	Benign	Benign	Neutral	Disease causing (Probably Deleterious)
YWHAQ	2	9770446	C	T	nonsynonymous SNV	1	1	Deleterious	Deleterious	Probably damaging	Probably damaging	Deleterious	Disease causing (Probably Deleterious)
YWHAQ	2	9770514	G	A	nonsynonymous SNV	1	1	Tolerated	Tolerated	Probably damaging	Benign	Deleterious	Disease causing (Probably Deleterious)
RRM2	2	10263906	C	A	nonsynonymous SNV	1	0	Deleterious	Deleterious	Benign	Benign	Neutral	Disease causing (Probably Deleterious)
HPCAL1	2	10559895	G	T	nonsynonymous SNV	1	0	Deleterious	Deleterious	Benign	Benign	Deleterious	Disease causing (Probably Deleterious)
HPCAL1	2	10559908	C	T	nonsynonymous SNV	2	0	Deleterious	Deleterious	Probably damaging	Possibly damaging	Deleterious	Disease causing (Probably Deleterious)
HPCAL1	2	10559914	G	T	stopgain	1	0	Unknown	Unknown	Unknown	Unknown	Deleterious	Disease causing automatic (Deleterious)
HPCAL1	2	10560154	G	A	nonsynonymous SNV	1	0	Tolerated	Tolerated	Probably damaging	Possibly damaging	Deleterious	Disease causing (Probably Deleterious)
NOL10	2	10729319	C	A	nonsynonymous SNV	1	0	Tolerated	Tolerated	Benign	Benign	Deleterious	Disease causing (Probably Deleterious)
NOL10	2	10740989	T	C	nonsynonymous SNV	1	4	Tolerated	Tolerated	Benign	Benign	Deleterious	Disease causing (Probably Deleterious)
NOL10	2	10747362	T	C	nonsynonymous SNV	1	0	Tolerated	Tolerated	Possibly damaging	Benign	Deleterious	Disease causing (Probably Deleterious)
PDIA6	2	10925096	G	C	nonsynonymous SNV	1	0	Deleterious	Deleterious	Probably damaging	Possibly damaging	Deleterious	Disease causing (Probably Deleterious)
PDIA6	2	10942658	T	C	nonsynonymous SNV	1 (1 Hom)	0	Deleterious	Tolerated	Benign	Benign	Deleterious	Disease causing (Probably Deleterious)
ROCK2	2	11338668	A	C	nonsynonymous SNV	1 (1 Hom)	0	Tolerated	Tolerated	Benign	Benign	Deleterious	Disease causing (Probably Deleterious)
DDX1	2	15746380	A	G	nonsynonymous SNV	1	0	Tolerated	Tolerated	Benign	Benign	Neutral	Disease causing (Probably Deleterious)
SDC1	2	20402879	C	A	nonsynonymous SNV	1	0	Deleterious	Tolerated	Probably damaging	Probably damaging	Deleterious	Disease causing (Probably Deleterious)
SDC1	2	20403768	C	T	nonsynonymous SNV	1	3	Deleterious	Deleterious	Possibly damaging	Benign	Neutral	Polymorphism (Probably Harmless)
SDC1	2	20403770	G	A	nonsynonymous SNV	2	4	Tolerated	Tolerated	Possibly damaging	Benign	Neutral	Polymorphism (Probably Harmless)
LDAH	2	20939811	A	G	nonsynonymous SNV	1	0	Deleterious	Tolerated	Benign	Benign	Neutral	Polymorphism (Probably Harmless)
LDAH	2	20974586	C	T	nonsynonymous SNV	1	6	Deleterious	Tolerated	Possibly damaging	Benign	Neutral	Polymorphism (Probably Harmless)
LDAH	2	20974616	C	A	nonsynonymous SNV	1	0	Deleterious	Deleterious	Probably damaging	Probably damaging	Deleterious	Disease causing (Probably Deleterious)
LDAH	2	20974689	C	T	nonsynonymous SNV	1	4	Deleterious	Deleterious	Possibly damaging	Possibly damaging	Deleterious	Disease causing (Probably Deleterious)
APOB	2	21225594	T	C	nonsynonymous SNV	1	0	Tolerated	Deleterious	Unknown	Unknown	Neutral	Polymorphism (Probably Harmless)
APOB	2	21227275	C	T	nonsynonymous SNV	1	0	Tolerated	Deleterious	Unknown	Unknown	Deleterious	Disease causing (Probably Deleterious)
APOB	2	21227503	T	C	nonsynonymous SNV	2	0	Tolerated	Deleterious	Unknown	Unknown	Neutral	Polymorphism (Probably Harmless)
APOB	2	21228263	G	A	nonsynonymous SNV	1	3	Deleterious	Deleterious	Unknown	Unknown	Deleterious	Polymorphism (Probably Harmless)
APOB	2	21228645	T	A	stopgain	1	0	Unknown	Unknown	Unknown	Unknown	Neutral	Disease causing automatic (Deleterious)
APOB	2	21229220	C	G	nonsynonymous SNV	1	0	Deleterious	Tolerated	Unknown	Unknown	Neutral	Polymorphism (Probably Harmless)
APOB	2	21229716	A	G	nonsynonymous SNV	1	0	Deleterious	Deleterious	Unknown	Unknown	Deleterious	Disease causing (Probably Deleterious)
APOB	2	21230384	C	T	nonsynonymous SNV	1	0	Deleterious	Deleterious	Unknown	Unknown	Deleterious	Disease causing (Probably Deleterious)
APOB	2	21231278	G	A	nonsynonymous SNV	1	4	Tolerated	Deleterious	Unknown	Unknown	Neutral	Polymorphism (Probably Harmless)
APOB	2	21231476	A	G	nonsynonymous SNV	1	0	Deleterious	Deleterious	Unknown	Unknown	Deleterious	Disease causing (Probably Deleterious)
APOB	2	21232044	C	T	nonsynonymous SNV	1	0	Tolerated	Deleterious	Unknown	Unknown	Neutral	Polymorphism (Probably Harmless)
APOB	2	21232455	A	T	nonsynonymous SNV	1	1	Tolerated	Deleterious	Unknown	Unknown	Neutral	Polymorphism (Probably Harmless)
APOB	2	21234576	C	T	nonsynonymous SNV	1	0	Deleterious	Deleterious	Unknown	Unknown	Deleterious	Polymorphism (Probably Harmless)
APOB	2	21238367	C	T	nonsynonymous SNV	2	4	Tolerated	Deleterious	Unknown	Unknown	Neutral	Disease causing (Probably Deleterious)
APOB	2	21241936	T	G	nonsynonymous SNV	1	0	Deleterious	Deleterious	Unknown	Unknown	Neutral	Polymorphism (Probably Harmless)
APOB	2	21260868	G	A	nonsynonymous SNV	1	0	Deleterious	Deleterious	Unknown	Unknown	Deleterious	Disease causing (Probably Deleterious)
APOB	2	21263839	G	T	nonsynonymous SNV	1	0	Deleterious	Deleterious	Unknown	Unknown	Deleterious	Disease causing (Probably Deleterious)
TP53I3	2	24303781	T	C	nonsynonymous SNV	1	0	Deleterious	Deleterious	Benign	Benign	Neutral	Polymorphism (Probably Harmless)
TP53I3	2	24305755	C	A	stopgain	1	0	Unknown	Unknown	Unknown	Unknown	Deleterious	Disease causing automatic (Deleterious)
TP53I3	2	24305802	G	A	nonsynonymous SNV	1	2	Deleterious	Deleterious	Probably damaging	Probably damaging	Deleterious	Disease causing (Probably Deleterious)
TP53I3	2	24305896	G	C	nonsynonymous SNV	2	1	Deleterious	Deleterious	Possibly damaging	Possibly damaging	Neutral	Disease causing (Probably Deleterious)
PTRHD1	2	25016011	C	T	nonsynonymous SNV	1	0	Tolerated	Tolerated	Benign	Benign	Deleterious	Disease causing (Probably Deleterious)
PTRHD1	2	25016017	C	T	nonsynonymous SNV	1	0	Tolerated	Tolerated	Benign	Benign	Neutral	Disease causing (Probably Deleterious)
HADHB	2	26508342	G	C	nonsynonymous SNV	1	0	Tolerated	Tolerated	Possibly damaging	Benign	Deleterious	Disease causing (Probably Deleterious)
HADHB	2	26508348	C	G	nonsynonymous SNV	1	0	Deleterious	Tolerated	Probably damaging	Probably damaging	Deleterious	Disease causing (Probably Deleterious)
HADHB	2	26508354	G	C	nonsynonymous SNV	1	0	Tolerated	Tolerated	Probably damaging	Probably damaging	Deleterious	Disease causing (Probably Deleterious)
SLC35F6	2	26987222	C	T	nonsynonymous SNV	1	0	Deleterious	Deleterious	Probably damaging	Possibly damaging	Deleterious	Disease causing (Probably Deleterious)
SLC35F6	2	26998448	G	A	nonsynonymous SNV	1	0	Deleterious	Deleterious	Probably damaging	Probably damaging	Deleterious	Disease causing (Probably Deleterious)
SLC35F6	2	27001081	T	G	nonsynonymous SNV	1	0	Deleterious	Deleterious	Probably damaging	Probably damaging	Deleterious	Disease causing (Probably Deleterious)
SLC35F6	2	27001266	G	T	nonsynonymous SNV	1	1	Deleterious	Deleterious	Probably damaging	Probably damaging	Deleterious	Disease causing (Probably Deleterious)
SLC35F6	2	27001366	A	T	nonsynonymous SNV	1	0	Deleterious	Deleterious	Possibly damaging	Benign	Deleterious	Disease causing (Probably Deleterious)
TMEM214	2	27256005	C	T	nonsynonymous SNV	1	0	Deleterious	Deleterious	Benign	Benign	Deleterious	Disease causing (Probably Deleterious)
TMEM214	2	27259359	T	A	nonsynonymous SNV	2	3	Deleterious	Deleterious	Probably damaging	Probably damaging	Deleterious	Disease causing (Probably Deleterious)
TMEM214	2	27259421	G	A	nonsynonymous SNV	1	1	Deleterious	Deleterious	Probably damaging	Probably damaging	Deleterious	Disease causing (Probably Deleterious)
TMEM214	2	27261033	A	G	nonsynonymous SNV	1	1	Deleterious	Deleterious	Probably damaging	Possibly damaging	Deleterious	Disease causing (Probably Deleterious)
TMEM214	2	27261105	G	T	nonsynonymous SNV	1	0	Deleterious	Deleterious	Probably damaging	Probably damaging	Deleterious	Disease causing (Probably Deleterious)
TMEM214	2	27262648	T	C	nonsynonymous SNV	1	0	Tolerated	Deleterious	Probably damaging	Probably damaging	Deleterious	Disease causing (Probably Deleterious)
TMEM214	2	27262929	T	C	nonsynonymous SNV	1	0	Deleterious	Deleterious	Probably damaging	Probably damaging	Deleterious	Disease causing (Probably Deleterious)
TMEM214	2	27262977	C	T	nonsynonymous SNV	1	0	Tolerated	Deleterious	Benign	Benign	Neutral	Polymorphism (Probably Harmless)
TMEM214	2	27263328	T	A	nonsynonymous SNV	1	0	Deleterious	Deleterious	Probably damaging	Probably damaging	Neutral	Disease causing (Probably Deleterious)
TMEM214	2	27263337	C	A	nonsynonymous SNV	1	0	Deleterious	Deleterious	Possibly damaging	Possibly damaging	Neutral	Polymorphism (Probably Harmless)
PREB	2	27355164	C	T	nonsynonymous SNV	1	0	Tolerated	Deleterious	Possibly damaging	Possibly damaging	Deleterious	Disease causing (Probably Deleterious)
PREB	2	27355189	G	A	nonsynonymous SNV	1	0	Tolerated	Deleterious	Benign	Benign	Neutral	Disease causing (Probably Deleterious)
PREB	2	27355207	G	T	nonsynonymous SNV	1	0	Deleterious	Deleterious	Probably damaging	Possibly damaging	Deleterious	Disease causing (Probably Deleterious)
PREB	2	27355227	G	A	nonsynonymous SNV	1	0	Deleterious	Deleterious	Probably damaging	Probably damaging	Deleterious	Disease causing (Probably Deleterious)
PREB	2	27356199	T	C	nonsynonymous SNV	1	0	Tolerated	Tolerated	Benign	Benign	Neutral	Disease causing (Probably Deleterious)
[truncated: 17,017 more rows]

## Sheet: List_of_pLOF_variants_PHgenes
Gene	Chr	Position	Ref	Alt	Consequence	Number of Cases with Alt All	Number of Controls with Alt All	Predicted LOF (SIFT)	Predicted LOF (SIFT4G)	Predicted LOF (PolyPhen2, HDIV)	Predicted LOF (PolyPhen2, HVAR)	Predicted LOF (LRT)	Predicted LOF (MutationTaster)
NOC2L	1	880085	C	A	stopgain	1	2	Unknown	Unknown	Unknown	Unknown	Deleterious	Disease causing (Probably Deleterious)
NOC2L	1	881026	T	C	nonsynonymous SNV	1	1	Deleterious	Deleterious	Probably damaging	Probably damaging	Deleterious	Disease causing (Probably Deleterious)
NOC2L	1	881656	T	C	nonsynonymous SNV	2	0	Deleterious	Deleterious	Probably damaging	Probably damaging	Deleterious	Disease causing (Probably Deleterious)
NOC2L	1	881825	C	T	nonsynonymous SNV	1	3	Deleterious	Deleterious	Possibly damaging	Benign	Neutral	Polymorphism (Probably Harmless)
NOC2L	1	883513	G	T	nonsynonymous SNV	2	0	Tolerated	Tolerated	Benign	Benign	Deleterious	Disease causing (Probably Deleterious)
NOC2L	1	883524	G	T	nonsynonymous SNV	1	0	Deleterious	Deleterious	Probably damaging	Probably damaging	Deleterious	Disease causing (Probably Deleterious)
NOC2L	1	883545	C	T	nonsynonymous SNV	2	1	Deleterious	Deleterious	Probably damaging	Probably damaging	Neutral	Disease causing (Probably Deleterious)
NOC2L	1	883548	A	T	nonsynonymous SNV	1	0	Deleterious	Deleterious	Probably damaging	Probably damaging	Deleterious	Disease causing (Probably Deleterious)
NOC2L	1	883573	A	G	nonsynonymous SNV	1	0	Deleterious	Tolerated	Benign	Benign	Neutral	Disease causing (Probably Deleterious)
NOC2L	1	883584	A	G	nonsynonymous SNV	1	0	Deleterious	Deleterious	Probably damaging	Probably damaging	Deleterious	Disease causing (Probably Deleterious)
NOC2L	1	883608	C	T	nonsynonymous SNV	1	0	Tolerated	Tolerated	Probably damaging	Probably damaging	Deleterious	Disease causing (Probably Deleterious)
NOC2L	1	886544	G	T	stopgain	1	0	Unknown	Unknown	Unknown	Unknown	Neutral	Disease causing automatic (Deleterious)
NOC2L	1	886551	C	A	nonsynonymous SNV	1	2	Deleterious	Deleterious	Probably damaging	Probably damaging	Neutral	Polymorphism (Probably Harmless)
NOC2L	1	886587	G	A	stopgain	1	0	Unknown	Unknown	Unknown	Unknown	Deleterious	Disease causing automatic (Deleterious)
NOC2L	1	889197	G	T	nonsynonymous SNV	1	1	Deleterious	Tolerated	Probably damaging	Probably damaging	Deleterious	Disease causing (Probably Deleterious)
NOC2L	1	889227	G	A	nonsynonymous SNV	1	0	Deleterious	Deleterious	Benign	Benign	Neutral	Polymorphism (Probably Harmless)
NOC2L	1	891384	G	A	nonsynonymous SNV	1	0	Deleterious	Deleterious	Probably damaging	Probably damaging	Neutral	Disease causing (Probably Deleterious)
NOC2L	1	894403	C	T	nonsynonymous SNV	1	0	Tolerated	Tolerated	Probably damaging	Possibly damaging	Neutral	Polymorphism (Probably Harmless)
SDF4	1	1152896	A	G	nonsynonymous SNV	1	1	Deleterious	Deleterious	Probably damaging	Probably damaging	Deleterious	Disease causing (Probably Deleterious)
SDF4	1	1153018	C	G	nonsynonymous SNV	1	0	Tolerated	Tolerated	Benign	Benign	Deleterious	Disease causing (Probably Deleterious)
SDF4	1	1154154	T	A	nonsynonymous SNV	1	0	Deleterious	Deleterious	Probably damaging	Probably damaging	Deleterious	Disease causing (Probably Deleterious)
SDF4	1	1154157	C	T	nonsynonymous SNV	1	0	Deleterious	Deleterious	Probably damaging	Probably damaging	Deleterious	Disease causing (Probably Deleterious)
SDF4	1	1154196	C	T	nonsynonymous SNV	1	0	Tolerated	Deleterious	Probably damaging	Probably damaging	Deleterious	Disease causing (Probably Deleterious)
SDF4	1	1163884	C	T	nonsynonymous SNV	1	1	Tolerated	Tolerated	Probably damaging	Possibly damaging	Deleterious	Disease causing (Probably Deleterious)
SDF4	1	1164065	G	A	nonsynonymous SNV	1	0	Deleterious	Deleterious	Probably damaging	Probably damaging	Deleterious	Disease causing (Probably Deleterious)
DVL1	1	1273763	G	A	nonsynonymous SNV	2	0	Deleterious	Deleterious	Probably damaging	Probably damaging	Deleterious	Disease causing (Probably Deleterious)
DVL1	1	1273799	A	G	nonsynonymous SNV	1	0	Deleterious	Deleterious	Probably damaging	Probably damaging	Deleterious	Disease causing (Probably Deleterious)
DVL1	1	1273908	C	T	nonsynonymous SNV	1	0	Deleterious	Deleterious	Probably damaging	Probably damaging	Deleterious	Disease causing (Probably Deleterious)
DVL1	1	1273963	G	T	nonsynonymous SNV	1	0	Tolerated	Tolerated	Probably damaging	Probably damaging	Deleterious	Disease causing (Probably Deleterious)
DVL1	1	1273975	C	T	nonsynonymous SNV	2	0	Deleterious	Deleterious	Possibly damaging	Possibly damaging	Deleterious	Disease causing (Probably Deleterious)
DVL1	1	1273979	A	G	nonsynonymous SNV	1	0	Tolerated	Tolerated	Probably damaging	Probably damaging	Neutral	Disease causing (Probably Deleterious)
DVL1	1	1274018	G	A	nonsynonymous SNV	1	0	Tolerated	Deleterious	Probably damaging	Probably damaging	Deleterious	Disease causing (Probably Deleterious)
DVL1	1	1275186	C	T	nonsynonymous SNV	1	0	Deleterious	Deleterious	Probably damaging	Probably damaging	Deleterious	Disease causing (Probably Deleterious)
DVL1	1	1275461	A	G	nonsynonymous SNV	1	0	Deleterious	Deleterious	Probably damaging	Probably damaging	Deleterious	Disease causing (Probably Deleterious)
DVL1	1	1277068	T	C	nonsynonymous SNV	1	0	Deleterious	Deleterious	Benign	Benign	Deleterious	Disease causing (Probably Deleterious)
DVL1	1	1277086	C	T	nonsynonymous SNV	1	0	Deleterious	Deleterious	Possibly damaging	Benign	Deleterious	Disease causing (Probably Deleterious)
DVL1	1	1277108	G	C	nonsynonymous SNV	4	1	Tolerated	Deleterious	Benign	Benign	Neutral	Disease causing (Probably Deleterious)
DVL1	1	1277119	G	A	nonsynonymous SNV	1	0	Deleterious	Deleterious	Benign	Benign	Neutral	Disease causing (Probably Deleterious)
DVL1	1	1277149	C	T	nonsynonymous SNV	1	0	Tolerated	Tolerated	Benign	Benign	Neutral	Disease causing (Probably Deleterious)
DVL1	1	1277450	C	T	nonsynonymous SNV	2	3	Tolerated	Tolerated	Probably damaging	Possibly damaging	Deleterious	Disease causing (Probably Deleterious)
DVL1	1	1277456	G	A	nonsynonymous SNV	1	1	Tolerated	Tolerated	Benign	Benign	Neutral	Disease causing (Probably Deleterious)
DVL1	1	1277459	C	T	nonsynonymous SNV	2	2	Deleterious	Tolerated	Probably damaging	Probably damaging	Deleterious	Disease causing (Probably Deleterious)
DVL1	1	1277466	G	A	nonsynonymous SNV	1	1	Deleterious	Deleterious	Probably damaging	Probably damaging	Deleterious	Disease causing (Probably Deleterious)
DVL1	1	1277504	T	C	nonsynonymous SNV	1	0	Tolerated	Deleterious	Probably damaging	Probably damaging	Deleterious	Disease causing (Probably Deleterious)
DVL1	1	1284313	A	G	nonsynonymous SNV	1	0	Deleterious	Deleterious	Probably damaging	Possibly damaging	Unknown	Disease causing (Probably Deleterious)
DVL1	1	1284319	G	T	nonsynonymous SNV	1	1	Tolerated	Tolerated	Benign	Benign	Unknown	Disease causing (Probably Deleterious)
DVL1	1	1284373	G	T	nonsynonymous SNV	1	1	Deleterious	Deleterious	Benign	Benign	Unknown	Disease causing (Probably Deleterious)
DVL1	1	1284379	C	T	nonsynonymous SNV	2	1	Deleterious	Deleterious	Probably damaging	Possibly damaging	Unknown	Disease causing (Probably Deleterious)
CCNL2	1	1322666	C	T	nonsynonymous SNV	1	0	Deleterious	Deleterious	Probably damaging	Probably damaging	Neutral	Disease causing (Probably Deleterious)
CCNL2	1	1322936	C	A	nonsynonymous SNV	1	0	Deleterious	Deleterious	Possibly damaging	Benign	Neutral	Disease causing (Probably Deleterious)
CCNL2	1	1325625	G	T	nonsynonymous SNV	1	0	Deleterious	Deleterious	Probably damaging	Probably damaging	Deleterious	Disease causing (Probably Deleterious)
CCNL2	1	1333703	A	C	nonsynonymous SNV	1	0	Deleterious	Deleterious	Probably damaging	Probably damaging	Deleterious	Disease causing (Probably Deleterious)
CCNL2	1	1334551	G	A	nonsynonymous SNV	2	0	Tolerated	Tolerated	Probably damaging	Possibly damaging	Neutral	Disease causing (Probably Deleterious)
CCNL2	1	1334565	A	G	nonsynonymous SNV	1	1	Tolerated	Tolerated	Possibly damaging	Possibly damaging	Deleterious	Disease causing (Probably Deleterious)
MIB2	1	1551936	T	C	nonsynonymous SNV	1	0	Deleterious	Deleterious	Unknown	Unknown	Unknown	Polymorphism (Probably Harmless)
MIB2	1	1551937	C	T	nonsynonymous SNV	1	1	Deleterious	Deleterious	Unknown	Unknown	Unknown	Polymorphism (Probably Harmless)
MIB2	1	1551951	A	T	nonsynonymous SNV	1	1	Deleterious	Deleterious	Unknown	Unknown	Unknown	Polymorphism (Probably Harmless)
MIB2	1	1551954	A	T	nonsynonymous SNV	1	1	Deleterious	Deleterious	Unknown	Unknown	Unknown	Polymorphism (Probably Harmless)
MIB2	1	1551967	C	T	nonsynonymous SNV	1	1	Deleterious	Tolerated	Unknown	Unknown	Unknown	Polymorphism (Probably Harmless)
MIB2	1	1559204	C	T	nonsynonymous SNV	2	2	Tolerated	Deleterious	Unknown	Unknown	Deleterious	Disease causing (Probably Deleterious)
MIB2	1	1559210	A	G	nonsynonymous SNV	2	0	Deleterious	Deleterious	Unknown	Unknown	Deleterious	Disease causing (Probably Deleterious)
MIB2	1	1559213	C	T	nonsynonymous SNV	1	2	Deleterious	Deleterious	Unknown	Unknown	Deleterious	Disease causing (Probably Deleterious)
MIB2	1	1559214	G	T	nonsynonymous SNV	1	0	Deleterious	Deleterious	Unknown	Unknown	Deleterious	Disease causing (Probably Deleterious)
MIB2	1	1559282	C	T	nonsynonymous SNV	1	0	Deleterious	Deleterious	Unknown	Unknown	Deleterious	Disease causing (Probably Deleterious)
MIB2	1	1560257	G	T	nonsynonymous SNV	1	1	Deleterious	Deleterious	Unknown	Unknown	Deleterious	Disease causing (Probably Deleterious)
MIB2	1	1560270	G	A	nonsynonymous SNV	1	0	Deleterious	Deleterious	Unknown	Unknown	Deleterious	Disease causing (Probably Deleterious)
MIB2	1	1560379	G	A	nonsynonymous SNV	5	1	Deleterious	Deleterious	Unknown	Unknown	Deleterious	Disease causing (Probably Deleterious)
MIB2	1	1560966	G	A	nonsynonymous SNV	2	0	Tolerated	Deleterious	Unknown	Unknown	Deleterious	Disease causing (Probably Deleterious)
MIB2	1	1560983	C	T	stopgain	2	0	Unknown	Unknown	Unknown	Unknown	Deleterious	Disease causing (Probably Deleterious)
MIB2	1	1562298	T	C	nonsynonymous SNV	1	0	Tolerated	Tolerated	Probably damaging	Probably damaging	Deleterious	Disease causing (Probably Deleterious)
MIB2	1	1562341	C	T	nonsynonymous SNV	1	1	Deleterious	Deleterious	Possibly damaging	Possibly damaging	Deleterious	Disease causing (Probably Deleterious)
MIB2	1	1562371	A	G	nonsynonymous SNV	1	0	Tolerated	Deleterious	Probably damaging	Probably damaging	Deleterious	Disease causing (Probably Deleterious)
MIB2	1	1562528	G	C	nonsynonymous SNV	1	1	Deleterious	Deleterious	Probably damaging	Probably damaging	Deleterious	Disease causing (Probably Deleterious)
MIB2	1	1562703	G	A	nonsynonymous SNV	1	0	Deleterious	Deleterious	Probably damaging	Probably damaging	Deleterious	Disease causing (Probably Deleterious)
MIB2	1	1562745	C	T	nonsynonymous SNV	2	1	Deleterious	Deleterious	Probably damaging	Probably damaging	Deleterious	Disease causing (Probably Deleterious)
MIB2	1	1563409	C	T	nonsynonymous SNV	1	0	Deleterious	Deleterious	Benign	Benign	Deleterious	Polymorphism (Probably Harmless)
MIB2	1	1563439	C	T	nonsynonymous SNV	1	2	Tolerated	Tolerated	Possibly damaging	Benign	Neutral	Polymorphism (Probably Harmless)
MIB2	1	1563450	G	T	nonsynonymous SNV	2	1	Tolerated	Tolerated	Possibly damaging	Benign	Neutral	Polymorphism (Probably Harmless)
MIB2	1	1563663	A	G	nonsynonymous SNV	1	1	Deleterious	Tolerated	Benign	Benign	Neutral	Disease causing (Probably Deleterious)
MIB2	1	1563712	G	T	nonsynonymous SNV	2	0	Deleterious	Deleterious	Probably damaging	Probably damaging	Deleterious	Disease causing (Probably Deleterious)
MIB2	1	1565045	A	G	nonsynonymous SNV	2	0	Tolerated	Deleterious	Probably damaging	Probably damaging	Deleterious	Disease causing (Probably Deleterious)
CDK11B	1	1572077	C	A	nonsynonymous SNV	1	0	Unknown	Deleterious	Probably damaging	Possibly damaging	Unknown	Disease causing (Probably Deleterious)
CDK11B	1	1572526	C	T	nonsynonymous SNV	1	0	Unknown	Deleterious	Probably damaging	Probably damaging	Unknown	Disease causing (Probably Deleterious)
CDK11B	1	1572532	G	A	nonsynonymous SNV	1	0	Unknown	Deleterious	Probably damaging	Possibly damaging	Unknown	Disease causing (Probably Deleterious)
CDK11A	1	1635531	G	A	nonsynonymous SNV	2	0	Tolerated	Tolerated	Possibly damaging	Benign	Deleterious	Polymorphism (Probably Harmless)
CDK11A	1	1635563	C	T	nonsynonymous SNV	1	0	Deleterious	Deleterious	Probably damaging	Probably damaging	Deleterious	Disease causing (Probably Deleterious)
CDK11A	1	1635672	C	T	nonsynonymous SNV	1	1	Deleterious	Deleterious	Probably damaging	Probably damaging	Deleterious	Disease causing (Probably Deleterious)
NADK	1	1684499	G	T	nonsynonymous SNV	1	0	Tolerated	Deleterious	Benign	Benign	Neutral	Disease causing (Probably Deleterious)
NADK	1	1685777	A	G	nonsynonymous SNV	1	0	Deleterious	Deleterious	Probably damaging	Possibly damaging	Deleterious	Disease causing (Probably Deleterious)
NADK	1	1685789	A	G	nonsynonymous SNV	1	0	Deleterious	Deleterious	Probably damaging	Probably damaging	Deleterious	Disease causing (Probably Deleterious)
NADK	1	1685984	T	C	nonsynonymous SNV	1	0	Tolerated	Tolerated	Probably damaging	Probably damaging	Deleterious	Disease causing (Probably Deleterious)
NADK	1	1685991	G	A	stopgain	1	1	Unknown	Unknown	Unknown	Unknown	Neutral	Disease causing automatic (Deleterious)
NADK	1	1686087	C	G	nonsynonymous SNV	1	1	Tolerated	Tolerated	Benign	Benign	Deleterious	Disease causing (Probably Deleterious)
NADK	1	1686092	A	T	nonsynonymous SNV	1	1	Tolerated	Tolerated	Possibly damaging	Benign	Neutral	Disease causing (Probably Deleterious)
NADK	1	1689828	G	A	nonsynonymous SNV	2	1	Deleterious	Tolerated	Unknown	Unknown	Unknown	Polymorphism (Probably Harmless)
NADK	1	1690553	C	A	nonsynonymous SNV	1	0	Deleterious	Tolerated	Unknown	Unknown	Unknown	Polymorphism (Probably Harmless)
NADK	1	1690622	G	A	nonsynonymous SNV	1 (1 Hom)	0	Deleterious	Tolerated	Unknown	Unknown	Unknown	Polymorphism (Probably Harmless)
NADK	1	1691246	G	T	nonsynonymous SNV	1	1	Deleterious	Deleterious	Unknown	Unknown	Neutral	Polymorphism (Probably Harmless)
NADK	1	1696691	G	C	nonsynonymous SNV	1	0	Deleterious	Deleterious	Benign	Benign	Deleterious	Disease causing (Probably Deleterious)
GNB1	1	1721841	G	A	nonsynonymous SNV	1	0	Deleterious	Deleterious	Probably damaging	Probably damaging	Deleterious	Disease causing (Probably Deleterious)
RER1	1	2328630	G	T	nonsynonymous SNV	1	0	Tolerated	Deleterious	Probably damaging	Possibly damaging	Deleterious	Disease causing (Probably Deleterious)
PEX10	1	2338177	C	T	nonsynonymous SNV	1	1	Deleterious	Deleterious	Probably damaging	Probably damaging	Deleterious	Disease causing (Probably Deleterious)
PEX10	1	2338181	G	A	nonsynonymous SNV	1	1	Tolerated	Tolerated	Benign	Benign	Neutral	Disease causing (Probably Deleterious)
PEX10	1	2338264	G	C	stopgain	1	0	Unknown	Unknown	Unknown	Unknown	Deleterious	Disease causing automatic (Deleterious)
PEX10	1	2339987	T	A	nonsynonymous SNV	1	0	Deleterious	Deleterious	Benign	Benign	Neutral	Polymorphism (Probably Harmless)
PEX10	1	2340216	C	T	nonsynonymous SNV	3	3	Deleterious	Deleterious	Probably damaging	Probably damaging	Neutral	Disease causing (Probably Deleterious)
PEX10	1	2340271	C	T	nonsynonymous SNV	1	0	Deleterious	Tolerated	Probably damaging	Probably damaging	Deleterious	Disease causing (Probably Deleterious)
PEX10	1	2340285	A	G	nonsynonymous SNV	1	0	Deleterious	Deleterious	Probably damaging	Probably damaging	Deleterious	Disease causing (Probably Deleterious)
PLCH2	1	2408115	G	C	nonsynonymous SNV	1	0	Deleterious	Tolerated	Possibly damaging	Benign	Neutral	Disease causing (Probably Deleterious)
PLCH2	1	2410026	G	T	nonsynonymous SNV	1	1	Deleterious	Deleterious	Probably damaging	Possibly damaging	Deleterious	Disease causing (Probably Deleterious)
PLCH2	1	2410031	A	G	nonsynonymous SNV	1	0	Deleterious	Deleterious	Probably damaging	Possibly damaging	Deleterious	Disease causing (Probably Deleterious)
PLCH2	1	2410041	G	A	nonsynonymous SNV	1	0	Deleterious	Deleterious	Probably damaging	Probably damaging	Deleterious	Disease causing (Probably Deleterious)
PLCH2	1	2411181	G	T	nonsynonymous SNV	1	0	Deleterious	Deleterious	Probably damaging	Probably damaging	Deleterious	Disease causing (Probably Deleterious)
PLCH2	1	2411211	C	T	stopgain	1	1	Unknown	Unknown	Unknown	Unknown	Deleterious	Disease causing (Probably Deleterious)
PLCH2	1	2411229	C	T	nonsynonymous SNV	1	0	Deleterious	Deleterious	Probably damaging	Probably damaging	Neutral	Disease causing (Probably Deleterious)
PLCH2	1	2411242	G	A	nonsynonymous SNV	1	0	Deleterious	Deleterious	Benign	Benign	Neutral	Disease causing (Probably Deleterious)
PLCH2	1	2411245	G	A	nonsynonymous SNV	1	6	Tolerated	Tolerated	Benign	Benign	Neutral	Disease causing (Probably Deleterious)
PLCH2	1	2411265	T	C	nonsynonymous SNV	1 (1 Hom)	0	Deleterious	Deleterious	Probably damaging	Probably damaging	Deleterious	Disease causing (Probably Deleterious)
PLCH2	1	2411352	C	T	nonsynonymous SNV	1	0	Deleterious	Deleterious	Probably damaging	Probably damaging	Unknown	Disease causing (Probably Deleterious)
PLCH2	1	2411359	T	C	nonsynonymous SNV	1	0	Deleterious	Deleterious	Probably damaging	Probably damaging	Neutral	Disease causing (Probably Deleterious)
PLCH2	1	2411731	A	G	nonsynonymous SNV	1	2	Deleterious	Tolerated	Benign	Benign	Unknown	Disease causing (Probably Deleterious)
PLCH2	1	2418419	A	G	nonsynonymous SNV	1	0	Tolerated	Tolerated	Benign	Benign	Neutral	Disease causing (Probably Deleterious)
PLCH2	1	2418798	G	A	nonsynonymous SNV	1	0	Deleterious	Deleterious	Probably damaging	Probably damaging	Deleterious	Disease causing (Probably Deleterious)
PLCH2	1	2426383	G	A	nonsynonymous SNV	2	0	Deleterious	Tolerated	Benign	Benign	Unknown	Disease causing (Probably Deleterious)
PLCH2	1	2426952	C	T	nonsynonymous SNV	1	1	Tolerated	Tolerated	Benign	Benign	Neutral	Disease causing (Probably Deleterious)
PLCH2	1	2426997	G	T	nonsynonymous SNV	1	0	Deleterious	Deleterious	Benign	Benign	Neutral	Disease causing (Probably Deleterious)
PLCH2	1	2428087	T	C	nonsynonymous SNV	1	1	Deleterious	Deleterious	Probably damaging	Probably damaging	Deleterious	Disease causing (Probably Deleterious)
PLCH2	1	2428141	A	G	nonsynonymous SNV	1	1	Deleterious	Deleterious	Probably damaging	Possibly damaging	Deleterious	Disease causing (Probably Deleterious)
PLCH2	1	2428267	C	T	nonsynonymous SNV	1	1	Deleterious	Tolerated	Benign	Benign	Neutral	Disease causing (Probably Deleterious)
PLCH2	1	2428372	G	A	nonsynonymous SNV	1	0	Deleterious	Deleterious	Probably damaging	Probably damaging	Deleterious	Disease causing (Probably Deleterious)
PLCH2	1	2428967	C	T	nonsynonymous SNV	1	0	Deleterious	Deleterious	Probably damaging	Probably damaging	Deleterious	Disease causing (Probably Deleterious)
PLCH2	1	2428968	G	A	nonsynonymous SNV	1	0	Tolerated	Deleterious	Probably damaging	Probably damaging	Deleterious	Disease causing (Probably Deleterious)
PLCH2	1	2428976	C	T	stopgain	1	3	Unknown	Unknown	Unknown	Unknown	Deleterious	Disease causing (Probably Deleterious)
PLCH2	1	2428989	C	T	nonsynonymous SNV	1	1	Deleterious	Deleterious	Probably damaging	Probably damaging	Deleterious	Disease causing (Probably Deleterious)
PLCH2	1	2430216	G	A	nonsynonymous SNV	1	0	Deleterious	Deleterious	Probably damaging	Probably damaging	Deleterious	Disease causing (Probably Deleterious)
PLCH2	1	2430243	C	T	stopgain	1	0	Unknown	Unknown	Unknown	Unknown	Deleterious	Disease causing automatic (Deleterious)
PLCH2	1	2430597	G	A	nonsynonymous SNV	1	1	Deleterious	Deleterious	Probably damaging	Probably damaging	Neutral	Disease causing (Probably Deleterious)
PLCH2	1	2433591	G	T	nonsynonymous SNV	1	0	Deleterious	Deleterious	Possibly damaging	Possibly damaging	Neutral	Disease causing (Probably Deleterious)
PLCH2	1	2435391	T	C	nonsynonymous SNV	1	0	Deleterious	Tolerated	Benign	Benign	Neutral	Disease causing (Probably Deleterious)
PLCH2	1	2435439	G	A	nonsynonymous SNV	2	0	Deleterious	Deleterious	Possibly damaging	Benign	Neutral	Polymorphism (Probably Harmless)
PLCH2	1	2435460	C	A	nonsynonymous SNV	1	0	Deleterious	Tolerated	Benign	Benign	Neutral	Polymorphism (Probably Harmless)
PLCH2	1	2435760	T	C	nonsynonymous SNV	1	0	Deleterious	Deleterious	Benign	Benign	Neutral	Polymorphism (Probably Harmless)
PLCH2	1	2435768	G	A	nonsynonymous SNV	2 (1 Hom)	2	Deleterious	Deleterious	Probably damaging	Probably damaging	Neutral	Disease causing (Probably Deleterious)
PLCH2	1	2435772	C	T	nonsynonymous SNV	1	1	Deleterious	Deleterious	Benign	Benign	Neutral	Disease causing (Probably Deleterious)
PLCH2	1	2435797	G	T	nonsynonymous SNV	1	0	Deleterious	Tolerated	Possibly damaging	Benign	Neutral	Disease causing (Probably Deleterious)
PLCH2	1	2435798	C	T	nonsynonymous SNV	1	0	Deleterious	Deleterious	Probably damaging	Possibly damaging	Neutral	Disease causing (Probably Deleterious)
PLCH2	1	2435799	G	T	nonsynonymous SNV	1	1 (1 Hom)	Deleterious	Deleterious	Benign	Benign	Neutral	Disease causing (Probably Deleterious)
PLCH2	1	2435801	C	G	nonsynonymous SNV	1	0	Deleterious	Deleterious	Probably damaging	Probably damaging	Neutral	Disease causing (Probably Deleterious)
PLCH2	1	2435802	T	C	nonsynonymous SNV	1	0	Deleterious	Deleterious	Probably damaging	Probably damaging	Neutral	Disease causing (Probably Deleterious)
PLCH2	1	2435819	C	T	stopgain	1	0	Unknown	Unknown	Unknown	Unknown	Neutral	Disease causing (Probably Deleterious)
PLCH2	1	2435856	G	T	nonsynonymous SNV	1	0	Deleterious	Deleterious	Possibly damaging	Possibly damaging	Unknown	Polymorphism (Probably Harmless)
PLCH2	1	2435880	T	G	nonsynonymous SNV	3	3	Deleterious	Deleterious	Possibly damaging	Possibly damaging	Unknown	Disease causing (Probably Deleterious)
PLCH2	1	2435898	G	A	nonsynonymous SNV	1	1	Tolerated	Tolerated	Benign	Benign	Unknown	Disease causing (Probably Deleterious)
PLCH2	1	2435907	G	A	nonsynonymous SNV	2	1	Tolerated	Tolerated	Possibly damaging	Benign	Neutral	Polymorphism (Probably Harmless)
PLCH2	1	2436119	C	A	nonsynonymous SNV	1	1	Deleterious	Tolerated	Probably damaging	Probably damaging	Unknown	Polymorphism (Probably Harmless)
PLCH2	1	2436131	G	T	nonsynonymous SNV	1	0	Deleterious	Deleterious	Possibly damaging	Possibly damaging	Unknown	Disease causing (Probably Deleterious)
PLCH2	1	2436152	G	A	nonsynonymous SNV	2	2	Tolerated	Tolerated	Benign	Benign	Unknown	Disease causing (Probably Deleterious)
PLCH2	1	2436155	G	A	nonsynonymous SNV	1	0	Deleterious	Deleterious	Possibly damaging	Benign	Unknown	Disease causing (Probably Deleterious)
ARHGEF16	1	3379716	T	C	nonsynonymous SNV	2	1	Deleterious	Deleterious	Benign	Benign	Neutral	Polymorphism (Probably Harmless)
ARHGEF16	1	3379887	C	T	nonsynonymous SNV	1	0	Deleterious	Deleterious	Probably damaging	Possibly damaging	Deleterious	Disease causing (Probably Deleterious)
ARHGEF16	1	3379929	C	T	nonsynonymous SNV	1	0	Deleterious	Deleterious	Probably damaging	Possibly damaging	Deleterious	Disease causing (Probably Deleterious)
ARHGEF16	1	3380003	C	T	nonsynonymous SNV	1	0	Deleterious	Deleterious	Probably damaging	Possibly damaging	Neutral	Polymorphism (Probably Harmless)
ARHGEF16	1	3385487	G	A	nonsynonymous SNV	1	0	Deleterious	Deleterious	Probably damaging	Probably damaging	Unknown	Disease causing (Probably Deleterious)
ARHGEF16	1	3385489	A	G	nonsynonymous SNV	1	0	Deleterious	Deleterious	Probably damaging	Probably damaging	Unknown	Disease causing (Probably Deleterious)
ARHGEF16	1	3386155	G	T	nonsynonymous SNV	1	1	Deleterious	Deleterious	Possibly damaging	Possibly damaging	Neutral	Disease causing (Probably Deleterious)
ARHGEF16	1	3389757	A	G	nonsynonymous SNV	2	5	Deleterious	Deleterious	Probably damaging	Probably damaging	Deleterious	Disease causing (Probably Deleterious)
ARHGEF16	1	3390040	T	C	nonsynonymous SNV	1	1	Deleterious	Deleterious	Probably damaging	Probably damaging	Deleterious	Disease causing (Probably Deleterious)
ARHGEF16	1	3392569	G	A	nonsynonymous SNV	1	0	Deleterious	Deleterious	Possibly damaging	Possibly damaging	Deleterious	Disease causing (Probably Deleterious)
ARHGEF16	1	3392588	T	C	nonsynonymous SNV	1	0	Deleterious	Deleterious	Benign	Benign	Neutral	Disease causing (Probably Deleterious)
ARHGEF16	1	3396406	T	C	nonsynonymous SNV	1	0	Deleterious	Deleterious	Possibly damaging	Possibly damaging	Deleterious	Disease causing (Probably Deleterious)
ARHGEF16	1	3397020	T	A	nonsynonymous SNV	1	0	Tolerated	Tolerated	Possibly damaging	Possibly damaging	Neutral	Polymorphism (Probably Harmless)
ARHGEF16	1	3397103	G	T	nonsynonymous SNV	1	1	Tolerated	Tolerated	Possibly damaging	Benign	Deleterious	Disease causing (Probably Deleterious)
ARHGEF16	1	3397109	T	A	nonsynonymous SNV	2	0	Deleterious	Deleterious	Probably damaging	Probably damaging	Deleterious	Disease causing (Probably Deleterious)
ARHGEF16	1	3397111	T	C	nonsynonymous SNV	1	0	Deleterious	Deleterious	Possibly damaging	Benign	Deleterious	Disease causing (Probably Deleterious)
ARHGEF16	1	3397121	G	T	nonsynonymous SNV	1	0	Deleterious	Deleterious	Probably damaging	Possibly damaging	Deleterious	Disease causing (Probably Deleterious)
ARHGEF16	1	3397132	G	T	nonsynonymous SNV	2	0	Tolerated	Tolerated	Benign	Benign	Deleterious	Disease causing (Probably Deleterious)
LRRC47	1	3697878	T	C	nonsynonymous SNV	1	0	Tolerated	Tolerated	Possibly damaging	Benign	Neutral	Polymorphism (Probably Harmless)
LRRC47	1	3701673	G	A	nonsynonymous SNV	1	2	Tolerated	Tolerated	Benign	Benign	Deleterious	Polymorphism (Probably Harmless)
LRRC47	1	3701689	G	A	nonsynonymous SNV	1	0	Tolerated	Deleterious	Probably damaging	Probably damaging	Deleterious	Disease causing (Probably Deleterious)
LRRC47	1	3701721	A	T	nonsynonymous SNV	1	0	Deleterious	Deleterious	Probably damaging	Possibly damaging	Deleterious	Polymorphism (Probably Harmless)
KCNAB2	1	6154468	C	T	nonsynonymous SNV	1	0	Deleterious	Deleterious	Probably damaging	Probably damaging	Deleterious	Disease causing (Probably Deleterious)
KCNAB2	1	6155398	G	A	nonsynonymous SNV	1	1	Deleterious	Deleterious	Probably damaging	Probably damaging	Deleterious	Disease causing (Probably Deleterious)
KCNAB2	1	6156738	C	T	nonsynonymous SNV	1	1	Deleterious	Deleterious	Probably damaging	Probably damaging	Deleterious	Disease causing (Probably Deleterious)
KCNAB2	1	6157383	C	T	nonsynonymous SNV	2	0	Tolerated	Tolerated	Possibly damaging	Benign	Deleterious	Disease causing (Probably Deleterious)
PLEKHG5	1	6528437	C	T	nonsynonymous SNV	1	1	Deleterious	Deleterious	Probably damaging	Probably damaging	Deleterious	Disease causing (Probably Deleterious)
PLEKHG5	1	6528464	C	T	nonsynonymous SNV	1	1	Deleterious	Deleterious	Probably damaging	Probably damaging	Deleterious	Disease causing (Probably Deleterious)
PLEKHG5	1	6528483	G	T	nonsynonymous SNV	1	2	Deleterious	Tolerated	Probably damaging	Possibly damaging	Neutral	Disease causing (Probably Deleterious)
PLEKHG5	1	6529438	T	A	nonsynonymous SNV	1	0	Tolerated	Tolerated	Probably damaging	Possibly damaging	Neutral	Disease causing (Probably Deleterious)
PLEKHG5	1	6529444	C	G	nonsynonymous SNV	1	0	Tolerated	Deleterious	Probably damaging	Probably damaging	Deleterious	Disease causing (Probably Deleterious)
PLEKHG5	1	6530302	G	T	nonsynonymous SNV	1	1	Tolerated	Tolerated	Probably damaging	Possibly damaging	Deleterious	Disease causing (Probably Deleterious)
PLEKHG5	1	6530306	T	A	nonsynonymous SNV	1	0	Deleterious	Deleterious	Probably damaging	Probably damaging	Deleterious	Disease causing (Probably Deleterious)
PLEKHG5	1	6530349	G	A	nonsynonymous SNV	1	0	Deleterious	Deleterious	Probably damaging	Probably damaging	Deleterious	Disease causing (Probably Deleterious)
PLEKHG5	1	6530391	C	T	nonsynonymous SNV	1	1	Deleterious	Deleterious	Probably damaging	Probably damaging	Deleterious	Disease causing (Probably Deleterious)
PLEKHG5	1	6530864	G	T	stopgain	2	0	Unknown	Unknown	Unknown	Unknown	Deleterious	Disease causing automatic (Deleterious)
PLEKHG5	1	6531855	C	T	nonsynonymous SNV	1	0	Deleterious	Tolerated	Benign	Benign	Neutral	Disease causing (Probably Deleterious)
PLEKHG5	1	6532642	C	T	stopgain	1	0	Unknown	Unknown	Unknown	Unknown	Deleterious	Disease causing automatic (Deleterious)
PLEKHG5	1	6532646	C	G	nonsynonymous SNV	1	0	Tolerated	Deleterious	Possibly damaging	Benign	Deleterious	Disease causing (Probably Deleterious)
PLEKHG5	1	6532648	G	A	nonsynonymous SNV	1	0	Deleterious	Deleterious	Probably damaging	Probably damaging	Deleterious	Disease causing (Probably Deleterious)
PLEKHG5	1	6532655	G	A	stopgain	1	0	Unknown	Unknown	Unknown	Unknown	Deleterious	Disease causing automatic (Deleterious)
PLEKHG5	1	6533102	C	T	nonsynonymous SNV	1	1	Deleterious	Deleterious	Possibly damaging	Benign	Neutral	Disease causing (Probably Deleterious)
PLEKHG5	1	6533207	C	G	nonsynonymous SNV	2	0	Tolerated	Deleterious	Possibly damaging	Benign	Neutral	Polymorphism (Probably Harmless)
PLEKHG5	1	6534147	G	A	nonsynonymous SNV	1	0	Deleterious	Deleterious	Probably damaging	Possibly damaging	Neutral	Disease causing (Probably Deleterious)
PLEKHG5	1	6534155	G	A	nonsynonymous SNV	1	0	Deleterious	Deleterious	Probably damaging	Probably damaging	Deleterious	Disease causing (Probably Deleterious)
PLEKHG5	1	6535575	T	C	nonsynonymous SNV	1	1	Deleterious	Deleterious	Possibly damaging	Benign	Neutral	Disease causing (Probably Deleterious)
PLEKHG5	1	6536052	G	A	nonsynonymous SNV	2	3	Deleterious	Deleterious	Possibly damaging	Benign	Deleterious	Disease causing (Probably Deleterious)
PLEKHG5	1	6536076	C	T	nonsynonymous SNV	1	0	Deleterious	Deleterious	Probably damaging	Probably damaging	Deleterious	Disease causing (Probably Deleterious)
PLEKHG5	1	6536081	C	T	nonsynonymous SNV	1	0	Deleterious	Deleterious	Probably damaging	Probably damaging	Deleterious	Disease causing (Probably Deleterious)
PLEKHG5	1	6537658	C	A	nonsynonymous SNV	1	2	Tolerated	Tolerated	Benign	Benign	Neutral	Disease causing (Probably Deleterious)
PLEKHG5	1	6537684	C	T	nonsynonymous SNV	2	1	Tolerated	Tolerated	Benign	Benign	Neutral	Disease causing (Probably Deleterious)
PLEKHG5	1	6537688	G	A	nonsynonymous SNV	2	2	Deleterious	Deleterious	Probably damaging	Possibly damaging	Deleterious	Disease causing (Probably Deleterious)
PLEKHG5	1	6537694	G	A	stopgain	1	4	Unknown	Unknown	Unknown	Unknown	Neutral	Disease causing (Probably Deleterious)
PLEKHG5	1	6556578	C	T	nonsynonymous SNV	1	0	Deleterious	Deleterious	Possibly damaging	Possibly damaging	Neutral	Disease causing (Probably Deleterious)
PLEKHG5	1	6556585	G	A	nonsynonymous SNV	2	3 (1 Hom)	Deleterious	Deleterious	Probably damaging	Possibly damaging	Neutral	Disease causing (Probably Deleterious)
PLEKHG5	1	6556620	C	T	nonsynonymous SNV	1	1	Deleterious	Deleterious	Possibly damaging	Possibly damaging	Neutral	Disease causing (Probably Deleterious)
PLEKHG5	1	6557079	C	G	nonsynonymous SNV	1	0	Deleterious	Tolerated	Unknown	Unknown	Unknown	Polymorphism (Probably Harmless)
NOL9	1	6610478	C	G	nonsynonymous SNV	1	1	Tolerated	Deleterious	Probably damaging	Possibly damaging	Neutral	Polymorphism (Probably Harmless)
NOL9	1	6610486	G	A	nonsynonymous SNV	1	0	Tolerated	Deleterious	Possibly damaging	Benign	Neutral	Disease causing (Probably Deleterious)
NOL9	1	6610655	G	C	nonsynonymous SNV	1	0	Tolerated	Tolerated	Possibly damaging	Benign	Neutral	Polymorphism (Probably Harmless)
ZBTB48	1	6646833	G	A	nonsynonymous SNV	1	0	Deleterious	Deleterious	Probably damaging	Probably damaging	Deleterious	Disease causing (Probably Deleterious)
ZBTB48	1	6646847	G	T	nonsynonymous SNV	1 (1 Hom)	0	Deleterious	Deleterious	Probably damaging	Probably damaging	Deleterious	Disease causing (Probably Deleterious)
ZBTB48	1	6647350	C	A	nonsynonymous SNV	1	1	Tolerated	Tolerated	Probably damaging	Probably damaging	Deleterious	Disease causing (Probably Deleterious)
ZBTB48	1	6649105	C	A	nonsynonymous SNV	1	1	Deleterious	Deleterious	Probably damaging	Possibly damaging	Neutral	Disease causing (Probably Deleterious)
ZBTB48	1	6649150	G	A	nonsynonymous SNV	1	0	Tolerated	Tolerated	Benign	Benign	Deleterious	Disease causing (Probably Deleterious)
DNAJC11	1	6700001	C	T	nonsynonymous SNV	1	0	Deleterious	Tolerated	Benign	Benign	Deleterious	Disease causing (Probably Deleterious)
DNAJC11	1	6741027	T	A	nonsynonymous SNV	1	0	Deleterious	Deleterious	Probably damaging	Probably damaging	Deleterious	Disease causing (Probably Deleterious)
ERRFI1	1	8074213	C	G	nonsynonymous SNV	1	0	Tolerated	Tolerated	Benign	Benign	Neutral	Disease causing (Probably Deleterious)
RERE	1	8415629	G	A	nonsynonymous SNV	1	0	Deleterious	Deleterious	Probably damaging	Probably damaging	Unknown	Disease causing (Probably Deleterious)
RERE	1	8416175	G	A	nonsynonymous SNV	1	0	Deleterious	Deleterious	Probably damaging	Probably damaging	Unknown	Disease causing (Probably Deleterious)
RERE	1	8418274	G	T	nonsynonymous SNV	1	0	Deleterious	Deleterious	Possibly damaging	Possibly damaging	Unknown	Disease causing (Probably Deleterious)
RERE	1	8418358	G	C	nonsynonymous SNV	2	3	Deleterious	Deleterious	Probably damaging	Probably damaging	Unknown	Disease causing (Probably Deleterious)
RERE	1	8418366	G	A	nonsynonymous SNV	1	0	Deleterious	Deleterious	Probably damaging	Possibly damaging	Unknown	Disease causing (Probably Deleterious)
RERE	1	8418367	T	C	nonsynonymous SNV	1	0	Tolerated	Tolerated	Benign	Benign	Unknown	Disease causing (Probably Deleterious)
RERE	1	8418375	G	C	nonsynonymous SNV	1	0	Deleterious	Deleterious	Probably damaging	Probably damaging	Unknown	Disease causing (Probably Deleterious)
RERE	1	8418396	C	T	nonsynonymous SNV	1	2	Deleterious	Deleterious	Probably damaging	Probably damaging	Unknown	Disease causing (Probably Deleterious)
RERE	1	8418661	G	A	nonsynonymous SNV	1	1	Deleterious	Deleterious	Probably damaging	Probably damaging	Unknown	Disease causing (Probably Deleterious)
RERE	1	8418675	C	A	nonsynonymous SNV	1	2	Deleterious	Deleterious	Possibly damaging	Possibly damaging	Unknown	Disease causing (Probably Deleterious)
RERE	1	8418702	G	T	nonsynonymous SNV	1	1	Deleterious	Deleterious	Possibly damaging	Benign	Unknown	Disease causing (Probably Deleterious)
RERE	1	8418716	G	T	stopgain	1	1	Unknown	Unknown	Unknown	Unknown	Unknown	Disease causing (Probably Deleterious)
RERE	1	8418731	G	T	nonsynonymous SNV	1	1	Tolerated	Tolerated	Probably damaging	Possibly damaging	Unknown	Disease causing (Probably Deleterious)
RERE	1	8418738	G	A	nonsynonymous SNV	1	1	Deleterious	Deleterious	Probably damaging	Probably damaging	Unknown	Disease causing (Probably Deleterious)
RERE	1	8418817	C	T	nonsynonymous SNV	1	1	Deleterious	Deleterious	Probably damaging	Probably damaging	Unknown	Disease causing (Probably Deleterious)
RERE	1	8418868	G	A	nonsynonymous SNV	1	1	Deleterious	Deleterious	Probably damaging	Probably damaging	Unknown	Disease causing (Probably Deleterious)
RERE	1	8418903	G	T	nonsynonymous SNV	1	0	Deleterious	Deleterious	Probably damaging	Probably damaging	Unknown	Disease causing (Probably Deleterious)
RERE	1	8419906	C	T	nonsynonymous SNV	1	0	Deleterious	Deleterious	Probably damaging	Possibly damaging	Unknown	Disease causing (Probably Deleterious)
RERE	1	8426030	T	C	nonsynonymous SNV	1	2	Deleterious	Deleterious	Probably damaging	Probably damaging	Unknown	Disease causing (Probably Deleterious)
RERE	1	8482797	T	C	nonsynonymous SNV	2	2	Tolerated	Tolerated	Benign	Benign	Unknown	Disease causing (Probably Deleterious)
RERE	1	8555164	C	A	nonsynonymous SNV	1	0	Deleterious	Deleterious	Probably damaging	Possibly damaging	Unknown	Disease causing (Probably Deleterious)
RERE	1	8616562	C	T	nonsynonymous SNV	1	0	Tolerated	Tolerated	Possibly damaging	Benign	Unknown	Disease causing (Probably Deleterious)
RERE	1	8716313	C	T	nonsynonymous SNV	1	0	Deleterious	Deleterious	Probably damaging	Probably damaging	Unknown	Disease causing (Probably Deleterious)
ENO1	1	8925357	G	C	nonsynonymous SNV	1	0	Deleterious	Deleterious	Benign	Possibly damaging	Deleterious	Disease causing (Probably Deleterious)
ENO1	1	8925360	G	C	nonsynonymous SNV	1	0	Deleterious	Tolerated	Benign	Benign	Deleterious	Disease causing (Probably Deleterious)
ENO1	1	8926474	G	T	nonsynonymous SNV	1	2	Deleterious	Deleterious	Benign	Benign	Neutral	Disease causing (Probably Deleterious)
TMEM201	1	9657029	G	A	nonsynonymous SNV	1	1	Tolerated	Tolerated	Possibly damaging	Benign	Deleterious	Disease causing (Probably Deleterious)
TMEM201	1	9657034	G	T	nonsynonymous SNV	1	1	Deleterious	Deleterious	Possibly damaging	Possibly damaging	Deleterious	Disease causing (Probably Deleterious)
TMEM201	1	9657037	C	G	nonsynonymous SNV	1	0	Tolerated	Deleterious	Benign	Benign	Deleterious	Disease causing (Probably Deleterious)
TMEM201	1	9657081	G	T	nonsynonymous SNV	1	1	Tolerated	Deleterious	Benign	Benign	Deleterious	Disease causing (Probably Deleterious)
TMEM201	1	9657082	C	T	stopgain	1	0	Unknown	Unknown	Unknown	Unknown	Deleterious	Disease causing automatic (Deleterious)
TMEM201	1	9658508	G	T	nonsynonymous SNV	1	1	Tolerated	Deleterious	Benign	Benign	Deleterious	Disease causing (Probably Deleterious)
TMEM201	1	9658537	C	T	nonsynonymous SNV	1	1	Deleterious	Deleterious	Probably damaging	Probably damaging	Deleterious	Disease causing (Probably Deleterious)
TMEM201	1	9658585	G	A	nonsynonymous SNV	1	1	Tolerated	Tolerated	Possibly damaging	Possibly damaging	Deleterious	Disease causing (Probably Deleterious)
TMEM201	1	9658616	G	A	nonsynonymous SNV	1	0	Deleterious	Deleterious	Probably damaging	Possibly damaging	Deleterious	Disease causing (Probably Deleterious)
TMEM201	1	9658653	G	T	nonsynonymous SNV	1	1	Deleterious	Deleterious	Benign	Benign	Neutral	Disease causing (Probably Deleterious)
TMEM201	1	9658658	G	A	nonsynonymous SNV	1	0	Deleterious	Deleterious	Probably damaging	Probably damaging	Deleterious	Disease causing (Probably Deleterious)
TMEM201	1	9658673	C	T	nonsynonymous SNV	1	1 (1 Hom)	Deleterious	Deleterious	Benign	Benign	Neutral	Polymorphism (Probably Harmless)
TMEM201	1	9661299	T	C	nonsynonymous SNV	1	0	Tolerated	Tolerated	Benign	Benign	Neutral	Disease causing (Probably Deleterious)
TMEM201	1	9662140	G	A	nonsynonymous SNV	1	1	Deleterious	Deleterious	Probably damaging	Probably damaging	Deleterious	Disease causing (Probably Deleterious)
TMEM201	1	9662198	A	C	nonsynonymous SNV	1	0	Deleterious	Deleterious	Possibly damaging	Benign	Deleterious	Polymorphism (Probably Harmless)
TMEM201	1	9662227	G	C	nonsynonymous SNV	1	0	Deleterious	Deleterious	Probably damaging	Probably damaging	Deleterious	Disease causing (Probably Deleterious)
TMEM201	1	9662261	G	A	nonsynonymous SNV	1	0	Deleterious	Deleterious	Probably damaging	Probably damaging	Deleterious	Disease causing (Probably Deleterious)
TMEM201	1	9662288	C	T	nonsynonymous SNV	1	1	Deleterious	Deleterious	Possibly damaging	Possibly damaging	Deleterious	Disease causing (Probably Deleterious)
TMEM201	1	9667712	C	A	nonsynonymous SNV	2	0	Deleterious	Deleterious	Unknown	Unknown	Deleterious	Disease causing (Probably Deleterious)
TMEM201	1	9669922	G	A	nonsynonymous SNV	1	0	Deleterious	Deleterious	Unknown	Unknown	Deleterious	Disease causing (Probably Deleterious)
PIK3CD	1	9775659	T	C	nonsynonymous SNV	1	0	Tolerated	Tolerated	Probably damaging	Possibly damaging	Deleterious	Disease causing (Probably Deleterious)
PIK3CD	1	9775972	T	A	nonsynonymous SNV	1	4 (1 Hom)	Tolerated	Tolerated	Benign	Benign	Neutral	Disease causing (Probably Deleterious)
PIK3CD	1	9776002	C	A	nonsynonymous SNV	1 (1 Hom)	0	Tolerated	Tolerated	Benign	Benign	Neutral	Disease causing (Probably Deleterious)
PIK3CD	1	9776026	C	G	nonsynonymous SNV	1	0	Tolerated	Tolerated	Benign	Benign	Deleterious	Disease causing (Probably Deleterious)
PIK3CD	1	9777122	G	A	nonsynonymous SNV	1	0	Tolerated	Tolerated	Benign	Benign	Neutral	Disease causing (Probably Deleterious)
PIK3CD	1	9778839	G	A	nonsynonymous SNV	1	0	Deleterious	Tolerated	Probably damaging	Possibly damaging	Neutral	Disease causing (Probably Deleterious)
PIK3CD	1	9778962	T	C	nonsynonymous SNV	1	0	Tolerated	Tolerated	Probably damaging	Probably damaging	Neutral	Disease causing (Probably Deleterious)
PIK3CD	1	9780223	A	G	nonsynonymous SNV	1	0	Tolerated	Tolerated	Benign	Benign	Deleterious	Disease causing (Probably Deleterious)
PIK3CD	1	9780260	A	G	nonsynonymous SNV	1	0	Tolerated	Tolerated	Possibly damaging	Benign	Deleterious	Disease causing (Probably Deleterious)
PIK3CD	1	9780813	G	T	nonsynonymous SNV	1	2	Deleterious	Deleterious	Benign	Benign	Neutral	Disease causing (Probably Deleterious)
PIK3CD	1	9781506	G	T	nonsynonymous SNV	1	0	Deleterious	Deleterious	Possibly damaging	Possibly damaging	Deleterious	Disease causing (Probably Deleterious)
PIK3CD	1	9782205	A	G	nonsynonymous SNV	1	0	Tolerated	Tolerated	Benign	Benign	Deleterious	Disease causing (Probably Deleterious)
PIK3CD	1	9782339	C	T	nonsynonymous SNV	1	1	Deleterious	Deleterious	Probably damaging	Probably damaging	Deleterious	Disease causing (Probably Deleterious)
PIK3CD	1	9784029	A	T	nonsynonymous SNV	1	0	Deleterious	Deleterious	Possibly damaging	Possibly damaging	Deleterious	Disease causing (Probably Deleterious)
PIK3CD	1	9784112	C	T	nonsynonymous SNV	3	1	Deleterious	Deleterious	Probably damaging	Probably damaging	Deleterious	Disease causing (Probably Deleterious)
PIK3CD	1	9784870	G	A	nonsynonymous SNV	1	0	Tolerated	Tolerated	Benign	Benign	Deleterious	Disease causing (Probably Deleterious)
UBE4B	1	10132159	A	G	nonsynonymous SNV	2	0	Deleterious	Deleterious	Probably damaging	Probably damaging	Deleterious	Disease causing (Probably Deleterious)
UBE4B	1	10163021	C	A	nonsynonymous SNV	1	0	Tolerated	Tolerated	Benign	Benign	Deleterious	Polymorphism (Probably Harmless)
UBE4B	1	10177642	A	G	nonsynonymous SNV	1	0	Deleterious	Deleterious	Probably damaging	Probably damaging	Deleterious	Disease causing (Probably Deleterious)
UBE4B	1	10190773	G	A	nonsynonymous SNV	1	0	Tolerated	Tolerated	Possibly damaging	Benign	Neutral	Polymorphism (Probably Harmless)
UBE4B	1	10239566	T	C	nonsynonymous SNV	1	1	Deleterious	Deleterious	Probably damaging	Probably damaging	Deleterious	Disease causing (Probably Deleterious)
KIF1B	1	10355818	G	A	nonsynonymous SNV	1	0	Deleterious	Deleterious	Probably damaging	Probably damaging	Deleterious	Disease causing (Probably Deleterious)
KIF1B	1	10364385	C	T	nonsynonymous SNV	1	0	Deleterious	Deleterious	Probably damaging	Probably damaging	Unknown	Disease causing (Probably Deleterious)
KIF1B	1	10380105	A	T	nonsynonymous SNV	1	0	Deleterious	Tolerated	Probably damaging	Possibly damaging	Deleterious	Disease causing (Probably Deleterious)
KIF1B	1	10380144	C	T	nonsynonymous SNV	1	0	Deleterious	Tolerated	Probably damaging	Possibly damaging	Deleterious	Disease causing (Probably Deleterious)
PGD	1	10473240	G	C	nonsynonymous SNV	1	0	Deleterious	Tolerated	Probably damaging	Probably damaging	Deleterious	Disease causing (Probably Deleterious)
PGD	1	10473255	G	T	nonsynonymous SNV	1	0	Deleterious	Deleterious	Probably damaging	Probably damaging	Deleterious	Disease causing (Probably Deleterious)
DFFA	1	10521629	G	A	nonsynonymous SNV	1	0	Deleterious	Deleterious	Probably damaging	Possibly damaging	Deleterious	Polymorphism (Probably Harmless)
DFFA	1	10521639	T	C	nonsynonymous SNV	4	1	Deleterious	Deleterious	Possibly damaging	Benign	Deleterious	Disease causing (Probably Deleterious)
DFFA	1	10521650	T	A	nonsynonymous SNV	3	5	Deleterious	Deleterious	Probably damaging	Possibly damaging	Deleterious	Disease causing (Probably Deleterious)
DFFA	1	10523191	G	A	nonsynonymous SNV	1	0	Tolerated	Tolerated	Possibly damaging	Benign	Neutral	Polymorphism (Probably Harmless)
DFFA	1	10529326	A	G	nonsynonymous SNV	1	4	Tolerated	Deleterious	Probably damaging	Probably damaging	Deleterious	Disease causing (Probably Deleterious)
DFFA	1	10529371	T	A	nonsynonymous SNV	1	0	Deleterious	Deleterious	Probably damaging	Possibly damaging	Neutral	Polymorphism (Probably Harmless)
DFFA	1	10532448	A	G	nonsynonymous SNV	1	1	Deleterious	Deleterious	Probably damaging	Probably damaging	Deleterious	Disease causing (Probably Deleterious)
DFFA	1	10532461	T	C	nonsynonymous SNV	1	0	Deleterious	Deleterious	Probably damaging	Probably damaging	Deleterious	Disease causing (Probably Deleterious)
CASZ1	1	10699735	A	G	nonsynonymous SNV	1	0	Deleterious	Deleterious	Probably damaging	Probably damaging	Unknown	Disease causing (Probably Deleterious)
CASZ1	1	10699739	G	T	nonsynonymous SNV	1	0	Deleterious	Deleterious	Probably damaging	Probably damaging	Unknown	Disease causing (Probably Deleterious)
CASZ1	1	10699761	G	T	stopgain	1	1	Unknown	Unknown	Unknown	Unknown	Unknown	Disease causing (Probably Deleterious)
CASZ1	1	10699868	G	A	nonsynonymous SNV	1	0	Deleterious	Deleterious	Probably damaging	Probably damaging	Unknown	Disease causing (Probably Deleterious)
CASZ1	1	10699900	G	T	nonsynonymous SNV	1	0	Deleterious	Deleterious	Probably damaging	Probably damaging	Unknown	Disease causing (Probably Deleterious)
CASZ1	1	10699948	T	C	nonsynonymous SNV	2	0	Tolerated	Tolerated	Probably damaging	Probably damaging	Unknown	Polymorphism (Probably Harmless)
CASZ1	1	10702960	C	T	nonsynonymous SNV	1	0	Deleterious	Deleterious	Probably damaging	Probably damaging	Unknown	Disease causing (Probably Deleterious)
CASZ1	1	10703241	G	T	nonsynonymous SNV	1	1	Deleterious	Deleterious	Probably damaging	Probably damaging	Unknown	Disease causing (Probably Deleterious)
CASZ1	1	10703286	C	T	nonsynonymous SNV	1	0	Deleterious	Deleterious	Probably damaging	Probably damaging	Unknown	Disease causing (Probably Deleterious)
CASZ1	1	10705132	C	T	nonsynonymous SNV	1	0	Tolerated	Deleterious	Probably damaging	Probably damaging	Unknown	Disease causing (Probably Deleterious)
CASZ1	1	10707966	G	T	nonsynonymous SNV	1	0	Deleterious	Deleterious	Probably damaging	Probably damaging	Deleterious	Disease causing (Probably Deleterious)
CASZ1	1	10709415	G	A	nonsynonymous SNV	1	0	Deleterious	Deleterious	Possibly damaging	Benign	Deleterious	Disease causing (Probably Deleterious)
CASZ1	1	10709428	C	T	nonsynonymous SNV	2	3	Tolerated	Tolerated	Possibly damaging	Benign	Neutral	Polymorphism (Probably Harmless)
CASZ1	1	10713457	T	C	nonsynonymous SNV	1	1	Deleterious	Deleterious	Probably damaging	Probably damaging	Deleterious	Disease causing (Probably Deleterious)
CASZ1	1	10713470	C	T	nonsynonymous SNV	1	2	Deleterious	Deleterious	Probably damaging	Probably damaging	Deleterious	Disease causing (Probably Deleterious)
CASZ1	1	10713473	C	T	nonsynonymous SNV	1	3	Deleterious	Deleterious	Probably damaging	Probably damaging	Neutral	Disease causing (Probably Deleterious)
CASZ1	1	10713856	G	A	nonsynonymous SNV	1	0	Deleterious	Deleterious	Benign	Benign	Neutral	Disease causing (Probably Deleterious)
CASZ1	1	10713868	G	A	nonsynonymous SNV	1	1	Tolerated	Tolerated	Benign	Benign	Deleterious	Disease causing (Probably Deleterious)
CASZ1	1	10713889	G	T	nonsynonymous SNV	1	0	Deleterious	Deleterious	Probably damaging	Probably damaging	Deleterious	Disease causing (Probably Deleterious)
CASZ1	1	10713893	A	G	nonsynonymous SNV	1	1	Deleterious	Deleterious	Probably damaging	Probably damaging	Deleterious	Disease causing (Probably Deleterious)
CASZ1	1	10713905	T	C	nonsynonymous SNV	1	1	Deleterious	Deleterious	Probably damaging	Probably damaging	Deleterious	Disease causing (Probably Deleterious)
CASZ1	1	10713967	T	C	nonsynonymous SNV	1	1	Deleterious	Deleterious	Possibly damaging	Possibly damaging	Deleterious	Disease causing (Probably Deleterious)
CASZ1	1	10713979	G	C	nonsynonymous SNV	3	2	Tolerated	Tolerated	Benign	Benign	Neutral	Disease causing (Probably Deleterious)
CASZ1	1	10713982	C	T	nonsynonymous SNV	1	0	Deleterious	Deleterious	Possibly damaging	Benign	Neutral	Disease causing (Probably Deleterious)
CASZ1	1	10714033	C	A	nonsynonymous SNV	1	1	Deleterious	Deleterious	Probably damaging	Probably damaging	Deleterious	Disease causing (Probably Deleterious)
CASZ1	1	10714097	C	T	nonsynonymous SNV	1	0	Tolerated	Tolerated	Probably damaging	Possibly damaging	Neutral	Polymorphism (Probably Harmless)
CASZ1	1	10716750	G	T	nonsynonymous SNV	1	1	Deleterious	Tolerated	Probably damaging	Probably damaging	Deleterious	Disease causing (Probably Deleterious)
CASZ1	1	10716780	G	A	stopgain	1	0	Unknown	Unknown	Unknown	Unknown	Deleterious	Disease causing automatic (Deleterious)
CASZ1	1	10719951	T	C	nonsynonymous SNV	1	0	Deleterious	Deleterious	Probably damaging	Probably damaging	Deleterious	Disease causing (Probably Deleterious)
CASZ1	1	10720279	G	A	nonsynonymous SNV	1 (1 Hom)	2	Deleterious	Deleterious	Possibly damaging	Benign	Neutral	Polymorphism (Probably Harmless)
CASZ1	1	10720321	T	C	nonsynonymous SNV	1	0	Deleterious	Deleterious	Possibly damaging	Benign	Deleterious	Disease causing (Probably Deleterious)
CASZ1	1	10720375	A	G	nonsynonymous SNV	1	0	Deleterious	Deleterious	Probably damaging	Probably damaging	Deleterious	Disease causing (Probably Deleterious)
CASZ1	1	10720402	G	A	nonsynonymous SNV	2	1	Deleterious	Deleterious	Probably damaging	Probably damaging	Deleterious	Disease causing (Probably Deleterious)
CASZ1	1	10720468	C	T	nonsynonymous SNV	1	1	Deleterious	Tolerated	Probably damaging	Possibly damaging	Deleterious	Disease causing (Probably Deleterious)
CASZ1	1	10720471	G	A	nonsynonymous SNV	1	0	Deleterious	Tolerated	Possibly damaging	Benign	Neutral	Polymorphism (Probably Harmless)
CASZ1	1	10720549	C	T	nonsynonymous SNV	1	0	Deleterious	Deleterious	Probably damaging	Probably damaging	Deleterious	Disease causing (Probably Deleterious)
CASZ1	1	10720557	G	T	nonsynonymous SNV	1	0	Deleterious	Tolerated	Probably damaging	Probably damaging	Deleterious	Disease causing (Probably Deleterious)
CASZ1	1	10725160	G	T	nonsynonymous SNV	1	1	Deleterious	Deleterious	Benign	Benign	Neutral	Polymorphism (Probably Harmless)
CASZ1	1	10725184	G	T	nonsynonymous SNV	1	0	Deleterious	Tolerated	Benign	Benign	Neutral	Polymorphism (Probably Harmless)
CASZ1	1	10725268	G	A	nonsynonymous SNV	1	0	Deleterious	Deleterious	Probably damaging	Probably damaging	Deleterious	Disease causing (Probably Deleterious)
CASZ1	1	10725275	C	G	nonsynonymous SNV	2	0	Deleterious	Tolerated	Probably damaging	Probably damaging	Deleterious	Disease causing (Probably Deleterious)
CASZ1	1	10725569	T	A	stopgain	1 (1 Hom)	0	Unknown	Unknown	Unknown	Unknown	Deleterious	Disease causing automatic (Deleterious)
CASZ1	1	10725578	G	T	nonsynonymous SNV	1	1	Deleterious	Deleterious	Benign	Benign	Neutral	Polymorphism (Probably Harmless)
MTOR	1	11189856	C	T	nonsynonymous SNV	1	2	Tolerated	Tolerated	Probably damaging	Possibly damaging	Deleterious	Disease causing (Probably Deleterious)
MTOR	1	11190659	C	T	nonsynonymous SNV	1	1	Tolerated	Tolerated	Probably damaging	Probably damaging	Deleterious	Disease causing (Probably Deleterious)
MTOR	1	11190698	G	A	nonsynonymous SNV	1	0	Tolerated	Tolerated	Probably damaging	Probably damaging	Neutral	Polymorphism (Probably Harmless)
MTOR	1	11194453	G	T	nonsynonymous SNV	1	0	Tolerated	Tolerated	Benign	Benign	Deleterious	Polymorphism (Probably Harmless)
MIIP	1	12082300	C	T	nonsynonymous SNV	1	0	Deleterious	Tolerated	Benign	Benign	Neutral	Polymorphism (Probably Harmless)
MIIP	1	12082414	A	C	nonsynonymous SNV	1	1	Tolerated	Tolerated	Probably damaging	Possibly damaging	Neutral	Polymorphism (Probably Harmless)
MIIP	1	12082423	G	T	nonsynonymous SNV	1	0	Deleterious	Tolerated	Benign	Benign	Neutral	Polymorphism (Probably Harmless)
MIIP	1	12082452	G	A	nonsynonymous SNV	3	2	Tolerated	Tolerated	Possibly damaging	Benign	Neutral	Polymorphism (Probably Harmless)
MIIP	1	12082453	C	T	nonsynonymous SNV	1	0	Deleterious	Tolerated	Probably damaging	Possibly damaging	Neutral	Polymorphism (Probably Harmless)
MIIP	1	12089833	T	C	nonsynonymous SNV	1	0	Deleterious	Deleterious	Probably damaging	Probably damaging	Neutral	Disease causing (Probably Deleterious)
MIIP	1	12089846	G	A	nonsynonymous SNV	1	0	Tolerated	Tolerated	Probably damaging	Possibly damaging	Neutral	Disease causing (Probably Deleterious)
VPS13D	1	12309291	A	C	nonsynonymous SNV	1	1	Unknown	Deleterious	Probably damaging	Probably damaging	Deleterious	Disease causing (Probably Deleterious)
VPS13D	1	12313827	A	G	nonsynonymous SNV	1	1	Unknown	Tolerated	Benign	Benign	Deleterious	Polymorphism (Probably Harmless)
VPS13D	1	12331095	G	T	nonsynonymous SNV	1	0	Unknown	Deleterious	Probably damaging	Probably damaging	Deleterious	Disease causing (Probably Deleterious)
VPS13D	1	12337667	C	T	nonsynonymous SNV	1	5	Unknown	Deleterious	Probably damaging	Probably damaging	Deleterious	Disease causing (Probably Deleterious)
VPS13D	1	12342906	G	A	nonsynonymous SNV	1	0	Unknown	Tolerated	Possibly damaging	Possibly damaging	Neutral	Disease causing (Probably Deleterious)
VPS13D	1	12353624	C	T	nonsynonymous SNV	1	0	Unknown	Deleterious	Probably damaging	Probably damaging	Neutral	Disease causing (Probably Deleterious)
VPS13D	1	12378299	T	G	nonsynonymous SNV	2	0	Unknown	Deleterious	Benign	Benign	Neutral	Disease causing (Probably Deleterious)
VPS13D	1	12382749	C	T	nonsynonymous SNV	1	0	Unknown	Tolerated	Possibly damaging	Possibly damaging	Unknown	Polymorphism (Probably Harmless)
VPS13D	1	12423276	A	T	nonsynonymous SNV	1 (1 Hom)	5	Unknown	Deleterious	Possibly damaging	Possibly damaging	Deleterious	Disease causing (Probably Deleterious)
VPS13D	1	12445407	A	T	nonsynonymous SNV	1	0	Unknown	Deleterious	Benign	Benign	Deleterious	Polymorphism (Probably Harmless)
VPS13D	1	12446322	A	G	nonsynonymous SNV	1	0	Unknown	Tolerated	Benign	Benign	Deleterious	Disease causing (Probably Deleterious)
VPS13D	1	12460283	G	T	nonsynonymous SNV	1	0	Unknown	Tolerated	Benign	Benign	Deleterious	Disease causing (Probably Deleterious)
VPS13D	1	12461742	G	A	nonsynonymous SNV	1	0	Unknown	Tolerated	Benign	Benign	Deleterious	Disease causing (Probably Deleterious)
VPS13D	1	12520436	C	T	nonsynonymous SNV	1	1	Unknown	Deleterious	Possibly damaging	Possibly damaging	Deleterious	Disease causing (Probably Deleterious)
VPS13D	1	12567112	G	A	nonsynonymous SNV	1	0	Unknown	Deleterious	Possibly damaging	Benign	Deleterious	Disease causing (Probably Deleterious)
PRDM2	1	14104961	C	T	nonsynonymous SNV	1	1	Deleterious	Deleterious	Possibly damaging	Benign	Neutral	Disease causing (Probably Deleterious)
PRDM2	1	14104973	A	T	nonsynonymous SNV	1	0	Deleterious	Tolerated	Possibly damaging	Possibly damaging	Neutral	Disease causing (Probably Deleterious)
PRDM2	1	14104984	A	G	nonsynonymous SNV	2	2	Deleterious	Tolerated	Possibly damaging	Benign	Neutral	Polymorphism (Probably Harmless)
PRDM2	1	14104988	A	T	nonsynonymous SNV	2	1	Deleterious	Tolerated	Probably damaging	Possibly damaging	Neutral	Disease causing (Probably Deleterious)
PRDM2	1	14105840	G	A	nonsynonymous SNV	1	0	Deleterious	Deleterious	Probably damaging	Probably damaging	Deleterious	Disease causing (Probably Deleterious)
PRDM2	1	14105937	A	T	nonsynonymous SNV	1	0	Tolerated	Tolerated	Possibly damaging	Benign	Neutral	Disease causing (Probably Deleterious)
PRDM2	1	14107243	C	T	nonsynonymous SNV	1	1	Tolerated	Tolerated	Benign	Benign	Deleterious	Disease causing (Probably Deleterious)
PRDM2	1	14107478	C	T	nonsynonymous SNV	1	0	Deleterious	Deleterious	Possibly damaging	Benign	Neutral	Disease causing (Probably Deleterious)
PRDM2	1	14107568	C	T	nonsynonymous SNV	1	1	Tolerated	Deleterious	Benign	Benign	Neutral	Disease causing (Probably Deleterious)
PRDM2	1	14108437	G	A	nonsynonymous SNV	1	0	Tolerated	Tolerated	Probably damaging	Benign	Neutral	Disease causing (Probably Deleterious)
PRDM2	1	14113015	T	C	nonsynonymous SNV	1	0	Deleterious	Unknown	Possibly damaging	Benign	Unknown	Disease causing (Probably Deleterious)
PRDM2	1	14149672	A	G	nonsynonymous SNV	1	0	Deleterious	Deleterious	Unknown	Unknown	Unknown	Disease causing (Probably Deleterious)
TMEM51	1	15541605	A	G	nonsynonymous SNV	3	0	Deleterious	Tolerated	Probably damaging	Possibly damaging	Deleterious	Disease causing (Probably Deleterious)
TMEM51	1	15541839	A	G	nonsynonymous SNV	1	1	Deleterious	Deleterious	Probably damaging	Probably damaging	Deleterious	Disease causing (Probably Deleterious)
EFHD2	1	15736686	G	T	nonsynonymous SNV	1	1	Tolerated	Tolerated	Benign	Benign	Unknown	Disease causing (Probably Deleterious)
EFHD2	1	15736720	G	A	nonsynonymous SNV	1	1	Deleterious	Deleterious	Probably damaging	Probably damaging	Unknown	Disease causing (Probably Deleterious)
EFHD2	1	15736743	G	T	nonsynonymous SNV	1	0	Deleterious	Tolerated	Benign	Benign	Unknown	Disease causing (Probably Deleterious)
EFHD2	1	15753730	G	A	nonsynonymous SNV	1	0	Tolerated	Tolerated	Possibly damaging	Benign	Deleterious	Disease causing (Probably Deleterious)
DDI2	1	15944178	G	A	nonsynonymous SNV	1	1	Deleterious	Deleterious	Probably damaging	Benign	Unknown	Disease causing (Probably Deleterious)
DDI2	1	15944232	G	A	nonsynonymous SNV	2	0	Tolerated	Tolerated	Possibly damaging	Benign	Unknown	Polymorphism (Probably Harmless)
DDI2	1	15944266	G	A	nonsynonymous SNV	1	0	Deleterious	Deleterious	Probably damaging	Probably damaging	Unknown	Disease causing (Probably Deleterious)
PLEKHM2	1	16051821	T	C	nonsynonymous SNV	1	2	Deleterious	Deleterious	Probably damaging	Probably damaging	Neutral	Disease causing (Probably Deleterious)
PLEKHM2	1	16051830	C	T	nonsynonymous SNV	1	0	Deleterious	Tolerated	Probably damaging	Possibly damaging	Neutral	Disease causing (Probably Deleterious)
PLEKHM2	1	16053633	G	T	nonsynonymous SNV	1	1	Deleterious	Deleterious	Possibly damaging	Benign	Neutral	Polymorphism (Probably Harmless)
PLEKHM2	1	16053892	C	T	nonsynonymous SNV	1	0	Deleterious	Tolerated	Probably damaging	Possibly damaging	Deleterious	Disease causing (Probably Deleterious)
PLEKHM2	1	16053897	G	C	nonsynonymous SNV	1	1	Deleterious	Tolerated	Possibly damaging	Benign	Neutral	Disease causing (Probably Deleterious)
PLEKHM2	1	16054006	G	A	nonsynonymous SNV	1	1	Deleterious	Deleterious	Possibly damaging	Possibly damaging	Deleterious	Disease causing (Probably Deleterious)
PLEKHM2	1	16054284	G	T	stopgain	1	0	Unknown	Unknown	Unknown	Unknown	Deleterious	Disease causing automatic (Deleterious)
PLEKHM2	1	16054763	T	C	nonsynonymous SNV	1	0	Deleterious	Deleterious	Probably damaging	Possibly damaging	Deleterious	Disease causing (Probably Deleterious)
PLEKHM2	1	16054775	G	A	nonsynonymous SNV	1	1	Tolerated	Tolerated	Benign	Benign	Deleterious	Disease causing (Probably Deleterious)
PLEKHM2	1	16054776	C	A	nonsynonymous SNV	1 (1 Hom)	0	Tolerated	Deleterious	Benign	Benign	Deleterious	Disease causing (Probably Deleterious)
PLEKHM2	1	16054793	G	A	nonsynonymous SNV	1	1	Deleterious	Deleterious	Probably damaging	Possibly damaging	Deleterious	Disease causing (Probably Deleterious)
PLEKHM2	1	16056392	G	A	nonsynonymous SNV	1	1	Tolerated	Tolerated	Benign	Benign	Deleterious	Disease causing (Probably Deleterious)
PLEKHM2	1	16057042	G	A	nonsynonymous SNV	2	1	Deleterious	Deleterious	Probably damaging	Possibly damaging	Deleterious	Disease causing (Probably Deleterious)
PLEKHM2	1	16057216	A	G	nonsynonymous SNV	1	0	Deleterious	Deleterious	Probably damaging	Probably damaging	Deleterious	Disease causing (Probably Deleterious)
PLEKHM2	1	16058422	C	T	nonsynonymous SNV	1	0	Deleterious	Deleterious	Probably damaging	Probably damaging	Deleterious	Disease causing (Probably Deleterious)
PLEKHM2	1	16058510	G	T	nonsynonymous SNV	1	0	Deleterious	Deleterious	Probably damaging	Probably damaging	Deleterious	Disease causing (Probably Deleterious)
PLEKHM2	1	16058514	C	T	stopgain	1	2	Unknown	Unknown	Unknown	Unknown	Deleterious	Disease causing automatic (Deleterious)
PLEKHM2	1	16058529	G	A	nonsynonymous SNV	1	0	Deleterious	Deleterious	Probably damaging	Possibly damaging	Deleterious	Disease causing (Probably Deleterious)
PLEKHM2	1	16058885	G	A	nonsynonymous SNV	2	0	Deleterious	Deleterious	Probably damaging	Probably damaging	Deleterious	Disease causing (Probably Deleterious)
PLEKHM2	1	16058891	T	A	nonsynonymous SNV	1	0	Deleterious	Deleterious	Probably damaging	Probably damaging	Deleterious	Disease causing (Probably Deleterious)
PLEKHM2	1	16060379	C	T	nonsynonymous SNV	1	1	Deleterious	Deleterious	Probably damaging	Probably damaging	Deleterious	Disease causing (Probably Deleterious)
SPEN	1	16174564	T	C	nonsynonymous SNV	1	1	Deleterious	Deleterious	Probably damaging	Probably damaging	Unknown	Disease causing (Probably Deleterious)
SPEN	1	16174569	C	T	nonsynonymous SNV	1	0	Deleterious	Deleterious	Probably damaging	Probably damaging	Unknown	Disease causing (Probably Deleterious)
SPEN	1	16199526	G	A	nonsynonymous SNV	1	0	Tolerated	Tolerated	Probably damaging	Probably damaging	Unknown	Disease causing (Probably Deleterious)
SPEN	1	16202927	C	T	nonsynonymous SNV	3	1	Deleterious	Deleterious	Probably damaging	Possibly damaging	Unknown	Disease causing (Probably Deleterious)
SPEN	1	16248744	G	T	nonsynonymous SNV	1	1	Deleterious	Deleterious	Possibly damaging	Probably damaging	Unknown	Disease causing (Probably Deleterious)
SPEN	1	16254702	A	G	nonsynonymous SNV	1	0	Deleterious	Deleterious	Probably damaging	Probably damaging	Unknown	Disease causing (Probably Deleterious)
SPEN	1	16255086	G	A	nonsynonymous SNV	1	0	Tolerated	Tolerated	Possibly damaging	Benign	Unknown	Disease causing (Probably Deleterious)
SPEN	1	16255155	G	C	nonsynonymous SNV	1	2	Deleterious	Deleterious	Probably damaging	Probably damaging	Unknown	Disease causing (Probably Deleterious)
SPEN	1	16260936	C	T	nonsynonymous SNV	2	0	Deleterious	Tolerated	Probably damaging	Probably damaging	Unknown	Polymorphism (Probably Harmless)
SPEN	1	16261190	T	A	nonsynonymous SNV	1	1	Deleterious	Tolerated	Probably damaging	Probably damaging	Unknown	Disease causing (Probably Deleterious)
SPEN	1	16262125	G	T	nonsynonymous SNV	1	0	Deleterious	Tolerated	Possibly damaging	Possibly damaging	Unknown	Polymorphism (Probably Harmless)
SPEN	1	16262132	G	T	nonsynonymous SNV	1	0	Tolerated	Tolerated	Possibly damaging	Benign	Unknown	Polymorphism (Probably Harmless)
SPEN	1	16262141	C	T	nonsynonymous SNV	1	3	Deleterious	Deleterious	Probably damaging	Probably damaging	Unknown	Disease causing (Probably Deleterious)
SPEN	1	16262255	C	T	stopgain	1	3	Unknown	Unknown	Unknown	Unknown	Unknown	Disease causing automatic (Deleterious)
SPEN	1	16262270	G	T	nonsynonymous SNV	1	0	Deleterious	Deleterious	Probably damaging	Probably damaging	Unknown	Disease causing (Probably Deleterious)
SPEN	1	16262273	A	G	nonsynonymous SNV	1	0	Deleterious	Tolerated	Benign	Benign	Unknown	Disease causing (Probably Deleterious)
SPEN	1	16262282	G	T	stopgain	1	1	Unknown	Unknown	Unknown	Unknown	Unknown	Disease causing automatic (Deleterious)
SPEN	1	16262294	C	T	nonsynonymous SNV	1	3	Deleterious	Deleterious	Probably damaging	Possibly damaging	Unknown	Disease causing (Probably Deleterious)
SPEN	1	16262300	T	C	nonsynonymous SNV	1	2	Deleterious	Tolerated	Probably damaging	Probably damaging	Unknown	Disease causing (Probably Deleterious)
SPEN	1	16262362	G	T	nonsynonymous SNV	1	0	Deleterious	Deleterious	Probably damaging	Probably damaging	Unknown	Disease causing (Probably Deleterious)
SPEN	1	16262367	G	T	nonsynonymous SNV	1	0	Deleterious	Deleterious	Possibly damaging	Possibly damaging	Unknown	Disease causing (Probably Deleterious)
SPEN	1	16263714	G	T	nonsynonymous SNV	1	1	Deleterious	Tolerated	Benign	Benign	Unknown	Polymorphism (Probably Harmless)
SPEN	1	16264022	G	C	nonsynonymous SNV	1	1	Tolerated	Tolerated	Benign	Benign	Unknown	Disease causing (Probably Deleterious)
SPEN	1	16265821	T	C	nonsynonymous SNV	1	0	Deleterious	Deleterious	Probably damaging	Probably damaging	Unknown	Disease causing (Probably Deleterious)
ZBTB17	1	16268909	G	A	nonsynonymous SNV	1	0	Deleterious	Tolerated	Probably damaging	Probably damaging	Deleterious	Disease causing (Probably Deleterious)
ZBTB17	1	16269047	G	T	nonsynonymous SNV	2	0	Tolerated	Tolerated	Probably damaging	Possibly damaging	Deleterious	Disease causing (Probably Deleterious)
ZBTB17	1	16269081	C	T	nonsynonymous SNV	1	0	Deleterious	Deleterious	Probably damaging	Probably damaging	Deleterious	Disease causing (Probably Deleterious)
ZBTB17	1	16269101	A	G	nonsynonymous SNV	1	0	Deleterious	Tolerated	Probably damaging	Possibly damaging	Neutral	Disease causing (Probably Deleterious)
ZBTB17	1	16269897	T	C	nonsynonymous SNV	1	0	Deleterious	Tolerated	Benign	Benign	Deleterious	Disease causing (Probably Deleterious)
ZBTB17	1	16269909	T	C	nonsynonymous SNV	1	0	Deleterious	Deleterious	Benign	Benign	Deleterious	Disease causing (Probably Deleterious)
ZBTB17	1	16269910	C	T	nonsynonymous SNV	1	0	Tolerated	Tolerated	Possibly damaging	Benign	Deleterious	Disease causing (Probably Deleterious)
ZBTB17	1	16269955	T	C	nonsynonymous SNV	1	0	Deleterious	Tolerated	Benign	Benign	Deleterious	Disease causing (Probably Deleterious)
ZBTB17	1	16270196	G	A	nonsynonymous SNV	1	1	Deleterious	Deleterious	Probably damaging	Probably damaging	Neutral	Disease causing (Probably Deleterious)
ZBTB17	1	16270205	G	T	nonsynonymous SNV	1	1	Deleterious	Deleterious	Probably damaging	Probably damaging	Neutral	Disease causing (Probably Deleterious)
ZBTB17	1	16270926	C	T	nonsynonymous SNV	1	0	Deleterious	Deleterious	Probably damaging	Probably damaging	Deleterious	Disease causing (Probably Deleterious)
ZBTB17	1	16271196	G	T	nonsynonymous SNV	2	0	Deleterious	Deleterious	Possibly damaging	Possibly damaging	Deleterious	Disease causing (Probably Deleterious)
ZBTB17	1	16271237	G	A	nonsynonymous SNV	1	0	Deleterious	Deleterious	Probably damaging	Probably damaging	Deleterious	Disease causing (Probably Deleterious)
ZBTB17	1	16271246	C	T	nonsynonymous SNV	1	1	Deleterious	Deleterious	Probably damaging	Probably damaging	Deleterious	Disease causing (Probably Deleterious)
ZBTB17	1	16271255	C	T	nonsynonymous SNV	1	1	Deleterious	Deleterious	Probably damaging	Probably damaging	Deleterious	Disease causing (Probably Deleterious)
ZBTB17	1	16271285	C	T	nonsynonymous SNV	1	3	Deleterious	Deleterious	Probably damaging	Probably damaging	Deleterious	Disease causing (Probably Deleterious)
ZBTB17	1	16271297	T	C	nonsynonymous SNV	1	0	Tolerated	Tolerated	Probably damaging	Possibly damaging	Deleterious	Disease causing (Probably Deleterious)
ZBTB17	1	16271315	G	A	nonsynonymous SNV	1	0	Deleterious	Deleterious	Probably damaging	Probably damaging	Deleterious	Disease causing (Probably Deleterious)
ZBTB17	1	16271445	A	G	nonsynonymous SNV	1	0	Tolerated	Tolerated	Benign	Benign	Deleterious	Disease causing (Probably Deleterious)
ZBTB17	1	16271463	T	C	nonsynonymous SNV	2	0	Tolerated	Tolerated	Benign	Benign	Deleterious	Disease causing (Probably Deleterious)
ZBTB17	1	16271508	G	T	nonsynonymous SNV	1	1	Deleterious	Tolerated	Benign	Benign	Neutral	Polymorphism (Probably Harmless)
ZBTB17	1	16271541	C	T	nonsynonymous SNV	2	1	Deleterious	Tolerated	Benign	Benign	Neutral	Disease causing (Probably Deleterious)
ZBTB17	1	16272657	G	A	nonsynonymous SNV	2	1	Tolerated	Tolerated	Possibly damaging	Benign	Neutral	Disease causing (Probably Deleterious)
ZBTB17	1	16272664	G	T	nonsynonymous SNV	1	0	Deleterious	Tolerated	Benign	Benign	Neutral	Polymorphism (Probably Harmless)
ZBTB17	1	16272702	G	T	nonsynonymous SNV	1	1	Deleterious	Deleterious	Possibly damaging	Benign	Deleterious	Disease causing (Probably Deleterious)
ZBTB17	1	16273559	C	T	nonsynonymous SNV	1	0	Deleterious	Deleterious	Probably damaging	Probably damaging	Deleterious	Disease causing (Probably Deleterious)
ZBTB17	1	16273588	G	A	nonsynonymous SNV	1	0	Deleterious	Deleterious	Probably damaging	Probably damaging	Deleterious	Disease causing (Probably Deleterious)
EPHA2	1	16451737	C	G	nonsynonymous SNV	1	2	Tolerated	Tolerated	Benign	Benign	Deleterious	Disease causing (Probably Deleterious)
EPHA2	1	16451771	C	T	nonsynonymous SNV	1	1	Deleterious	Deleterious	Probably damaging	Probably damaging	Deleterious	Disease causing (Probably Deleterious)
EPHA2	1	16456055	C	T	nonsynonymous SNV	1	1	Tolerated	Tolerated	Probably damaging	Probably damaging	Deleterious	Disease causing (Probably Deleterious)
EPHA2	1	16456797	C	T	nonsynonymous SNV	2	0	Tolerated	Tolerated	Benign	Benign	Neutral	Disease causing (Probably Deleterious)
EPHA2	1	16458352	G	T	nonsynonymous SNV	1	2	Deleterious	Deleterious	Probably damaging	Probably damaging	Deleterious	Disease causing (Probably Deleterious)
EPHA2	1	16458722	C	T	nonsynonymous SNV	1	1	Tolerated	Tolerated	Probably damaging	Possibly damaging	Deleterious	Disease causing automatic (Deleterious)
EPHA2	1	16459770	G	A	nonsynonymous SNV	1	0	Deleterious	Deleterious	Probably damaging	Possibly damaging	Deleterious	Disease causing (Probably Deleterious)
EPHA2	1	16460373	C	T	nonsynonymous SNV	1	1	Tolerated	Tolerated	Possibly damaging	Benign	Neutral	Disease causing (Probably Deleterious)
EPHA2	1	16461649	C	A	nonsynonymous SNV	1	0	Tolerated	Tolerated	Benign	Benign	Neutral	Disease causing (Probably Deleterious)
EPHA2	1	16461683	C	T	nonsynonymous SNV	1	0	Tolerated	Tolerated	Benign	Benign	Neutral	Disease causing (Probably Deleterious)
EPHA2	1	16462209	T	C	nonsynonymous SNV	1	0	Tolerated	Tolerated	Benign	Benign	Neutral	Disease causing (Probably Deleterious)
EPHA2	1	16464480	G	T	nonsynonymous SNV	1	0	Tolerated	Tolerated	Benign	Benign	Neutral	Disease causing (Probably Deleterious)
EPHA2	1	16464503	G	A	nonsynonymous SNV	1	0	Tolerated	Tolerated	Possibly damaging	Benign	Neutral	Disease causing (Probably Deleterious)
EPHA2	1	16464510	G	A	nonsynonymous SNV	1	0	Deleterious	Deleterious	Probably damaging	Possibly damaging	Neutral	Disease causing (Probably Deleterious)
EPHA2	1	16464554	C	T	nonsynonymous SNV	1 (1 Hom)	0	Deleterious	Deleterious	Probably damaging	Probably damaging	Deleterious	Disease causing (Probably Deleterious)
EPHA2	1	16464570	C	T	nonsynonymous SNV	1	0	Tolerated	Tolerated	Benign	Benign	Deleterious	Disease causing (Probably Deleterious)
EPHA2	1	16464775	C	T	nonsynonymous SNV	1	0	Deleterious	Deleterious	Probably damaging	Probably damaging	Deleterious	Disease causing (Probably Deleterious)
EPHA2	1	16474924	C	A	nonsynonymous SNV	1	0	Deleterious	Deleterious	Probably damaging	Possibly damaging	Deleterious	Disease causing (Probably Deleterious)
EPHA2	1	16474926	A	T	nonsynonymous SNV	2	0	Deleterious	Deleterious	Possibly damaging	Possibly damaging	Neutral	Disease causing (Probably Deleterious)
EPHA2	1	16475014	C	A	nonsynonymous SNV	1	0	Deleterious	Deleterious	Probably damaging	Probably damaging	Deleterious	Disease causing (Probably Deleterious)
EPHA2	1	16475050	C	T	nonsynonymous SNV	1	1	Tolerated	Tolerated	Probably damaging	Probably damaging	Neutral	Disease causing (Probably Deleterious)
EPHA2	1	16475070	G	A	nonsynonymous SNV	1	1	Deleterious	Deleterious	Possibly damaging	Benign	Deleterious	Disease causing (Probably Deleterious)
EPHA2	1	16475076	C	T	nonsynonymous SNV	2	1	Deleterious	Deleterious	Benign	Benign	Neutral	Polymorphism (Probably Harmless)
EPHA2	1	16475147	C	A	nonsynonymous SNV	1	1	Tolerated	Tolerated	Probably damaging	Probably damaging	Deleterious	Disease causing (Probably Deleterious)
EPHA2	1	16475173	G	A	nonsynonymous SNV	1	1	Deleterious	Deleterious	Probably damaging	Possibly damaging	Neutral	Disease causing (Probably Deleterious)
EPHA2	1	16475380	T	C	nonsynonymous SNV	2	0	Deleterious	Tolerated	Possibly damaging	Possibly damaging	Deleterious	Disease causing (Probably Deleterious)
FBXO42	1	16577668	C	T	nonsynonymous SNV	2	0	Deleterious	Tolerated	Probably damaging	Probably damaging	Deleterious	Disease causing (Probably Deleterious)
NECAP2	1	16767260	G	T	stopgain	1	0	Unknown	Unknown	Unknown	Unknown	Neutral	Disease causing automatic (Deleterious)
NECAP2	1	16770165	G	A	nonsynonymous SNV	2	1	Deleterious	Deleterious	Probably damaging	Probably damaging	Deleterious	Disease causing (Probably Deleterious)
NECAP2	1	16778370	G	A	nonsynonymous SNV	1	0	Deleterious	Deleterious	Probably damaging	Possibly damaging	Deleterious	Disease causing (Probably Deleterious)
NECAP2	1	16785377	C	T	stopgain	4	1	Unknown	Unknown	Unknown	Unknown	Unknown	Disease causing (Probably Deleterious)
NECAP2	1	16785378	A	T	nonsynonymous SNV	1	3	Deleterious	Deleterious	Probably damaging	Probably damaging	Unknown	Disease causing (Probably Deleterious)
RCC2	1	17743104	G	A	nonsynonymous SNV	1	0	Deleterious	Deleterious	Probably damaging	Probably damaging	Deleterious	Disease causing (Probably Deleterious)
RCC2	1	17752081	G	T	nonsynonymous SNV	1	0	Tolerated	Tolerated	Probably damaging	Possibly damaging	Deleterious	Disease causing (Probably Deleterious)
RCC2	1	17752108	C	T	nonsynonymous SNV	3	0	Deleterious	Tolerated	Possibly damaging	Benign	Deleterious	Disease causing (Probably Deleterious)
RCC2	1	17752109	G	A	nonsynonymous SNV	1	1	Deleterious	Deleterious	Probably damaging	Possibly damaging	Deleterious	Disease causing (Probably Deleterious)
RCC2	1	17752138	C	T	nonsynonymous SNV	1	0	Deleterious	Tolerated	Benign	Benign	Neutral	Disease causing (Probably Deleterious)
UBR4	1	19403236	G	T	nonsynonymous SNV	1	0	Deleterious	Deleterious	Possibly damaging	Possibly damaging	Deleterious	Disease causing (Probably Deleterious)
UBR4	1	19411080	C	T	nonsynonymous SNV	1	0	Tolerated	Tolerated	Possibly damaging	Benign	Deleterious	Disease causing (Probably Deleterious)
UBR4	1	19414317	T	C	nonsynonymous SNV	1	1	Tolerated	Tolerated	Probably damaging	Probably damaging	Deleterious	Disease causing (Probably Deleterious)
UBR4	1	19428015	G	T	nonsynonymous SNV	2	0	Deleterious	Deleterious	Probably damaging	Probably damaging	Deleterious	Disease causing (Probably Deleterious)
UBR4	1	19432242	A	T	nonsynonymous SNV	3	2	Deleterious	Unknown	Probably damaging	Probably damaging	Deleterious	Disease causing (Probably Deleterious)
UBR4	1	19432330	A	C	nonsynonymous SNV	1	2	Deleterious	Unknown	Probably damaging	Possibly damaging	Deleterious	Disease causing (Probably Deleterious)
UBR4	1	19433354	C	A	nonsynonymous SNV	2	2	Deleterious	Unknown	Probably damaging	Probably damaging	Deleterious	Disease causing (Probably Deleterious)
UBR4	1	19433373	T	G	nonsynonymous SNV	1	0	Tolerated	Unknown	Probably damaging	Probably damaging	Deleterious	Disease causing (Probably Deleterious)
UBR4	1	19447727	G	T	nonsynonymous SNV	1	0	Deleterious	Unknown	Probably damaging	Probably damaging	Deleterious	Disease causing (Probably Deleterious)
UBR4	1	19447767	C	T	nonsynonymous SNV	1	0	Deleterious	Unknown	Benign	Benign	Deleterious	Disease causing (Probably Deleterious)
UBR4	1	19467368	A	G	nonsynonymous SNV	1	0	Tolerated	Unknown	Probably damaging	Probably damaging	Deleterious	Disease causing (Probably Deleterious)
UBR4	1	19467931	A	G	nonsynonymous SNV	2	0	Deleterious	Unknown	Possibly damaging	Possibly damaging	Deleterious	Disease causing (Probably Deleterious)
UBR4	1	19467945	G	A	nonsynonymous SNV	1	0	Deleterious	Unknown	Probably damaging	Probably damaging	Deleterious	Disease causing (Probably Deleterious)
UBR4	1	19468217	C	G	nonsynonymous SNV	1	0	Tolerated	Unknown	Benign	Benign	Neutral	Disease causing (Probably Deleterious)
UBR4	1	19472315	A	C	nonsynonymous SNV	2	2	Deleterious	Unknown	Probably damaging	Probably damaging	Deleterious	Disease causing (Probably Deleterious)
UBR4	1	19473492	A	C	nonsynonymous SNV	1	0	Deleterious	Unknown	Probably damaging	Probably damaging	Deleterious	Disease causing (Probably Deleterious)
UBR4	1	19479873	A	C	nonsynonymous SNV	5	4	Deleterious	Unknown	Probably damaging	Possibly damaging	Deleterious	Disease causing (Probably Deleterious)
UBR4	1	19481428	G	A	nonsynonymous SNV	1	0	Tolerated	Unknown	Benign	Benign	Neutral	Disease causing (Probably Deleterious)
UBR4	1	19489077	T	A	nonsynonymous SNV	1	1	Tolerated	Unknown	Possibly damaging	Possibly damaging	Deleterious	Disease causing (Probably Deleterious)
UBR4	1	19499367	G	A	nonsynonymous SNV	1	0	Tolerated	Unknown	Benign	Benign	Deleterious	Disease causing (Probably Deleterious)
UBR4	1	19499538	T	C	nonsynonymous SNV	1	0	Tolerated	Unknown	Benign	Benign	Deleterious	Disease causing (Probably Deleterious)
UBR4	1	19499743	C	T	nonsynonymous SNV	1	1	Tolerated	Unknown	Benign	Benign	Neutral	Disease causing (Probably Deleterious)
UBR4	1	19500863	A	T	nonsynonymous SNV	1	1	Tolerated	Unknown	Possibly damaging	Possibly damaging	Deleterious	Disease causing (Probably Deleterious)
UBR4	1	19518776	T	C	nonsynonymous SNV	1	0	Tolerated	Unknown	Benign	Benign	Deleterious	Disease causing (Probably Deleterious)
UBR4	1	19526182	C	T	nonsynonymous SNV	1	1	Tolerated	Unknown	Probably damaging	Probably damaging	Deleterious	Disease causing (Probably Deleterious)
MRTO4	1	19583991	A	G	nonsynonymous SNV	1	0	Tolerated	Tolerated	Possibly damaging	Benign	Deleterious	Disease causing (Probably Deleterious)
MRTO4	1	19584997	G	A	nonsynonymous SNV	1	1	Tolerated	Tolerated	Benign	Benign	Deleterious	Disease causing (Probably Deleterious)
MRTO4	1	19585040	G	A	nonsynonymous SNV	1	0	Tolerated	Tolerated	Benign	Benign	Deleterious	Disease causing (Probably Deleterious)
AKR7A2	1	19635076	C	T	nonsynonymous SNV	1	0	Deleterious	Deleterious	Possibly damaging	Benign	Deleterious	Disease causing (Probably Deleterious)
CAPZB	1	19705109	T	C	nonsynonymous SNV	1	0	Deleterious	Tolerated	Probably damaging	Probably damaging	Deleterious	Disease causing (Probably Deleterious)
SH2D5	1	21049354	C	A	nonsynonymous SNV	2	0	Tolerated	Tolerated	Probably damaging	Probably damaging	Neutral	Disease causing (Probably Deleterious)
SH2D5	1	21049367	G	C	nonsynonymous SNV	1	0	Deleterious	Tolerated	Possibly damaging	Benign	Neutral	Disease causing (Probably Deleterious)
SH2D5	1	21049370	C	A	nonsynonymous SNV	1	0	Deleterious	Deleterious	Probably damaging	Probably damaging	Neutral	Disease causing (Probably Deleterious)
SH2D5	1	21050128	C	T	nonsynonymous SNV	2	1	Deleterious	Deleterious	Possibly damaging	Benign	Deleterious	Disease causing (Probably Deleterious)
SH2D5	1	21050179	C	T	nonsynonymous SNV	1	0	Deleterious	Deleterious	Benign	Benign	Neutral	Disease causing (Probably Deleterious)
SH2D5	1	21050654	G	A	nonsynonymous SNV	1	1	Deleterious	Deleterious	Benign	Benign	Neutral	Disease causing (Probably Deleterious)
SH2D5	1	21050719	C	T	nonsynonymous SNV	2	2	Deleterious	Tolerated	Probably damaging	Possibly damaging	Neutral	Polymorphism (Probably Harmless)
SH2D5	1	21050989	C	T	nonsynonymous SNV	1	0	Deleterious	Deleterious	Benign	Benign	Neutral	Polymorphism (Probably Harmless)
SH2D5	1	21052509	G	T	stopgain	1	1	Unknown	Unknown	Unknown	Unknown	Neutral	Disease causing automatic (Deleterious)
SH2D5	1	21054059	T	A	nonsynonymous SNV	1	0	Deleterious	Tolerated	Probably damaging	Possibly damaging	Unknown	Disease causing (Probably Deleterious)
HP1BP3	1	21071406	T	G	nonsynonymous SNV	2	5	Deleterious	Tolerated	Benign	Benign	Neutral	Disease causing (Probably Deleterious)
HP1BP3	1	21072082	A	G	nonsynonymous SNV	1	0	Deleterious	Tolerated	Probably damaging	Probably damaging	Neutral	Disease causing (Probably Deleterious)
EIF4G3	1	21220012	G	T	nonsynonymous SNV	1	0	Deleterious	Deleterious	Benign	Benign	Neutral	Disease causing (Probably Deleterious)
KDM1A	1	23406104	T	C	nonsynonymous SNV	3	1	Tolerated	Tolerated	Probably damaging	Probably damaging	Deleterious	Disease causing (Probably Deleterious)
KDM1A	1	23406122	G	A	nonsynonymous SNV	2	0	Tolerated	Deleterious	Possibly damaging	Benign	Deleterious	Disease causing (Probably Deleterious)
LUZP1	1	23418803	G	C	nonsynonymous SNV	3	5	Deleterious	Deleterious	Benign	Benign	Neutral	Polymorphism (Probably Harmless)
LUZP1	1	23420487	G	A	nonsynonymous SNV	1	0	Deleterious	Deleterious	Probably damaging	Possibly damaging	Neutral	Disease causing (Probably Deleterious)
TCEA3	1	23720431	G	A	nonsynonymous SNV	1	0	Deleterious	Deleterious	Possibly damaging	Possibly damaging	Deleterious	Disease causing (Probably Deleterious)
TCEA3	1	23724338	T	C	nonsynonymous SNV	1	1	Deleterious	Deleterious	Probably damaging	Possibly damaging	Deleterious	Disease causing (Probably Deleterious)
ELOA	1	24077514	A	T	nonsynonymous SNV	1	0	Deleterious	Deleterious	Probably damaging	Possibly damaging	Deleterious	Disease causing (Probably Deleterious)
ELOA	1	24077880	A	G	nonsynonymous SNV	1	1	Tolerated	Tolerated	Benign	Benign	Deleterious	Disease causing (Probably Deleterious)
ELOA	1	24077992	G	C	nonsynonymous SNV	1	0	Tolerated	Tolerated	Possibly damaging	Benign	Neutral	Disease causing (Probably Deleterious)
ELOA	1	24078372	C	T	nonsynonymous SNV	1	1	Tolerated	Deleterious	Benign	Benign	Neutral	Polymorphism (Probably Harmless)
ELOA	1	24078952	A	G	nonsynonymous SNV	1	0	Tolerated	Tolerated	Possibly damaging	Benign	Deleterious	Disease causing (Probably Deleterious)
ELOA	1	24080617	A	C	nonsynonymous SNV	1	0	Deleterious	Tolerated	Possibly damaging	Possibly damaging	Deleterious	Disease causing (Probably Deleterious)
ELOA	1	24083525	G	A	nonsynonymous SNV	1	1	Deleterious	Tolerated	Possibly damaging	Benign	Neutral	Disease causing (Probably Deleterious)
HMGCL	1	24134689	G	A	nonsynonymous SNV	2	0	Tolerated	Tolerated	Possibly damaging	Benign	Deleterious	Disease causing (Probably Deleterious)
SRRM1	1	24979487	C	T	nonsynonymous SNV	1	5	Deleterious	Deleterious	Possibly damaging	Benign	Deleterious	Disease causing (Probably Deleterious)
SRRM1	1	24981585	G	A	nonsynonymous SNV	1	1	Deleterious	Deleterious	Probably damaging	Probably damaging	Deleterious	Disease causing (Probably Deleterious)
SRRM1	1	24989219	G	T	nonsynonymous SNV	1	0	Deleterious	Tolerated	Probably damaging	Probably damaging	Deleterious	Disease causing (Probably Deleterious)
SRRM1	1	24989688	A	G	nonsynonymous SNV	1	0	Deleterious	Tolerated	Unknown	Unknown	Deleterious	Disease causing (Probably Deleterious)
RUNX3	1	25228819	C	T	nonsynonymous SNV	2	0	Deleterious	Tolerated	Benign	Benign	Neutral	Polymorphism (Probably Harmless)
RUNX3	1	25229076	C	T	nonsynonymous SNV	1	1	Tolerated	Deleterious	Probably damaging	Probably damaging	Deleterious	Disease causing (Probably Deleterious)
RUNX3	1	25233759	G	T	nonsynonymous SNV	1	2	Tolerated	Deleterious	Benign	Benign	Neutral	Polymorphism (Probably Harmless)
RUNX3	1	25233793	G	T	nonsynonymous SNV	1	1	Deleterious	Tolerated	Benign	Benign	Deleterious	Disease causing (Probably Deleterious)
RUNX3	1	25233833	C	A	nonsynonymous SNV	1	0	Deleterious	Tolerated	Possibly damaging	Benign	Deleterious	Disease causing (Probably Deleterious)
RUNX3	1	25233908	C	T	nonsynonymous SNV	1	0	Deleterious	Deleterious	Probably damaging	Possibly damaging	Deleterious	Disease causing (Probably Deleterious)
RUNX3	1	25245781	G	A	nonsynonymous SNV	1	0	Deleterious	Deleterious	Benign	Benign	Neutral	Disease causing (Probably Deleterious)
RUNX3	1	25245784	G	A	nonsynonymous SNV	1	2	Deleterious	Deleterious	Probably damaging	Probably damaging	Deleterious	Disease causing (Probably Deleterious)
RUNX3	1	25254083	C	T	nonsynonymous SNV	1	1	Deleterious	Deleterious	Probably damaging	Probably damaging	Deleterious	Disease causing (Probably Deleterious)
RUNX3	1	25254191	T	C	nonsynonymous SNV	1	0	Deleterious	Deleterious	Probably damaging	Probably damaging	Deleterious	Disease causing (Probably Deleterious)
RUNX3	1	25291014	A	G	nonsynonymous SNV	2	0	Tolerated	Tolerated	Possibly damaging	Possibly damaging	Deleterious	Polymorphism (Probably Harmless)
RSRP1	1	25573016	A	G	nonsynonymous SNV	5	4	Deleterious	Tolerated	Probably damaging	Probably damaging	Neutral	Polymorphism (Probably Harmless)
RSRP1	1	25573111	G	T	nonsynonymous SNV	1	0	Deleterious	Deleterious	Probably damaging	Probably damaging	Neutral	Disease causing (Probably Deleterious)
RSRP1	1	25573147	C	G	nonsynonymous SNV	1	0	Deleterious	Tolerated	Probably damaging	Probably damaging	Neutral	Polymorphism (Probably Harmless)
RSRP1	1	25573302	G	T	nonsynonymous SNV	1	0	Deleterious	Deleterious	Probably damaging	Possibly damaging	Neutral	Polymorphism (Probably Harmless)
RSRP1	1	25573329	G	T	nonsynonymous SNV	1	1	Deleterious	Tolerated	Probably damaging	Probably damaging	Neutral	Disease causing (Probably Deleterious)
RSRP1	1	25573345	C	T	nonsynonymous SNV	1	1	Deleterious	Deleterious	Probably damaging	Possibly damaging	Neutral	Polymorphism (Probably Harmless)
RSRP1	1	25573402	G	T	stopgain	1	0	Unknown	Unknown	Unknown	Unknown	Neutral	Disease causing automatic (Deleterious)
RSRP1	1	25573423	C	T	nonsynonymous SNV	2	1	Deleterious	Tolerated	Probably damaging	Probably damaging	Deleterious	Polymorphism (Probably Harmless)
LDLRAP1	1	25880428	G	T	nonsynonymous SNV	1	1	Deleterious	Tolerated	Possibly damaging	Possibly damaging	Deleterious	Disease causing (Probably Deleterious)
LDLRAP1	1	25880437	C	T	nonsynonymous SNV	2	0	Deleterious	Tolerated	Probably damaging	Possibly damaging	Deleterious	Disease causing (Probably Deleterious)
LDLRAP1	1	25880455	A	G	nonsynonymous SNV	1	1	Deleterious	Deleterious	Probably damaging	Probably damaging	Deleterious	Disease causing (Probably Deleterious)
LDLRAP1	1	25880514	G	T	stopgain	1	0	Unknown	Unknown	Unknown	Unknown	Deleterious	Disease causing automatic (Deleterious)
LDLRAP1	1	25880529	G	A	nonsynonymous SNV	1	2	Tolerated	Tolerated	Possibly damaging	Benign	Deleterious	Disease causing (Probably Deleterious)
LDLRAP1	1	25883708	C	T	nonsynonymous SNV	2	0	Tolerated	Tolerated	Benign	Benign	Deleterious	Disease causing (Probably Deleterious)
LDLRAP1	1	25883758	G	T	nonsynonymous SNV	1	0	Tolerated	Tolerated	Benign	Benign	Deleterious	Disease causing (Probably Deleterious)
LDLRAP1	1	25889562	G	T	nonsynonymous SNV	1	1	Tolerated	Tolerated	Benign	Benign	Deleterious	Disease causing (Probably Deleterious)
LDLRAP1	1	25890164	G	T	nonsynonymous SNV	1	1	Deleterious	Deleterious	Possibly damaging	Possibly damaging	Deleterious	Disease causing (Probably Deleterious)
LDLRAP1	1	25890181	G	T	stopgain	1	1	Unknown	Unknown	Unknown	Unknown	Deleterious	Disease causing automatic (Deleterious)
LDLRAP1	1	25893400	C	T	nonsynonymous SNV	2	0	Deleterious	Tolerated	Benign	Benign	Deleterious	Disease causing (Probably Deleterious)
LDLRAP1	1	25893406	G	A	nonsynonymous SNV	1	1	Tolerated	Tolerated	Benign	Benign	Deleterious	Polymorphism (Probably Harmless)
MAN1C1	1	25944320	C	T	nonsynonymous SNV	1	0	Deleterious	Deleterious	Probably damaging	Probably damaging	Unknown	Disease causing (Probably Deleterious)
MAN1C1	1	25944344	T	A	nonsynonymous SNV	1	0	Deleterious	Deleterious	Probably damaging	Probably damaging	Unknown	Disease causing (Probably Deleterious)
MAN1C1	1	25944373	C	T	nonsynonymous SNV	1	0	Tolerated	Tolerated	Benign	Benign	Unknown	Disease causing (Probably Deleterious)
MAN1C1	1	25944455	C	A	nonsynonymous SNV	1	0	Deleterious	Tolerated	Benign	Benign	Neutral	Polymorphism (Probably Harmless)
MAN1C1	1	25944458	G	T	nonsynonymous SNV	1	0	Tolerated	Tolerated	Possibly damaging	Benign	Neutral	Disease causing (Probably Deleterious)
MAN1C1	1	26073237	C	T	nonsynonymous SNV	1	0	Deleterious	Deleterious	Probably damaging	Probably damaging	Deleterious	Disease causing (Probably Deleterious)
MTFR1L	1	26158495	A	G	nonsynonymous SNV	1	0	Deleterious	Tolerated	Benign	Benign	Deleterious	Disease causing (Probably Deleterious)
AUNIP	1	26185801	G	T	nonsynonymous SNV	1	0	Deleterious	Deleterious	Probably damaging	Probably damaging	Neutral	Polymorphism (Probably Harmless)
AUNIP	1	26185812	C	A	nonsynonymous SNV	1	0	Deleterious	Deleterious	Benign	Benign	Neutral	Polymorphism (Probably Harmless)
STMN1	1	26228093	C	A	nonsynonymous SNV	1	0	Tolerated	Tolerated	Benign	Benign	Deleterious	Polymorphism (Probably Harmless)
RPS6KA1	1	26872501	C	A	nonsynonymous SNV	1	0	Tolerated	Tolerated	Benign	Benign	Neutral	Disease causing (Probably Deleterious)
RPS6KA1	1	26881682	A	G	nonsynonymous SNV	1	0	Deleterious	Tolerated	Probably damaging	Probably damaging	Deleterious	Disease causing (Probably Deleterious)
RPS6KA1	1	26882039	G	T	nonsynonymous SNV	1	0	Deleterious	Tolerated	Probably damaging	Possibly damaging	Deleterious	Disease causing (Probably Deleterious)
RPS6KA1	1	26882083	G	A	nonsynonymous SNV	2	1	Tolerated	Tolerated	Benign	Benign	Deleterious	Disease causing (Probably Deleterious)
RPS6KA1	1	26882095	C	T	nonsynonymous SNV	1	1	Deleterious	Deleterious	Probably damaging	Probably damaging	Deleterious	Disease causing (Probably Deleterious)
RPS6KA1	1	26883499	G	A	nonsynonymous SNV	1	0	Deleterious	Tolerated	Probably damaging	Probably damaging	Deleterious	Disease causing (Probably Deleterious)
RPS6KA1	1	26885321	G	A	nonsynonymous SNV	1	1	Tolerated	Deleterious	Probably damaging	Probably damaging	Deleterious	Disease causing (Probably Deleterious)
RPS6KA1	1	26899743	A	G	nonsynonymous SNV	1	0	Deleterious	Deleterious	Probably damaging	Probably damaging	Deleterious	Disease causing (Probably Deleterious)
RPS6KA1	1	26900684	A	G	nonsynonymous SNV	1	1	Tolerated	Tolerated	Benign	Benign	Deleterious	Disease causing (Probably Deleterious)
ARID1A	1	27023462	G	T	nonsynonymous SNV	2	1	Deleterious	Deleterious	Probably damaging	Probably damaging	Unknown	Disease causing (Probably Deleterious)
ARID1A	1	27023561	C	T	nonsynonymous SNV	2	0	Tolerated	Tolerated	Probably damaging	Possibly damaging	Unknown	Disease causing (Probably Deleterious)
ARID1A	1	27059218	A	C	nonsynonymous SNV	2	1	Deleterious	Tolerated	Benign	Benign	Deleterious	Disease causing (Probably Deleterious)
ARID1A	1	27087500	A	G	nonsynonymous SNV	1	1	Deleterious	Tolerated	Possibly damaging	Probably damaging	Deleterious	Disease causing (Probably Deleterious)
ARID1A	1	27088768	A	C	nonsynonymous SNV	1	1	Tolerated	Tolerated	Possibly damaging	Possibly damaging	Deleterious	Disease causing (Probably Deleterious)
ARID1A	1	27088788	G	T	nonsynonymous SNV	1	0	Deleterious	Deleterious	Probably damaging	Probably damaging	Deleterious	Disease causing (Probably Deleterious)
ARID1A	1	27089560	G	T	nonsynonymous SNV	2	0	Deleterious	Deleterious	Benign	Benign	Deleterious	Disease causing (Probably Deleterious)
ARID1A	1	27089610	G	T	nonsynonymous SNV	1	2	Deleterious	Deleterious	Probably damaging	Probably damaging	Deleterious	Disease causing (Probably Deleterious)
ARID1A	1	27089638	A	G	nonsynonymous SNV	1	0	Tolerated	Tolerated	Benign	Benign	Deleterious	Disease causing (Probably Deleterious)
ARID1A	1	27100865	C	T	nonsynonymous SNV	1	0	Deleterious	Deleterious	Probably damaging	Probably damaging	Deleterious	Disease causing (Probably Deleterious)
ARID1A	1	27100875	G	T	nonsynonymous SNV	1	0	Deleterious	Deleterious	Possibly damaging	Possibly damaging	Deleterious	Disease causing (Probably Deleterious)
ARID1A	1	27100884	A	G	nonsynonymous SNV	1	0	Deleterious	Deleterious	Probably damaging	Probably damaging	Deleterious	Disease causing (Probably Deleterious)
ARID1A	1	27100928	C	T	stopgain	1	0	Unknown	Unknown	Unknown	Unknown	Deleterious	Disease causing (Probably Deleterious)
ARID1A	1	27100934	C	T	nonsynonymous SNV	1	1	Deleterious	Tolerated	Probably damaging	Probably damaging	Deleterious	Disease causing (Probably Deleterious)
ARID1A	1	27100941	C	T	nonsynonymous SNV	1	0	Deleterious	Tolerated	Probably damaging	Possibly damaging	Deleterious	Disease causing (Probably Deleterious)
ARID1A	1	27101249	A	G	nonsynonymous SNV	3	3	Deleterious	Deleterious	Probably damaging	Possibly damaging	Deleterious	Disease causing (Probably Deleterious)
ARID1A	1	27101270	C	T	nonsynonymous SNV	3	1	Deleterious	Tolerated	Possibly damaging	Benign	Neutral	Disease causing (Probably Deleterious)
ARID1A	1	27101384	G	C	nonsynonymous SNV	1	0	Deleterious	Deleterious	Probably damaging	Probably damaging	Deleterious	Disease causing (Probably Deleterious)
ARID1A	1	27105725	A	G	nonsynonymous SNV	1	1	Tolerated	Tolerated	Possibly damaging	Benign	Neutral	Disease causing (Probably Deleterious)
ARID1A	1	27105880	C	G	nonsynonymous SNV	1	0	Deleterious	Deleterious	Probably damaging	Possibly damaging	Deleterious	Disease causing (Probably Deleterious)
ARID1A	1	27107003	C	T	nonsynonymous SNV	1	0	Tolerated	Tolerated	Probably damaging	Probably damaging	Deleterious	Disease causing (Probably Deleterious)
ARID1A	1	27107044	C	T	stopgain	1	0	Unknown	Unknown	Unknown	Unknown	Deleterious	Disease causing (Probably Deleterious)
SLC9A1	1	27426830	C	A	stopgain	2	3	Unknown	Unknown	Unknown	Unknown	Neutral	Disease causing (Probably Deleterious)
SLC9A1	1	27426842	G	T	nonsynonymous SNV	1	1	Deleterious	Tolerated	Benign	Benign	Deleterious	Polymorphism (Probably Harmless)
SLC9A1	1	27426869	G	A	nonsynonymous SNV	1	1	Deleterious	Deleterious	Probably damaging	Probably damaging	Deleterious	Disease causing (Probably Deleterious)
SLC9A1	1	27427712	G	A	nonsynonymous SNV	1	0	Deleterious	Deleterious	Probably damaging	Probably damaging	Deleterious	Disease causing (Probably Deleterious)
SLC9A1	1	27427716	C	A	nonsynonymous SNV	1	1	Tolerated	Tolerated	Benign	Benign	Neutral	Disease causing (Probably Deleterious)
SLC9A1	1	27428280	G	T	nonsynonymous SNV	1	0	Deleterious	Deleterious	Probably damaging	Possibly damaging	Deleterious	Disease causing (Probably Deleterious)
SLC9A1	1	27428286	G	A	nonsynonymous SNV	1	3	Tolerated	Tolerated	Benign	Benign	Deleterious	Disease causing (Probably Deleterious)
SLC9A1	1	27428509	G	A	nonsynonymous SNV	1	2	Deleterious	Deleterious	Probably damaging	Probably damaging	Deleterious	Disease causing (Probably Deleterious)
SLC9A1	1	27428897	G	A	nonsynonymous SNV	1	0	Tolerated	Tolerated	Benign	Benign	Neutral	Disease causing (Probably Deleterious)
SLC9A1	1	27428918	C	T	nonsynonymous SNV	1	0	Tolerated	Tolerated	Possibly damaging	Benign	Deleterious	Disease causing (Probably Deleterious)
SLC9A1	1	27434216	G	A	nonsynonymous SNV	1	0	Deleterious	Deleterious	Probably damaging	Probably damaging	Deleterious	Disease causing (Probably Deleterious)
SLC9A1	1	27440694	T	C	nonsynonymous SNV	1	1	Tolerated	Tolerated	Possibly damaging	Possibly damaging	Deleterious	Disease causing (Probably Deleterious)
SLC9A1	1	27480789	G	A	nonsynonymous SNV	1	0	Tolerated	Tolerated	Benign	Benign	Neutral	Disease causing (Probably Deleterious)
WDTC1	1	27589697	C	T	nonsynonymous SNV	1	0	Deleterious	Deleterious	Probably damaging	Benign	Deleterious	Disease causing (Probably Deleterious)
WDTC1	1	27618725	A	G	nonsynonymous SNV	1	0	Tolerated	Tolerated	Benign	Benign	Deleterious	Disease causing (Probably Deleterious)
WDTC1	1	27618825	T	A	nonsynonymous SNV	1	3	Deleterious	Deleterious	Probably damaging	Possibly damaging	Deleterious	Disease causing (Probably Deleterious)
WDTC1	1	27627752	T	C	nonsynonymous SNV	1	0	Tolerated	Tolerated	Probably damaging	Possibly damaging	Deleterious	Disease causing (Probably Deleterious)
WDTC1	1	27631661	C	T	nonsynonymous SNV	2	2	Deleterious	Deleterious	Probably damaging	Probably damaging	Deleterious	Disease causing (Probably Deleterious)
SYTL1	1	27671826	A	G	nonsynonymous SNV	2	2	Deleterious	Deleterious	Probably damaging	Probably damaging	Neutral	Disease causing (Probably Deleterious)
SYTL1	1	27671926	T	C	nonsynonymous SNV	1	0	Deleterious	Deleterious	Probably damaging	Probably damaging	Deleterious	Disease causing (Probably Deleterious)
SYTL1	1	27671951	G	T	nonsynonymous SNV	1	0	Deleterious	Deleterious	Probably damaging	Probably damaging	Deleterious	Disease causing (Probably Deleterious)
SYTL1	1	27674338	C	T	nonsynonymous SNV	1	2	Tolerated	Tolerated	Possibly damaging	Benign	Neutral	Polymorphism (Probably Harmless)
SYTL1	1	27676174	G	T	nonsynonymous SNV	1	1	Deleterious	Tolerated	Probably damaging	Probably damaging	Neutral	Disease causing (Probably Deleterious)
SYTL1	1	27676209	C	A	nonsynonymous SNV	1	1	Tolerated	Tolerated	Benign	Benign	Neutral	Disease causing (Probably Deleterious)
SYTL1	1	27677358	G	A	nonsynonymous SNV	1	2	Deleterious	Deleterious	Probably damaging	Probably damaging	Deleterious	Disease causing (Probably Deleterious)
SYTL1	1	27677382	A	G	nonsynonymous SNV	1	1	Deleterious	Deleterious	Probably damaging	Probably damaging	Deleterious	Disease causing (Probably Deleterious)
SYTL1	1	27677385	T	A	nonsynonymous SNV	3	1	Deleterious	Deleterious	Probably damaging	Probably damaging	Deleterious	Disease causing (Probably Deleterious)
SYTL1	1	27677815	G	A	nonsynonymous SNV	1	0	Tolerated	Tolerated	Benign	Benign	Neutral	Disease causing (Probably Deleterious)
SYTL1	1	27677994	G	T	nonsynonymous SNV	1	0	Deleterious	Deleterious	Probably damaging	Probably damaging	Neutral	Polymorphism (Probably Harmless)
SYTL1	1	27679904	G	T	nonsynonymous SNV	1	0	Deleterious	Deleterious	Probably damaging	Probably damaging	Deleterious	Disease causing (Probably Deleterious)
STX12	1	28099838	A	G	nonsynonymous SNV	1	0	Deleterious	Deleterious	Benign	Benign	Neutral	Polymorphism (Probably Harmless)
STX12	1	28099844	A	C	nonsynonymous SNV	1	1	Tolerated	Tolerated	Probably damaging	Probably damaging	Deleterious	Polymorphism (Probably Harmless)
STX12	1	28099879	G	T	nonsynonymous SNV	1	2	Deleterious	Deleterious	Probably damaging	Probably damaging	Deleterious	Disease causing (Probably Deleterious)
STX12	1	28099889	G	A	nonsynonymous SNV	1	1	Tolerated	Tolerated	Benign	Benign	Deleterious	Polymorphism (Probably Harmless)
STX12	1	28099909	G	A	nonsynonymous SNV	1	1	Tolerated	Tolerated	Benign	Benign	Deleterious	Polymorphism (Probably Harmless)
STX12	1	28099910	G	A	nonsynonymous SNV	1	4	Deleterious	Tolerated	Possibly damaging	Possibly damaging	Deleterious	Polymorphism (Probably Harmless)
STX12	1	28099927	A	G	nonsynonymous SNV	2	0	Deleterious	Deleterious	Benign	Benign	Deleterious	Polymorphism (Probably Harmless)
THEMIS2	1	28203161	A	C	nonsynonymous SNV	2	0	Deleterious	Deleterious	Probably damaging	Probably damaging	Neutral	Disease causing (Probably Deleterious)
THEMIS2	1	28206281	G	A	nonsynonymous SNV	1	0	Deleterious	Deleterious	Possibly damaging	Benign	Neutral	Disease causing (Probably Deleterious)
THEMIS2	1	28206438	T	A	nonsynonymous SNV	1	0	Tolerated	Tolerated	Possibly damaging	Possibly damaging	Neutral	Polymorphism (Probably Harmless)
THEMIS2	1	28206524	T	C	nonsynonymous SNV	1	0	Deleterious	Deleterious	Probably damaging	Probably damaging	Neutral	Disease causing (Probably Deleterious)
THEMIS2	1	28208761	A	G	nonsynonymous SNV	1	1	Tolerated	Tolerated	Benign	Benign	Deleterious	Disease causing (Probably Deleterious)
THEMIS2	1	28208791	G	T	nonsynonymous SNV	1	0	Deleterious	Deleterious	Benign	Benign	Neutral	Polymorphism (Probably Harmless)
THEMIS2	1	28208983	A	C	nonsynonymous SNV	2	0	Tolerated	Deleterious	Benign	Benign	Neutral	Polymorphism (Probably Harmless)
THEMIS2	1	28209487	C	G	nonsynonymous SNV	1	0	Deleterious	Deleterious	Probably damaging	Probably damaging	Deleterious	Disease causing (Probably Deleterious)
THEMIS2	1	28211835	C	T	nonsynonymous SNV	1	0	Deleterious	Deleterious	Benign	Benign	Unknown	Polymorphism automatic (Hamless)
EYA3	1	28316253	G	C	nonsynonymous SNV	1	0	Deleterious	Deleterious	Probably damaging	Possibly damaging	Deleterious	Disease causing (Probably Deleterious)
EYA3	1	28319957	G	C	stopgain	4	4	Unknown	Unknown	Unknown	Unknown	Deleterious	Disease causing automatic (Deleterious)
EYA3	1	28354318	A	T	nonsynonymous SNV	1	0	Deleterious	Deleterious	Possibly damaging	Possibly damaging	Deleterious	Disease causing (Probably Deleterious)
PHACTR4	1	28785658	A	C	nonsynonymous SNV	1	1	Tolerated	Tolerated	Possibly damaging	Possibly damaging	Neutral	Polymorphism (Probably Harmless)
PHACTR4	1	28785665	C	T	nonsynonymous SNV	1	0	Deleterious	Deleterious	Probably damaging	Probably damaging	Deleterious	Disease causing (Probably Deleterious)
PHACTR4	1	28792276	A	C	nonsynonymous SNV	1	1	Deleterious	Tolerated	Benign	Benign	Neutral	Disease causing (Probably Deleterious)
PHACTR4	1	28792952	C	T	nonsynonymous SNV	1	1	Deleterious	Tolerated	Benign	Benign	Neutral	Polymorphism (Probably Harmless)
PHACTR4	1	28800629	A	G	nonsynonymous SNV	1	0	Deleterious	Deleterious	Probably damaging	Possibly damaging	Neutral	Disease causing (Probably Deleterious)
PHACTR4	1	28806965	G	C	nonsynonymous SNV	3	5	Deleterious	Deleterious	Possibly damaging	Possibly damaging	Deleterious	Disease causing (Probably Deleterious)
RCC1	1	28858785	G	A	nonsynonymous SNV	1	0	Tolerated	Tolerated	Benign	Benign	Neutral	Disease causing (Probably Deleterious)
TAF12	1	28931901	T	A	nonsynonymous SNV	4	4	Tolerated	Tolerated	Probably damaging	Possibly damaging	Deleterious	Disease causing (Probably Deleterious)
YTHDF2	1	29064190	C	G	nonsynonymous SNV	1	1	Deleterious	Deleterious	Benign	Benign	Deleterious	Disease causing (Probably Deleterious)
YTHDF2	1	29069443	G	A	nonsynonymous SNV	3	3	Tolerated	Tolerated	Benign	Benign	Deleterious	Disease causing (Probably Deleterious)
SRSF4	1	29475261	G	T	nonsynonymous SNV	1	0	Tolerated	Tolerated	Benign	Benign	Neutral	Disease causing (Probably Deleterious)
SRSF4	1	29475302	G	A	nonsynonymous SNV	1	0	Deleterious	Deleterious	Probably damaging	Possibly damaging	Deleterious	Disease causing (Probably Deleterious)
SRSF4	1	29475308	G	A	nonsynonymous SNV	1	2	Deleterious	Deleterious	Probably damaging	Benign	Neutral	Disease causing (Probably Deleterious)
SRSF4	1	29475343	T	A	nonsynonymous SNV	1	1	Deleterious	Deleterious	Benign	Benign	Neutral	Disease causing (Probably Deleterious)
SRSF4	1	29475363	G	T	nonsynonymous SNV	1	0	Deleterious	Tolerated	Probably damaging	Possibly damaging	Unknown	Disease causing (Probably Deleterious)
SRSF4	1	29475704	G	C	nonsynonymous SNV	3	4	Deleterious	Deleterious	Probably damaging	Probably damaging	Deleterious	Disease causing (Probably Deleterious)
SRSF4	1	29475717	G	T	nonsynonymous SNV	1 (1 Hom)	0	Tolerated	Tolerated	Benign	Benign	Neutral	Disease causing (Probably Deleterious)
SRSF4	1	29475718	C	T	nonsynonymous SNV	1	0	Tolerated	Deleterious	Benign	Benign	Deleterious	Disease causing (Probably Deleterious)
PUM1	1	31465409	T	A	nonsynonymous SNV	1	0	Deleterious	Tolerated	Possibly damaging	Possibly damaging	Deleterious	Disease causing (Probably Deleterious)
PUM1	1	31532110	C	T	nonsynonymous SNV	1	0	Deleterious	Tolerated	Probably damaging	Probably damaging	Deleterious	Disease causing (Probably Deleterious)
KHDRBS1	1	32479867	G	C	nonsynonymous SNV	1	0	Deleterious	Deleterious	Probably damaging	Possibly damaging	Neutral	Disease causing (Probably Deleterious)
KHDRBS1	1	32479871	C	T	nonsynonymous SNV	1	1	Tolerated	Tolerated	Benign	Benign	Neutral	Disease causing (Probably Deleterious)
KHDRBS1	1	32479885	A	G	nonsynonymous SNV	1	0	Deleterious	Tolerated	Benign	Benign	Deleterious	Disease causing (Probably Deleterious)
KHDRBS1	1	32498888	G	T	nonsynonymous SNV	1	0	Tolerated	Tolerated	Benign	Benign	Deleterious	Disease causing (Probably Deleterious)
KPNA6	1	32622496	G	T	nonsynonymous SNV	1	1	Tolerated	Tolerated	Benign	Benign	Deleterious	Disease causing (Probably Deleterious)
TXLNA	1	32647133	C	G	nonsynonymous SNV	3	4	Deleterious	Deleterious	Benign	Benign	Deleterious	Polymorphism (Probably Harmless)
TXLNA	1	32653702	C	T	stopgain	1	0	Unknown	Unknown	Unknown	Unknown	Deleterious	Disease causing automatic (Deleterious)
TXLNA	1	32655696	G	A	nonsynonymous SNV	1	0	Deleterious	Deleterious	Probably damaging	Probably damaging	Deleterious	Disease causing (Probably Deleterious)
TXLNA	1	32655725	A	G	nonsynonymous SNV	1	0	Deleterious	Deleterious	Probably damaging	Possibly damaging	Deleterious	Disease causing (Probably Deleterious)
TXLNA	1	32655818	A	G	nonsynonymous SNV	1	0	Tolerated	Tolerated	Possibly damaging	Possibly damaging	Deleterious	Disease causing (Probably Deleterious)
HDAC1	1	32797336	C	T	nonsynonymous SNV	1	1	Tolerated	Tolerated	Benign	Benign	Neutral	Disease causing (Probably Deleterious)
MARCKSL1	1	32800260	G	A	nonsynonymous SNV	1	1	Deleterious	Tolerated	Benign	Benign	Neutral	Polymorphism (Probably Harmless)
MARCKSL1	1	32800352	G	A	nonsynonymous SNV	1	0	Tolerated	Deleterious	Benign	Benign	Neutral	Polymorphism (Probably Harmless)
MARCKSL1	1	32800367	G	T	nonsynonymous SNV	1	1	Deleterious	Tolerated	Benign	Benign	Neutral	Disease causing (Probably Deleterious)
MARCKSL1	1	32800562	T	C	nonsynonymous SNV	5	2	Deleterious	Tolerated	Possibly damaging	Possibly damaging	Deleterious	Disease causing (Probably Deleterious)
KIAA1522	1	33231392	C	T	nonsynonymous SNV	1	0	Deleterious	Deleterious	Possibly damaging	Benign	Unknown	Disease causing (Probably Deleterious)
KIAA1522	1	33233498	C	T	nonsynonymous SNV	2	0	Deleterious	Deleterious	Possibly damaging	Benign	Deleterious	Polymorphism (Probably Harmless)
KIAA1522	1	33235313	G	T	nonsynonymous SNV	1	0	Deleterious	Deleterious	Benign	Benign	Neutral	Disease causing (Probably Deleterious)
KIAA1522	1	33235327	C	T	nonsynonymous SNV	1	0	Deleterious	Deleterious	Probably damaging	Probably damaging	Neutral	Polymorphism (Probably Harmless)
KIAA1522	1	33235381	G	T	stopgain	1	0	Unknown	Unknown	Unknown	Unknown	Deleterious	Disease causing (Probably Deleterious)
KIAA1522	1	33235387	G	T	nonsynonymous SNV	1	0	Deleterious	Deleterious	Probably damaging	Probably damaging	Deleterious	Disease causing (Probably Deleterious)
KIAA1522	1	33235646	A	T	nonsynonymous SNV	1	0	Deleterious	Deleterious	Probably damaging	Probably damaging	Deleterious	Disease causing (Probably Deleterious)
KIAA1522	1	33235694	T	C	nonsynonymous SNV	1	0	Deleterious	Tolerated	Benign	Benign	Neutral	Polymorphism (Probably Harmless)
KIAA1522	1	33235703	G	A	nonsynonymous SNV	1	1	Deleterious	Tolerated	Probably damaging	Probably damaging	Neutral	Disease causing (Probably Deleterious)
KIAA1522	1	33235714	A	G	nonsynonymous SNV	1	1	Tolerated	Tolerated	Benign	Benign	Neutral	Disease causing (Probably Deleterious)
KIAA1522	1	33235763	T	A	stopgain	1	0	Unknown	Unknown	Unknown	Unknown	Neutral	Disease causing (Probably Deleterious)
KIAA1522	1	33235783	G	A	nonsynonymous SNV	1	1	Deleterious	Tolerated	Benign	Benign	Neutral	Disease causing (Probably Deleterious)
KIAA1522	1	33235802	C	T	nonsynonymous SNV	1	0	Tolerated	Tolerated	Possibly damaging	Benign	Neutral	Disease causing (Probably Deleterious)
KIAA1522	1	33235937	G	A	nonsynonymous SNV	1	0	Deleterious	Deleterious	Probably damaging	Probably damaging	Deleterious	Disease causing (Probably Deleterious)
KIAA1522	1	33235945	T	C	nonsynonymous SNV	2	0	Deleterious	Deleterious	Probably damaging	Probably damaging	Deleterious	Disease causing (Probably Deleterious)
KIAA1522	1	33235952	G	A	nonsynonymous SNV	1	1	Deleterious	Tolerated	Benign	Benign	Neutral	Disease causing (Probably Deleterious)
KIAA1522	1	33236101	C	T	stopgain	1	1	Unknown	Unknown	Unknown	Unknown	Neutral	Disease causing (Probably Deleterious)
KIAA1522	1	33236107	G	T	stopgain	5	1	Unknown	Unknown	Unknown	Unknown	Deleterious	Disease causing (Probably Deleterious)
KIAA1522	1	33236156	G	C	nonsynonymous SNV	4	0	Tolerated	Tolerated	Benign	Benign	Deleterious	Disease causing (Probably Deleterious)
KIAA1522	1	33236174	G	C	nonsynonymous SNV	1	1	Tolerated	Deleterious	Probably damaging	Probably damaging	Deleterious	Disease causing (Probably Deleterious)
KIAA1522	1	33236183	G	A	nonsynonymous SNV	1	2	Tolerated	Deleterious	Probably damaging	Possibly damaging	Deleterious	Disease causing (Probably Deleterious)
KIAA1522	1	33236229	G	T	nonsynonymous SNV	1	1	Deleterious	Tolerated	Benign	Benign	Neutral	Polymorphism (Probably Harmless)
KIAA1522	1	33236287	C	T	nonsynonymous SNV	2	0	Deleterious	Deleterious	Probably damaging	Probably damaging	Deleterious	Disease causing (Probably Deleterious)
KIAA1522	1	33236345	C	T	nonsynonymous SNV	1	0	Deleterious	Deleterious	Probably damaging	Probably damaging	Deleterious	Disease causing (Probably Deleterious)
KIAA1522	1	33236364	G	T	nonsynonymous SNV	1	0	Tolerated	Tolerated	Possibly damaging	Possibly damaging	Neutral	Disease causing (Probably Deleterious)
KIAA1522	1	33237146	C	T	nonsynonymous SNV	1	0	Deleterious	Deleterious	Possibly damaging	Benign	Deleterious	Disease causing (Probably Deleterious)
KIAA1522	1	33237188	C	A	nonsynonymous SNV	1	2	Tolerated	Tolerated	Possibly damaging	Benign	Unknown	Disease causing (Probably Deleterious)
KIAA1522	1	33237230	C	T	nonsynonymous SNV	1	0	Deleterious	Tolerated	Benign	Benign	Neutral	Polymorphism (Probably Harmless)
KIAA1522	1	33237341	A	G	nonsynonymous SNV	1	0	Tolerated	Tolerated	Benign	Benign	Neutral	Disease causing (Probably Deleterious)
KIAA1522	1	33237404	G	T	nonsynonymous SNV	1	0	Deleterious	Tolerated	Possibly damaging	Benign	Neutral	Polymorphism (Probably Harmless)
KIAA1522	1	33237896	C	A	nonsynonymous SNV	1	0	Deleterious	Deleterious	Probably damaging	Probably damaging	Neutral	Disease causing (Probably Deleterious)
ZNF362	1	33741981	G	T	nonsynonymous SNV	1	0	Deleterious	Deleterious	Probably damaging	Probably damaging	Neutral	Disease causing (Probably Deleterious)
ZNF362	1	33742028	C	A	nonsynonymous SNV	1	0	Tolerated	Tolerated	Possibly damaging	Benign	Neutral	Disease causing (Probably Deleterious)
ZNF362	1	33745788	C	T	nonsynonymous SNV	1	0	Tolerated	Tolerated	Probably damaging	Probably damaging	Neutral	Polymorphism (Probably Harmless)
ZNF362	1	33745803	G	A	nonsynonymous SNV	1	0	Tolerated	Tolerated	Probably damaging	Possibly damaging	Neutral	Polymorphism (Probably Harmless)
ZNF362	1	33746046	G	A	nonsynonymous SNV	1	1	Deleterious	Tolerated	Probably damaging	Probably damaging	Unknown	Disease causing (Probably Deleterious)
ZNF362	1	33760887	G	T	nonsynonymous SNV	1	0	Deleterious	Deleterious	Probably damaging	Probably damaging	Deleterious	Disease causing (Probably Deleterious)
ZNF362	1	33764619	G	A	nonsynonymous SNV	1	1	Deleterious	Deleterious	Benign	Benign	Neutral	Disease causing (Probably Deleterious)
ZNF362	1	33764627	G	A	nonsynonymous SNV	1	0	Deleterious	Deleterious	Possibly damaging	Benign	Neutral	Disease causing (Probably Deleterious)
ZNF362	1	33764630	C	T	stopgain	2	0	Unknown	Unknown	Unknown	Unknown	Neutral	Disease causing (Probably Deleterious)
SFPQ	1	35656115	T	C	nonsynonymous SNV	1	0	Unknown	Deleterious	Probably damaging	Probably damaging	Deleterious	Disease causing (Probably Deleterious)
SFPQ	1	35658631	C	T	nonsynonymous SNV	1	2	Unknown	Deleterious	Probably damaging	Possibly damaging	Neutral	Disease causing (Probably Deleterious)
ZMYM4	1	35824639	C	A	nonsynonymous SNV	1	5	Deleterious	Deleterious	Possibly damaging	Possibly damaging	Neutral	Disease causing (Probably Deleterious)
ZMYM4	1	35873611	C	T	nonsynonymous SNV	1	0	Deleterious	Deleterious	Probably damaging	Probably damaging	Deleterious	Disease causing (Probably Deleterious)
CLSPN	1	36203017	G	A	nonsynonymous SNV	1	0	Deleterious	Deleterious	Probably damaging	Probably damaging	Neutral	Polymorphism (Probably Harmless)
CLSPN	1	36228819	T	A	nonsynonymous SNV	1	0	Deleterious	Deleterious	Probably damaging	Probably damaging	Deleterious	Disease causing (Probably Deleterious)
CLSPN	1	36230196	C	T	nonsynonymous SNV	2	0	Deleterious	Tolerated	Probably damaging	Probably damaging	Neutral	Disease causing (Probably Deleterious)
CLSPN	1	36230247	C	T	nonsynonymous SNV	1	0	Deleterious	Tolerated	Probably damaging	Probably damaging	Deleterious	Disease causing (Probably Deleterious)
CLSPN	1	36230258	T	G	nonsynonymous SNV	2	0	Deleterious	Deleterious	Possibly damaging	Benign	Deleterious	Disease causing (Probably Deleterious)
MAP7D1	1	36636584	G	A	nonsynonymous SNV	1	0	Tolerated	Tolerated	Benign	Benign	Deleterious	Polymorphism (Probably Harmless)
MAP7D1	1	36636749	T	G	nonsynonymous SNV	2	0	Deleterious	Deleterious	Possibly damaging	Benign	Neutral	Polymorphism (Probably Harmless)
MAP7D1	1	36636751	G	T	nonsynonymous SNV	2	0	Deleterious	Deleterious	Probably damaging	Probably damaging	Neutral	Polymorphism (Probably Harmless)
MAP7D1	1	36638110	C	A	nonsynonymous SNV	1	2	Deleterious	Tolerated	Probably damaging	Possibly damaging	Neutral	Polymorphism (Probably Harmless)
MAP7D1	1	36638116	G	A	nonsynonymous SNV	1	0	Deleterious	Deleterious	Probably damaging	Probably damaging	Neutral	Disease causing (Probably Deleterious)
MAP7D1	1	36638143	G	A	nonsynonymous SNV	1	1	Deleterious	Deleterious	Probably damaging	Probably damaging	Neutral	Disease causing (Probably Deleterious)
MAP7D1	1	36638206	G	A	nonsynonymous SNV	3	2 (1 Hom)	Deleterious	Deleterious	Probably damaging	Probably damaging	Neutral	Polymorphism (Probably Harmless)
MAP7D1	1	36642361	C	T	nonsynonymous SNV	3	0	Deleterious	Tolerated	Probably damaging	Probably damaging	Neutral	Disease causing (Probably Deleterious)
MAP7D1	1	36642367	C	T	nonsynonymous SNV	1	1	Deleterious	Deleterious	Probably damaging	Probably damaging	Neutral	Disease causing (Probably Deleterious)
MAP7D1	1	36643529	T	C	nonsynonymous SNV	1	0	Deleterious	Tolerated	Probably damaging	Probably damaging	Deleterious	Disease causing (Probably Deleterious)
MAP7D1	1	36643568	C	A	nonsynonymous SNV	1	0	Deleterious	Tolerated	Probably damaging	Probably damaging	Neutral	Disease causing (Probably Deleterious)
MAP7D1	1	36643569	C	A	nonsynonymous SNV	1	0	Tolerated	Tolerated	Probably damaging	Probably damaging	Neutral	Disease causing (Probably Deleterious)
MAP7D1	1	36643598	G	A	nonsynonymous SNV	1	0	Tolerated	Tolerated	Probably damaging	Probably damaging	Neutral	Disease causing (Probably Deleterious)
MAP7D1	1	36643620	G	T	nonsynonymous SNV	1	0	Deleterious	Deleterious	Probably damaging	Probably damaging	Neutral	Disease causing (Probably Deleterious)
MAP7D1	1	36643638	A	G	nonsynonymous SNV	1	1	Tolerated	Tolerated	Possibly damaging	Possibly damaging	Deleterious	Polymorphism (Probably Harmless)
MAP7D1	1	36643639	G	T	nonsynonymous SNV	1	1	Deleterious	Tolerated	Probably damaging	Possibly damaging	Deleterious	Disease causing (Probably Deleterious)
MAP7D1	1	36643713	C	T	nonsynonymous SNV	1	0	Tolerated	Tolerated	Possibly damaging	Benign	Deleterious	Polymorphism (Probably Harmless)
MAP7D1	1	36644043	C	A	nonsynonymous SNV	1	0	Tolerated	Tolerated	Possibly damaging	Benign	Neutral	Disease causing (Probably Deleterious)
THRAP3	1	36748237	C	T	nonsynonymous SNV	1	0	Deleterious	Deleterious	Probably damaging	Probably damaging	Deleterious	Disease causing (Probably Deleterious)
THRAP3	1	36748292	G	A	nonsynonymous SNV	1	0	Deleterious	Tolerated	Probably damaging	Probably damaging	Deleterious	Disease causing (Probably Deleterious)
THRAP3	1	36752436	A	G	nonsynonymous SNV	1	0	Deleterious	Tolerated	Probably damaging	Probably damaging	Neutral	Disease causing (Probably Deleterious)
THRAP3	1	36752628	G	A	nonsynonymous SNV	1	0	Deleterious	Tolerated	Probably damaging	Probably damaging	Deleterious	Disease causing (Probably Deleterious)
THRAP3	1	36757013	G	A	nonsynonymous SNV	1	0	Tolerated	Tolerated	Benign	Benign	Deleterious	Disease causing (Probably Deleterious)
SNIP1	1	38003417	C	T	nonsynonymous SNV	1	0	Deleterious	Tolerated	Benign	Benign	Deleterious	Disease causing (Probably Deleterious)
SNIP1	1	38006353	G	A	nonsynonymous SNV	1	0	Deleterious	Deleterious	Probably damaging	Benign	Neutral	Disease causing (Probably Deleterious)
[truncated: 27,138 more rows]

## Sheet: List_of_pLOF_variants_PPIgenes
Gene	Chr	Position	Ref	Alt	Consequence	Number of Cases with Alt All	Number of Controls with Alt All	Predicted LOF (SIFT)	Predicted LOF (SIFT4G)	Predicted LOF (PolyPhen2, HDIV)	Predicted LOF (PolyPhen2, HVAR)	Predicted LOF (LRT)	Predicted LOF (MutationTaster)
[truncated: 1,478 more rows]

[truncated: 6 more sheets: Association_test_ABgenes, Association_test_PHgenes, Association_test_PPIgenes, List_of_pLOF_and_PHsite_ABgenes, List_of_pLOF_and_PHsite_PHgenes, List_of_pLOF_and_PHsite_PPIgene]
