# Supplementary material for: Proteomic and genetic analyses of influenza A viruses identify pan-viral host targets
Source: Nat Commun. 2023 Sep 27;14:6030. doi: 10.1038/s41467-023-41442-z (PMC10533562; doi:10.1038/s41467-023-41442-z)
Supplement: Supplementary file 7 — Supplementary Data 4 [file 41467_2023_41442_MOESM7_ESM.xlsx]

## Sheet: Table_of_Contents
Tab Title	Short Description	Table Contents
IAVsiRNA_CellViability	Cell viability with siRNA knockdown for all target genes before screening against IAV infection	List of target genes from the IAV PPI and PH datasets with corresponding cell viability upon siRNA knockdown before IAV infection, reporting percent dead cells and dead cell counts, and percent live cells and live cell counts. Data from this table was used to generate Fig5B.
IAVsiRNA_Infectivity	IAV infection phenotype upon siRNA knockdown for all target genes	List of target genes from the IAV PPI and PH datasets with corresponding IAV infection phenotype upon siRNA knockdown. Table reports: raw FlowJo data output for each siRNA knockdown (singlet cell counts, and percent NP-positive (%NP+) cells as a readout for percent IAV infection) in each replicate, log2 fold change in IAV infection for each siRNA knockdown normalized to mean non-targeting (NT) co…
SARS2siRNA_CellViability	Cell viability with siRNA knockdown for all target genes before screening against SARS-CoV-2 infection	List of target genes from the IAV PPI and PH datasets with corresponding cell viability (percent live cells) upon siRNA knockdown before SARS-CoV-2 infection.
SARS2siRNA_Infectivity	SARS-CoV-2 infection phenotype upon siRNA knockdown for all target genes	List of target genes from the IAV PPI and PH datasets with corresponding SARS-CoV-2 infection phenotype upon siRNA knockdown. Table reports: SARS-CoV-2 titer (PFU equivalents/mL) for each siRNA knockdown in each replicate, the log2 fold change in SARS-CoV-2 titer for each siRNA knockdown normalized to non-targeting (NT) controls in each replicate, and the median log2 fold change for each siRNA kn…

## Sheet: IAVsiRNA_CellViability
siRNA Screen Set	siRNA Target Gene	%Ghost710+ (Percent Dead)	Ghost710+ Cell Count (Dead Cells Count)	%Ghost710- (Percent Live)	Ghost710- Cell Count (Alive Cells Count)
IAV PPI	ABCC1	3.35	2503	96.6	72249
IAV PPI	ACAT1	2.82	2871	97.2	98864
IAV PPI	ACO2	3.47	2611	96.5	72660
IAV PPI	ACSL3	1.63	1463	98.2	88307
IAV PPI	ADAR	5.15	3169	94.8	58370
IAV PPI	AGRN	2.65	2436	97	89099
IAV PPI	AHNAK	4.39	2539	95.6	55269
IAV PPI	AKAP8L	3.64	2421	96	63770
IAV PPI	ALDH2	3.17	2595	96.8	79219
IAV PPI	ANO3	2.19	2059	97.8	92063
IAV PPI	ANXA2	3.67	3088	95.9	80618
IAV PPI	ATP2A2	2.54	2225	97.4	85272
IAV PPI	ATP5J2	2.78	2314	97.2	80876
IAV PPI	ATP6V1A	6.29	3330	93.7	49587
IAV PPI	ATXN10	3.36	2067	96.6	59468
IAV PPI	BAG2	2.35	1987	97.6	82516
IAV PPI	BAG5	3.57	3191	96.4	86230
IAV PPI	C11orf58	2.71	2791	97.1	99835
IAV PPI	C6orf47	3.94	3056	95.1	73786
IAV PPI	CALU	3.96	2946	96	71358
IAV PPI	CAND1	1.96	1691	98	84472
IAV PPI	CANX	3.45	2440	96.5	68260
IAV PPI	CCAR2	2.2	1721	97.8	76518
IAV PPI	CCT3	2.51	2442	97.5	95032
IAV PPI	CCT4	4.33	3115	95.7	68829
IAV PPI	COL18A1	2.21	2207	97.6	97621
IAV PPI	COPB1	3.62	1902	96.4	50648
IAV PPI	COPG1	2.83	1691	97.2	57971
IAV PPI	CORO1C	6.83	1482	93.2	20224
IAV PPI	CPS1	1.85	1558	98	82606
IAV PPI	CPSF1	2.73	2989	97.1	106000
IAV PPI	CPSF2	3.67	3335	96.3	87513
IAV PPI	CPSF3	2.41	1784	97.6	72257
IAV PPI	CPSF4	3.01	2534	97	81624
IAV PPI	CPT1A	3.05	2246	96.9	71484
IAV PPI	CPT2	3.75	2726	96.2	69954
IAV PPI	CRAT	3.44	1996	96.5	55955
IAV PPI	CS	2.92	2795	97.1	92822
IAV PPI	CSE1L	2.42	1666	97.6	67223
IAV PPI	CTNNB1	4.11	2745	95.9	64102
IAV PPI	CYP24A1	3.34	1940	96.6	56192
IAV PPI	DAP3	3.46	2869	96.2	79822
IAV PPI	DARS	2.41	1745	97.6	70620
IAV PPI	DCTPP1	2.86	2216	97.1	75188
IAV PPI	DDX1	3.55	2314	96.4	62799
IAV PPI	DHCR7	2.48	1848	97.5	72728
IAV PPI	DHX15	1.25	1288	98.6	101000
IAV PPI	DHX9	3.23	2722	96.7	81474
IAV PPI	DNAAF5	2.47	2248	97.5	88779
IAV PPI	DNAJA1	5.05	2994	94.9	56310
IAV PPI	DNAJC7	1.6	1532	98.4	94182
IAV PPI	DYNC1H1	3.68	2576	96.3	67411
IAV PPI	EEF1B2	1.84	1613	98.1	85849
IAV PPI	EEF1D	2.73	2654	97.3	94553
IAV PPI	ENY2	3.7	2670	96.3	69416
IAV PPI	EPRS	2.91	2625	97.1	87464
IAV PPI	ERLEC1	4.23	1794	95.8	40627
IAV PPI	ERLIN2	2.57	2209	97.2	83574
IAV PPI	ETFA	1.49	269	98.5	17775
IAV PPI	FANCI	3.73	2657	96.3	68554
IAV PPI	FDFT1	2.08	1242	97.6	58196
IAV PPI	FIP1L1	2.25	1875	97.6	81530
IAV PPI	GBF1	2.98	2656	97	86540
IAV PPI	GCN1	2.5	1610	97.5	62834
IAV PPI	GLS	3.89	2249	96.1	55569
IAV PPI	GPC6	2.92	2231	96.9	73955
IAV PPI	GTF2I	2.85	2682	97.1	91500
IAV PPI	HADHA	3.36	3576	96.2	102000
IAV PPI	HADHB	3.98	3703	95.5	88766
IAV PPI	HEATR1	1.87	1391	98.1	72811
IAV PPI	HNRNPA0	2.62	2559	97.1	94962
IAV PPI	HNRNPAB	3.13	2908	96.9	89855
IAV PPI	HNRNPC	4.97	1014	95	19393
IAV PPI	HNRNPR	2.48	2467	97.1	96623
IAV PPI	HNRNPUL1	2.99	2269	96.7	73401
IAV PPI	HNRNPUL2	3.86	3519	95.6	87094
IAV PPI	HSD17B12	1.68	1872	98.1	109000
IAV PPI	HSPA2	3.56	2364	96.4	64072
IAV PPI	HSPA4	1.93	2022	97.9	102000
IAV PPI	HSPA8	2.71	2107	97	75458
IAV PPI	HSPB1	4.02	2165	96	51718
IAV PPI	HSPH1	1.61	1523	98.2	92971
IAV PPI	HYOU1	3.68	2970	96.3	77759
IAV PPI	IARS	2.65	1785	97.3	65583
IAV PPI	IDH2	2.77	2279	97.2	80084
IAV PPI	IFI16	1.82	1914	98	103000
IAV PPI	ILF2	3.56	1998	96.4	54101
IAV PPI	ILF3	4.39	3392	95.6	73835
IAV PPI	IMMT	3.42	2922	96.6	82474
IAV PPI	INF2	3.96	2757	96	66863
IAV PPI	IPO4	2.56	2456	97.4	93317
IAV PPI	IPO5	2.65	2530	97.1	92813
IAV PPI	IPO7	1.66	1731	98.3	102000
IAV PPI	IRS1	3.84	2694	95.9	67295
IAV PPI	IRS2	2.17	1582	97.8	71228
IAV PPI	LAD1	2.85	2725	97.1	92768
IAV PPI	LAMA5	3.55	2805	96	75882
IAV PPI	LAMB1	3.09	2565	96.6	80308
IAV PPI	LENG8	2.89	2222	97.1	74625
IAV PPI	LRPPRC	3.98	2541	96	61197
IAV PPI	LRRC59	3.58	2421	96.4	65283
IAV PPI	LRRD1	3	2736	97	88502
IAV PPI	MARS	3.48	2338	96.5	64916
IAV PPI	MAZ	1.77	455	98.2	25182
IAV PPI	MCM3AP	2.37	1783	97.6	73552
IAV PPI	MDN1	2.64	1934	97.4	71344
IAV PPI	MLF2	3.03	2561	97	81942
IAV PPI	MMAB	2.69	1634	97.3	59008
IAV PPI	MRPL1	3.3	2414	96.7	70635
IAV PPI	MRPL18	4.37	4692	95.2	102000
IAV PPI	MRPL22	2.11	1926	97.6	89301
IAV PPI	MRPL4	1.33	1152	98.5	85355
IAV PPI	MRPL44	4.22	3656	95.1	82326
IAV PPI	MRPL49	2.86	1921	97.1	65128
IAV PPI	MRPL50	2.83	2099	96.8	71810
IAV PPI	MRPS18B	2.53	2594	97.2	99782
IAV PPI	MRPS22	4.85	5291	94.7	103000
IAV PPI	MRPS27	1.82	1623	98	87622
IAV PPI	MRPS30	1.77	1784	98	98528
IAV PPI	MRPS31	2.82	2812	96.9	96683
IAV PPI	MRPS34	2.63	2452	97.1	90540
IAV PPI	MRPS35	2.82	2422	96.9	83119
IAV PPI	MRPS5	2.1	1793	97.6	83292
IAV PPI	MRPS9	4.46	4269	95.2	91148
IAV PPI	MSMO1	1.81	1832	97.8	98777
IAV PPI	MYH10	1.86	1651	97.8	86961
IAV PPI	MYH14	3.91	3116	96.1	76539
IAV PPI	MYO1C	2.78	2184	97.2	76369
IAV PPI	NAP1L1	2.69	2535	97.1	91467
IAV PPI	NCAPG2	5.63	4179	94.3	70090
IAV PPI	NIPSNAP1	3.03	3205	96.7	102000
IAV PPI	NOC2L	2.81	2044	97.2	70558
IAV PPI	NOP9	1.84	1338	98.2	71425
IAV PPI	NP	4.18	3536	95.8	81027
IAV PPI	NP	3.96	3148	96	76289
IAV PPI	NP	3.42	2723	96.6	76956
IAV PPI	NP	4.04	3372	95.9	80138
IAV PPI	NP	4.17	3301	95.8	75771
IAV PPI	NP	3.81	3110	96.2	78558
IAV PPI	NP	4.75	4477	94.9	89438
IAV PPI	NP	3.78	3403	95.8	86342
IAV PPI	NP	3.35	3037	96.3	87170
IAV PPI	NP	3.02	2658	96.6	84904
IAV PPI	NT	2.71	2093	97.3	75151
IAV PPI	NT	2.49	1927	97.5	75461
IAV PPI	NT	1.73	1328	98.3	75536
IAV PPI	NT	1.52	1258	98.5	81419
IAV PPI	NT	1.56	1193	98.4	75064
IAV PPI	NT	1.59	1286	98.4	79482
IAV PPI	NT	0.95	954	98.9	99383
IAV PPI	NT	1.1	1077	98.7	96194
IAV PPI	NT	1.42	1367	98.4	94713
IAV PPI	NT	1	933	98.8	91883
IAV PPI	NUP205	2.8	1677	97.2	58226
IAV PPI	NUP93	2.34	1822	97.6	75947
IAV PPI	P4HB	1.74	1692	98.3	95537
IAV PPI	PABPC4	1.81	1726	97.9	93139
IAV PPI	PCID2	2.89	2504	97.1	83991
IAV PPI	PCMTD1	2.36	2412	97.4	99631
IAV PPI	PCNA	2.18	1911	97.8	85571
IAV PPI	PCYOX1	3.28	2490	96.7	73450
IAV PPI	PDCD2	2.83	1576	97.2	54167
IAV PPI	PDS5A	4.07	2494	95.9	58836
IAV PPI	PIK3CA	2.54	1916	97.4	73445
IAV PPI	PIK3R2	2.16	1632	97.8	73838
IAV PPI	PON2	2.23	1989	97.8	87232
IAV PPI	PRDX3	3.17	2344	96.8	71611
IAV PPI	PRKDC	2.07	1447	97.7	68415
IAV PPI	PRPF39	3.34	2943	96.6	85088
IAV PPI	PTCD3	2.16	288	97.7	13050
IAV PPI	PYGB	3.06	2731	96.9	86470
IAV PPI	RACK1	3.07	2904	96.7	91476
IAV PPI	RALY	1.85	1474	98	77910
IAV PPI	RAN	3.32	1661	96.7	48419
IAV PPI	RARS	1.77	1126	98.2	62476
IAV PPI	RCN2	3.52	2858	96.5	78271
IAV PPI	REEP5	3.05	2579	96.9	81955
IAV PPI	RNF213	3.62	2990	96.4	79667
IAV PPI	RNH1	2.62	2559	97.1	95031
IAV PPI	RPL10A	2.18	662	97.8	29764
IAV PPI	RPL13A	2.46	837	97.5	33147
IAV PPI	RPL35	3.07	1231	96.9	38834
IAV PPI	RPN1	2.99	1928	97	62468
IAV PPI	RPN2	1.93	1141	97.9	57765
IAV PPI	RPSA	2.56	817	97.4	31086
IAV PPI	RRAS2	2.03	2222	97.8	107000
IAV PPI	RUVBL1	2.26	2402	97.5	104000
IAV PPI	RUVBL2	2.42	1657	97.4	66638
IAV PPI	S100A10	2.68	2194	97	79490
IAV PPI	SDC1	6.84	2585	92.9	35082
IAV PPI	SEL1L	3.42	2951	96.6	83216
IAV PPI	SERBP1	4.19	2835	95.8	64753
IAV PPI	SF3B1	2.38	1197	97.4	49007
IAV PPI	SF3B2	2.04	1071	97.8	51298
IAV PPI	SF3B3	4.8	3588	94.7	70815
IAV PPI	SGPL1	2.33	1817	97.4	75925
IAV PPI	SIRT1	2.81	2654	97	91435
IAV PPI	SLIRP	2.01	2180	97.8	106000
IAV PPI	SMC2	3.02	2518	97	80799
IAV PPI	SMC4	3.12	1942	96.9	60321
IAV PPI	SNRPD2	2.83	1448	96.7	49523
IAV PPI	SNRPF	1.8	1023	98	55803
IAV PPI	SPTLC1	2.45	1967	97.2	78029
IAV PPI	SQSTM1	3.16	2542	96.7	77815
IAV PPI	SRSF2	2.02	2083	97.8	101000
IAV PPI	SSB	2	1033	98	50613
IAV PPI	STAU1	6.69	4529	93.3	63153
IAV PPI	SUPT16H	3.84	3622	96.2	90712
IAV PPI	SVIL	4	2871	95.5	68538
IAV PPI	SYNCRIP	2.62	2050	97.1	75970
IAV PPI	TCP1	2.68	2009	97.3	73027
IAV PPI	THUMPD1	1.82	1476	98.1	79441
IAV PPI	TMEM55B	2.91	1871	97.1	62504
IAV PPI	TNPO1	3.25	1887	96.7	56205
IAV PPI	TNPO3	2.4	1941	97.6	78881
IAV PPI	TOMM22	5.33	3412	94.7	60601
IAV PPI	TPM4	2.48	1431	97.2	56165
IAV PPI	TUBB4B	3.05	1446	96.9	45949
IAV PPI	UBR5	1.36	1229	98.5	88899
IAV PPI	UNC45A	2.08	1529	97.9	71995
IAV PPI	UTP20	2.74	2275	97.2	80622
IAV PPI	VCL	3.43	2599	96.5	73074
IAV PPI	VCP	2.23	1636	97.8	71614
IAV PPI	VDAC2	3.19	2234	96.8	67798
IAV PPI	WDR33	2.49	2479	97.3	96730
IAV PPI	XPO1	2	1238	98	60740
IAV PPI	XPO5	2.48	2355	97.5	92627
IAV PPI	XPOT	4.84	3039	95.2	59778
IAV PPI	ZC3HAV1	1.61	1415	98.2	86431
IAV PPI	ZFR	5.14	4407	94.8	81229
IAV PPI	ZNF326	3.37	2802	96.3	80017
IAV PPI	ZNF346	2.71	2503	97.3	89979
IAV PH	AKT1	2.68	1132	97.3	41096
IAV PH	AKT2	1.91	1115	98.1	57213
IAV PH	AKT3	1.49	905	98.5	59688
IAV PH	ATM	2.29	1154	97.7	49127
IAV PH	ATP6V1B1	2.68	853	97.3	30957
IAV PH	ATR	1.54	858	98.4	54761
IAV PH	AURKA	1.49	514	98.5	34037
IAV PH	AURKB	1.04	367	98.9	34910
IAV PH	BCKDK	1.92	959	98	48883
IAV PH	BCR	2	1085	98	53026
IAV PH	CAD	2.41	992	97.6	40217
IAV PH	CAMK2A	1.43	1093	98.5	75073
IAV PH	CAMK2G	3.42	2342	96.6	66196
IAV PH	CDC7	1.74	869	98.2	49009
IAV PH	CDK1	1.61	283	98.3	17336
IAV PH	CDK2	2.72	1791	97.3	64087
IAV PH	CDK4	1.81	1033	98.2	55936
IAV PH	CDK5	3.09	1996	96.9	62671
IAV PH	CLK2	1.82	1104	98.2	59685
IAV PH	CSNK1A1	2.52	1247	97.5	48311
IAV PH	CSNK2A1	1.88	1058	98.1	55197
IAV PH	CSNK2A2	2.66	1761	97.3	64381
IAV PH	DAPK1	2.12	972	97.8	44769
IAV PH	DBNL	2.69	1691	97.3	61052
IAV PH	DYRK2	1.63	753	98.4	45366
IAV PH	EIF2AK2	1.67	1149	98.3	67533
IAV PH	GSK3A	1.91	1089	98.1	55910
IAV PH	GSK3B	2.1	1263	97.9	58844
IAV PH	HIPK2	1.81	936	98.2	50784
IAV PH	HMGA1	2.04	1174	97.9	56244
IAV PH	ILK	1.73	831	98.3	47098
IAV PH	IWS1	1.68	997	98.3	58471
IAV PH	LARP7	2.4	1334	97.6	54164
IAV PH	LATS1	1.45	778	98.5	53018
IAV PH	LATS2	2.2	1316	97.8	58561
IAV PH	MAP2K1	1.54	951	98.4	60816
IAV PH	MAP2K3	2.51	1349	97.5	52326
IAV PH	MAP2K4	1.76	906	98.2	50453
IAV PH	MAP2K6	1.44	1024	98.5	70202
IAV PH	MAPK12	1.53	902	98.5	58132
IAV PH	MAPK13	1.92	1367	98.1	69892
IAV PH	MAPK3	1.85	591	98.1	31391
IAV PH	MAPKAPK2	2.27	1182	97.7	50850
IAV PH	MAPKAPK3	1.11	716	98.9	63752
IAV PH	MAPKAPK5	3.14	1763	96.8	54414
IAV PH	MBD1	1.72	887	98.3	50607
IAV PH	MTOR	1.92	734	98	37493
IAV PH	NLK	3.03	1895	97	60573
IAV PH	NP	4.22	2263	95.8	51328
IAV PH	NP	3.26	1635	96.7	48564
IAV PH	NP	2.91	1529	97.1	51024
IAV PH	NP	3.32	1866	96.7	54329
IAV PH	NT	2.84	1326	97.1	45327
IAV PH	NT	2.48	1182	97.5	46501
IAV PH	NT	2.65	1337	97.3	49150
IAV PH	NT	2.99	1561	97	50666
IAV PH	PAK1	1.98	1173	98	57971
IAV PH	PAK2	2.45	1349	97.5	53641
IAV PH	PDCD5	1.34	565	98.6	41690
IAV PH	PDPK1	1.09	690	98.9	62890
IAV PH	PIM1	2.03	1289	97.9	62225
IAV PH	PLK1	4.87	612	95.1	11948
IAV PH	PRKACA	1.72	1051	98.3	59971
IAV PH	PRKCA	1.55	914	98.4	57934
IAV PH	PRKCB	1.7	19	97.9	1096
IAV PH	PRKCE	2.35	1319	97.6	54853
IAV PH	PRKCQ	1.84	819	98.1	43652
IAV PH	PRKD1	2.28	1156	97.7	49421
IAV PH	PRKDC	1.66	874	98.3	51924
IAV PH	PRKG1	1.37	879	98.6	63303
IAV PH	PRKG2	2.12	1214	97.8	56078
IAV PH	RAF1	2.27	811	97.7	34881
IAV PH	RPS6KA1	4.28	2270	95.7	50690
IAV PH	RPS6KA3	1.47	675	98.5	45365
IAV PH	RPS6KB1	2.01	849	98	41273
IAV PH	RPS6KB2	1.73	1039	98.2	58844
IAV PH	SGK1	1.9	1021	98.1	52613
IAV PH	SGK3	1.67	1003	98.3	58963
IAV PH	SRRM2	1.92	1111	98.1	56876
IAV PH	SRSF3	1.51	575	98.5	37377
IAV PH	STMN1	1.5	809	98.5	53173
IAV PH	TAOK2	1.61	849	98.4	51992
IAV PH	THRAP3	1.83	909	98.1	48739
IAV PH	TRIM28	1.87	1169	98.1	61208
IAV PH	VIM	2.23	1005	97.8	43965
IAV PH	WNK1	2.08	985	97.9	46354

## Sheet: IAVsiRNA_Infectivity
siRNA Screen Set	siRNA Target Gene	Raw Data (FlowJo Output)				Log2 Fold Change (Experimental siRNA Normalized to Mean NT)				Mean Log2 Fold Change and Standard Deviation
		Singlet Cell Count		%NP+ (% IAV Infection)		Log2 Fold Change (Singlet Cell Count)		Log2 Fold Change (%NP+)		Mean Log2 Fold Change (%NP+)	StDev
		Replicate 1	Replicate 2	Replicate 1	Replicate 2	Replicate 1	Replicate 2	Replicate 1	Replicate 2
IAV PPI	ABCC1	19808	52703	2.67	1.85	-0.458499	1.07706	-2.62098	-2.84764	-2.73431	0.160269
IAV PPI	ACAT1	30488	27574	12.1	10.2	0.163659	0.142483	-0.138226	0.400962	0.131368	0.381264
IAV PPI	ACO2	16077	13080	27.5	20.4	-0.759584	-0.933463	1.0462	1.40096	1.22358	0.250856
IAV PPI	ACSL3	13092	16053	25.8	9.83	-1.0559	-0.637983	-0.0426986	0.347656	0.152479	0.276023
IAV PPI	ADAR	22053	26518	5.75	5.75	-0.303607	0.0861465	-1.2116	-0.425973	-0.818786	0.555522
IAV PPI	AGRN	2611	25334	15.1	12.8	-3.38191	0.0202494	-0.815521	0.728537	-0.0434921	1.09181
IAV PPI	AHNAK	22110	18718	1.49	1.94	-0.299883	-0.416399	-3.15985	-1.99348	-2.57666	0.824748
IAV PPI	AKAP8L	10759	19373	10.6	5.18	-1.33904	-0.366778	-1.32601	-0.576583	-0.951294	0.529922
IAV PPI	ALDH2	36095	21805	5.72	6.71	0.407217	-0.196166	-1.21915	-0.203222	-0.711184	0.718367
IAV PPI	ANO3	740	7142	0.946	0.532	-5.20091	-1.80643	-4.11791	-4.64566	-4.38179	0.373178
IAV PPI	ANXA2	1042	17969	7.87	3.11	-4.70716	-0.475315	-1.75563	-1.31262	-1.53413	0.313258
IAV PPI	ATP2A2	12861	6076	40.5	22.9	-1.08158	-2.03963	1.30203	0.782115	1.04207	0.367635
IAV PPI	ATP5J2	17558	24567	1.65	1.47	-0.632454	-0.0241038	-3.0127	-2.39372	-2.70321	0.437682
IAV PPI	ATP6V1A	113	6577	2.65	2.49	-7.91212	-1.92532	-2.63183	-2.41902	-2.52542	0.150482
IAV PPI	ATXN10	13827	10472	55.2	21.4	-0.977094	-1.25429	1.74877	0.684378	1.21658	0.752642
IAV PPI	BAG2	3250	25722	23.2	4.87	-3.06607	0.0421774	0.498231	-1.45124	-0.476504	1.37848
IAV PPI	BAG5	4374	14845	35.3	16.6	-2.63756	-0.750848	1.10377	0.31795	0.710863	0.555662
IAV PPI	C11orf58	11306	48487	10.9	3.5	-1.26749	0.956773	-1.28574	-1.14218	-1.21396	0.101513
IAV PPI	C6orf47	365	27518	27.4	6.77	-6.22054	0.13955	0.0441062	-0.190379	-0.0731364	0.165806
IAV PPI	CALU	27459	17922	20.5	21.7	0.0126968	-0.479094	0.622391	1.49009	1.05624	0.613555
IAV PPI	CAND1	12192	20235	21.7	7.81	-1.15865	-0.303973	0.401802	-0.769839	-0.184018	0.828475
IAV PPI	CANX	478	6057	6.28	6.26	-5.83143	-2.04415	-1.38706	-1.089	-1.23803	0.210759
IAV PPI	CCAR2	134	12890	10.4	3.13	-7.66621	-0.954573	-0.65931	-2.089	-1.37415	1.01094
IAV PPI	CCT3	53334	52141	9.68	4.13	0.970473	1.06159	-0.762814	-1.68902	-1.22592	0.654926
IAV PPI	CCT4	20882	25123	0.168	0.394	-0.382322	0.0081833	-6.61129	-5.07889	-5.84509	1.08357
IAV PPI	COL18A1	7245	24075	5.42	2.6	-1.90952	-0.0532897	-2.2937	-1.57102	-1.93236	0.511013
IAV PPI	COPB1	10857	19278	3.17	3.3	-1.32596	-0.37387	-2.37334	-2.0127	-2.19302	0.255014
IAV PPI	COPG1	8445	12346	8.61	2.45	-1.68841	-1.01678	-0.931808	-2.44238	-1.68709	1.06814
IAV PPI	CORO1C	1417	1716	0.988	1.81	-4.26367	-3.8637	-3.75258	-2.09355	-2.92306	1.17311
IAV PPI	CPS1	3720	21283	19.9	5.15	-2.87121	-0.231124	-0.417301	-0.584963	-0.501132	0.118554
IAV PPI	CPSF1	11760	22541	14.9	6.11	-1.21069	-0.148274	-0.834757	-0.338363	-0.58656	0.351004
IAV PPI	CPSF2	31640	30019	18.4	16.3	0.217167	0.26505	0.466473	1.07727	0.771869	0.431895
IAV PPI	CPSF3	32624	32982	9.63	7.97	0.261351	0.400853	-0.467625	0.0450448	-0.21129	0.362512
IAV PPI	CPSF4	28675	32428	22.1	15.6	0.0752112	0.376415	0.730813	1.01394	0.872376	0.2002
IAV PPI	CPT1A	13891	21174	22.1	9.39	-0.970432	-0.238532	0.428153	-0.504036	-0.0379415	0.659157
IAV PPI	CPT2	12067	17618	7.1	5.64	-1.17352	-0.503775	-0.907342	-0.45384	-0.680591	0.320675
IAV PPI	CRAT	8445	8300	34.8	15.5	-1.68841	-1.58964	1.08319	0.219035	0.651115	0.611052
IAV PPI	CS	47400	32373	8.96	9.27	0.800305	0.373966	-0.571662	0.263034	-0.154314	0.59022
IAV PPI	CSE1L	21243	29224	0.311	0.209	-0.357595	0.226328	-5.72283	-5.99359	-5.85821	0.19145
IAV PPI	CTNNB1	12648	15427	8.35	5.76	-1.10567	-0.695368	-0.673385	-0.423466	-0.548426	0.176719
IAV PPI	CYP24A1	1084	11880	21.3	5.29	-4.65015	-1.07229	0.37496	-1.33189	-0.478467	1.20693
IAV PPI	DAP3	2262	14386	14.9	5.38	-3.58891	-0.79616	-0.834757	-0.521929	-0.678343	0.221203
IAV PPI	DARS	7212	24185	7.07	6.03	-1.91611	-0.0467129	-1.21611	-1.143	-1.17956	0.0516953
IAV PPI	DCTPP1	25044	25731	8.98	2.62	-0.120117	0.0426821	-0.871106	-2.34559	-1.60835	1.04262
IAV PPI	DDX1	11829	9865	16	10.7	-1.20225	-1.34043	0.264839	0.470004	0.367421	0.145074
IAV PPI	DHCR7	5311	976	11	8.71	-2.35753	-4.6778	-0.57839	-0.612488	-0.595439	0.0241113
IAV PPI	DHX15	3710	41771	12	3.11	-2.87509	0.741676	-1.14704	-1.31262	-1.22983	0.117086
IAV PPI	DHX9	10069	11699	55.9	39.3	-1.43466	-1.09444	2.06962	2.34692	2.20827	0.196086
IAV PPI	DNAAF5	20367	28654	4.46	1.79	-0.418349	0.197911	-1.88078	-2.8952	-2.38799	0.717306
IAV PPI	DNAJA1	19973	27404	2.46	1.28	-0.446531	0.133561	-2.4365	-2.59339	-2.51495	0.110937
IAV PPI	DNAJC7	10691	22464	96.7	86.2	-1.34819	-0.153211	2.55762	2.69445	2.62604	0.0967551
IAV PPI	DYNC1H1	27657	26410	2.39	1.32	0.0230624	0.0802588	-2.78081	-3.33462	-3.05772	0.391604
IAV PPI	EEF1B2	8431	20612	47.8	10.9	-1.69081	-0.277341	1.54112	-0.288905	0.626106	1.29402
IAV PPI	EEF1D	7472	9763	13.5	7.74	-1.86502	-1.35543	-0.282934	-0.782828	-0.532881	0.353478
IAV PPI	ENY2	14754	8076	40.5	43.5	-0.883476	-1.62911	1.30203	1.70778	1.50491	0.286911
IAV PPI	EPRS	4304	10776	6.83	3.49	-2.66083	-1.213	-1.26594	-1.93193	-1.59893	0.470932
IAV PPI	ERLEC1	2913	9492	19.2	9.33	-3.224	-1.39604	0.225213	-0.513284	-0.144036	0.522196
IAV PPI	ERLIN2	1	2519	N/A	3.53	-14.7323	-3.3099	N/A	-1.12987	-1.12987	N/A
IAV PPI	ETFA	27519	22253	12.1	12	0.0158458	-0.166826	-0.138226	0.635428	0.248601	0.547056
IAV PPI	FANCI	58	4074	1.72	6.36	-8.87431	-2.61631	-3.25541	-1.06613	-2.16077	1.54805
IAV PPI	FDFT1	950	5311	4.95	3.46	-4.84051	-2.23377	-2.42457	-1.15876	-1.79167	0.89506
IAV PPI	FIP1L1	5141	11056	13.6	5.7	-2.40446	-1.176	-0.966463	-0.438573	-0.702518	0.373275
IAV PPI	GBF1	27124	30308	14.9	5.83	-0.00501231	0.278873	-0.140581	-1.19167	-0.666123	0.743229
IAV PPI	GCN1	16154	16535	29	9.42	-0.752691	-0.595302	0.82016	-0.499434	0.160363	0.933094
IAV PPI	GLS	11295	11550	8.77	5.55	-1.2689	-1.11293	-0.602584	-0.477047	-0.539816	0.0887681
IAV PPI	GPC6	4438	6911	2.16	1.29	-2.6166	-1.85386	-3.62097	-2.58216	-3.10157	0.734544
IAV PPI	GTF2I	28652	27634	11.5	3.01	0.0740536	0.145619	-0.51426	-2.1454	-1.32983	1.15339
IAV PPI	HADHA	2860	13524	41.2	34	-3.2505	-0.885304	0.632575	2.13793	1.38525	1.06445
IAV PPI	HADHB	10139	18143	66.5	18.8	-1.42467	-0.461412	1.32328	1.28313	1.30321	0.0283966
IAV PPI	HEATR1	5225	11734	17.6	5.09	-2.38108	-1.09013	0.0996821	-1.3875	-0.643907	1.05159
IAV PPI	HNRNPA0	32	11851	21.9	18.1	-9.73229	-1.07582	-0.279139	1.22838	0.474622	1.06598
IAV PPI	HNRNPAB	17749	33810	17.2	11.6	-0.616845	0.436625	0.369176	0.586518	0.477847	0.153684
IAV PPI	HNRNPC	1559	4297	0.641	1.7	-4.12589	-2.53942	-4.37676	-2.184	-3.28038	1.55052
IAV PPI	HNRNPR	4888	17940	41.2	27.6	-2.47727	-0.477646	0.632575	1.83706	1.23482	0.851701
IAV PPI	HNRNPUL1	2696	19332	6.9	3.09	-3.33569	-0.369835	-1.9454	-1.32193	-1.63366	0.440862
IAV PPI	HNRNPUL2	16806	40580	3.62	1.17	-0.695606	0.699943	-2.87601	-2.72303	-2.79952	0.108174
IAV PPI	HSD17B12	9613	30866	12.4	4.77	-1.50152	0.305193	-1.09973	-0.695546	-0.897638	0.285801
IAV PPI	HSPA2	1366	14678	6.37	2.94	-4.31655	-0.76717	-1.36653	-2.17934	-1.77294	0.574748
IAV PPI	HSPA4	1670	9198	1.14	5.61	-4.02666	-1.44143	-4.54296	-0.461534	-2.50225	2.88601
IAV PPI	HSPA8	1155	28993	14.4	7.48	-4.55862	0.214879	-0.884001	-0.0464967	-0.465249	0.592205
IAV PPI	HSPB1	7973	7758	3.67	2.77	-1.77139	-1.68707	-1.85938	-1.47965	-1.66951	0.268511
IAV PPI	HSPH1	15436	40459	6.65	2.6	-0.818283	0.695635	-1.99864	-1.57102	-1.78483	0.302373
IAV PPI	HYOU1	28164	23979	4.11	4.02	0.04927	-0.059054	-1.69602	-0.942339	-1.31918	0.532935
IAV PPI	IARS	8116	6000	52.2	39.1	-1.74574	-2.05779	1.66816	1.55394	1.61105	0.0807663
IAV PPI	IDH2	31433	27478	16.5	16.4	0.207698	0.137452	0.309233	1.08609	0.697661	0.54932
IAV PPI	IFI16	3858	8461	42.4	38.3	-2.81866	-1.56193	0.673995	2.30974	1.49187	1.15664
IAV PPI	ILF2	4745	5029	23.7	15.5	-2.5201	-2.31248	0.831654	1.00466	0.918158	0.122335
IAV PPI	ILF3	11658	16907	24.3	11.2	-1.22326	-0.563205	0.867723	0.535892	0.701808	0.23464
IAV PPI	IMMT	36179	28951	23	21.1	0.41057	0.212788	0.788401	1.44964	1.11902	0.467564
IAV PPI	INF2	11406	15671	1.31	0.791	-1.25479	-0.672728	-3.34559	-3.28779	-3.31669	0.0408771
IAV PPI	IPO4	37049	39697	8.48	3.7	0.444852	0.668205	-0.953757	-1.84764	-1.4007	0.632068
IAV PPI	IPO5	22	10624	22.7	14.8	-10.2729	-1.2335	-0.227377	0.93799	0.355306	0.824039
IAV PPI	IPO7	22403	12513	15.5	4.49	-0.28089	-0.997398	-0.0836252	-1.56845	-0.826035	1.04993
IAV PPI	IRS1	496	831	4.23	9.99	-5.7781	-4.90983	-2.65134	0.37095	-1.1402	2.13708
IAV PPI	IRS2	9235	7883	11.9	4.45	-1.5594	-1.66401	-0.464932	-1.58136	-1.02314	0.789431
IAV PPI	LAD1	14682	11774	6.5	7.88	-0.890534	-1.08522	-1.03472	0.0286607	-0.50303	0.751925
IAV PPI	LAMA5	607	8372	13	3.17	-5.48674	-1.57718	-1.03156	-1.28505	-1.15831	0.179247
IAV PPI	LAMB1	5931	24543	16.1	6.7	-2.19823	-0.0255138	-0.723009	-0.205374	-0.464191	0.366023
IAV PPI	LENG8	10527	22181	42.2	21.2	-1.37049	-0.171501	1.36135	0.670831	1.01609	0.48827
IAV PPI	LRPPRC	29913	33095	9.4	6.77	0.13619	0.405788	-0.5025	-0.190379	-0.34644	0.220703
IAV PPI	LRRC59	3105	7336	6.92	3.15	-3.13192	-1.76776	-1.24705	-2.07981	-1.66343	0.58885
IAV PPI	LRRD1	43970	54741	29.2	28.5	0.691937	1.1318	1.13274	1.88336	1.50805	0.530768
IAV PPI	MARS	17084	22759	10.3	2.23	-0.671936	-0.134388	-0.673249	-2.57812	-1.62568	1.34695
IAV PPI	MAZ	15703	19173	6.78	2.56	-0.793542	-0.381749	-0.973876	-1.59339	-1.28363	0.438063
IAV PPI	MCM3AP	4199	9355	2.86	1.45	-2.69646	-1.41702	-2.52181	-3.19911	-2.86046	0.478925
IAV PPI	MDN1	5642	17113	24.5	5.36	-2.2703	-0.545733	0.576888	-1.31293	-0.36802	1.3363
IAV PPI	MLF2	6231	25204	34.8	11.7	-2.12705	0.0128273	1.08319	-0.186724	0.448235	0.897968
IAV PPI	MMAB	10364	10559	28.9	14.9	-1.393	-1.24235	0.815176	0.162079	0.488628	0.461809
IAV PPI	MRPL1	34177	36981	12.3	3.89	0.328444	0.565959	-0.114575	-0.989765	-0.55217	0.618853
IAV PPI	MRPL18	1032	15392	18.2	17.3	-4.72107	-0.698645	-0.546131	1.16317	0.308517	1.20866
IAV PPI	MRPL22	3074	23126	6.08	3.81	-3.14639	-0.11131	-2.12793	-1.01974	-1.57384	0.783603
IAV PPI	MRPL4	296	13228	12.8	5.31	-6.52284	-0.917231	-1.05393	-0.540823	-0.797374	0.362818
IAV PPI	MRPL44	9949	36151	17.3	3.69	-1.45196	0.53321	-0.619298	-1.06591	-0.842606	0.315806
IAV PPI	MRPL49	11089	20806	44	24.1	-1.29545	-0.263826	1.42161	0.8558	1.13871	0.400088
IAV PPI	MRPL50	2076	9054	32.3	19.8	-3.7127	-1.4642	0.281464	1.35789	0.819679	0.76115
IAV PPI	MRPS18B	30528	33356	34.3	4.23	0.165551	0.417121	0.368139	-0.868877	-0.250369	0.874703
IAV PPI	MRPS22	2269	17572	25.3	14	-3.58445	-0.507547	-0.0709323	0.85782	0.393444	0.656727
IAV PPI	MRPS27	389	10232	33.7	29.4	-6.12867	-1.28774	0.342679	1.92821	1.13544	1.12114
IAV PPI	MRPS30	2602	9082	46.1	10.8	-3.38689	-1.45974	0.794697	0.483424	0.639061	0.220103
IAV PPI	MRPS31	1832	38412	12.2	6.05	-3.89309	0.620732	-1.12319	-0.3526	-0.737894	0.544889
IAV PPI	MRPS34	1900	24305	12.2	6.44	-3.84051	-0.0395723	-1.12319	-0.262474	-0.692831	0.608617
IAV PPI	MRPS35	1476	4631	32.4	27.5	-4.20482	-2.43143	0.285924	1.83182	1.05887	1.09312
IAV PPI	MRPS5	6319	18638	19.7	4.23	-2.10681	-0.422578	-0.431874	-0.868877	-0.650376	0.309008
IAV PPI	MRPS9	4970	16081	58.5	12.8	-2.45326	-0.635468	1.13837	0.728537	0.933452	0.289794
IAV PPI	MSMO1	6500	25686	5.58	3.29	-2.06607	0.0401568	-2.25173	-1.23145	-1.74159	0.721451
IAV PPI	MYH10	8061	27937	88.4	66.9	-1.75555	0.161352	1.73398	3.1144	2.42419	0.976106
IAV PPI	MYH14	22541	22389	49.2	54.9	-0.272031	-0.158035	1.88543	2.8292	2.35731	0.667349
IAV PPI	MYO1C	19651	23045	12.1	8.62	-0.46998	-0.116372	-0.138226	0.158153	0.00996349	0.209572
IAV PPI	NAP1L1	28303	30460	46.3	8.28	0.0563727	0.28609	0.800943	0.100096	0.450519	0.495573
IAV PPI	NCAPG2	18837	18849	24.3	11.1	-0.531013	-0.406337	0.565063	-0.262673	0.151195	0.585298
IAV PPI	NIPSNAP1	698	36250	6.45	6.1	-5.28521	0.537156	-2.0427	-0.340726	-1.19171	1.20348
IAV PPI	NOC2L	5635	8068	54.6	29.7	-2.27209	-1.63054	1.73301	1.15723	1.44512	0.407136
IAV PPI	NOP9	11544	11720	20.6	8.8	-1.23744	-1.09185	0.326751	-0.597658	-0.135453	0.653656
IAV PPI	NP	46047	47014	0.0347	0.0157	0.758525	0.912265	-8.58408	-8.94263	-8.76335	0.25353
IAV PPI	NP	47370	47131	0.0257	0.0229	0.799391	0.915851	-9.01725	-8.39804	-8.70765	0.437844
IAV PPI	NP	44403	45930	0.0228	0.0387	0.706075	0.878611	-9.18998	-7.64106	-8.41552	1.09526
IAV PPI	NP	45982	49670	0.0325	0.0343	0.756487	0.991549	-8.67858	-7.81518	-8.24688	0.610512
IAV PPI	NP	62284	65600	0.16	0.0958	1.19428	1.39287	-6.68168	-8.11583	-7.39875	1.0141
IAV PPI	NP	57413	58872	0.185	0.102	1.0768	1.23676	-6.47222	-8.02536	-7.24879	1.09823
IAV PPI	NP	55441	49580	0.154	0.145	1.02637	0.988933	-6.73682	-7.51787	-7.12735	0.552288
IAV PPI	NP	70147	56892	0.258	0.155	1.3658	1.1874	-5.99238	-7.42166	-6.70702	1.01065
IAV PPI	NP	52747	59402	0.191	0.142	0.954507	1.24969	-6.12352	-5.76557	-5.94454	0.253105
IAV PPI	NP	60440	57451	0.42	0.282	1.15092	1.20151	-4.9867	-4.77577	-4.88123	0.149151
IAV PPI	NT	17078	17966	10.5	5.8	-0.672443	-0.475556	-0.342844	-0.413482	-0.378163	0.0499489
IAV PPI	NT	13448	7911	14.2	23.8	-1.01719	-1.65889	-0.210002	-0.159108	-0.184555	0.0359877
IAV PPI	NT	8382	25143	12.2	7.55	-1.69922	0.00933134	-0.126352	-0.0330583	-0.0797051	0.0659685
IAV PPI	NT	21814	26545	13.2	7.98	-0.319328	0.0876147	-0.0126951	0.0468538	0.0170794	0.0421074
IAV PPI	NT	36793	32719	13.4	7.88	0.434849	0.389303	0.009	0.0286607	0.0188303	0.0139022
IAV PPI	NT	37274	31663	16.3	27.9	0.453587	0.341973	-0.0110214	0.0701954	0.029587	0.057429
IAV PPI	NT	37057	25911	16.5	28	0.445164	0.0527392	0.00657265	0.0753571	0.0409649	0.048638
IAV PPI	NT	25023	26351	15	7.59	-0.121327	0.0770323	0.171729	-0.025435	0.0731472	0.139416
IAV PPI	NT	37788	30319	18.7	26.6	0.473346	0.279397	0.187145	0.00135655	0.0942507	0.131372
IAV PPI	NT	37527	25281	15.6	9.55	0.463347	0.0172281	0.228313	0.305966	0.267139	0.0549088
IAV PPI	NUP205	6783	11144	5.85	3.34	-2.00459	-1.16456	-1.48938	-1.99531	-1.74235	0.357745
IAV PPI	NUP93	37440	37345	5.26	2.85	0.459998	0.58009	-1.64276	-2.2242	-1.93348	0.411141
IAV PPI	P4HB	22010	21134	84.1	60.9	-0.306423	-0.24126	2.35621	2.19321	2.27471	0.115261
IAV PPI	PABPC4	3903	12975	38.7	18.5	-2.80193	-0.945091	0.542264	1.25992	0.901091	0.507458
IAV PPI	PCID2	183	17800	6.56	1.54	-7.21659	-0.488948	-1.32413	-3.11223	-2.21818	1.26438
IAV PPI	PCMTD1	9036	30300	29.5	14.5	-1.59083	0.278492	0.150645	0.908446	0.529546	0.535846
IAV PPI	PCNA	137	13480	16.8	4.78	-7.63426	-0.890005	0.0325679	-1.47815	-0.722791	1.06824
IAV PPI	PCYOX1	9467	15058	10.8	3.86	-1.5236	-0.730295	-0.604862	-1.78656	-1.19571	0.835587
IAV PPI	PDCD2	16741	17922	1.22	1.09	-0.701197	-0.479094	-3.44828	-2.82521	-3.13674	0.440579
IAV PPI	PDS5A	5706	10271	10	4.67	-2.25403	-1.28225	-0.715893	-1.51174	-1.11382	0.562748
IAV PPI	PIK3CA	9700	15659	29.9	20.6	-1.48853	-0.673833	0.864252	0.629411	0.746832	0.166058
IAV PPI	PIK3R2	4647	2541	9.25	1.53	-2.55021	-3.29736	-0.828368	-3.12163	-1.975	1.62158
IAV PPI	PON2	25610	18843	38.3	22.4	-0.087875	-0.406797	1.22145	0.750266	0.985858	0.333178
IAV PPI	PRDX3	9763	15528	28.7	22.9	-1.47919	-0.685953	1.10782	1.56774	1.33778	0.325215
IAV PPI	PRKDC	932	8425	83.9	62.5	-4.86811	-1.56808	1.6586	3.01625	2.33743	0.960002
IAV PPI	PRPF39	16815	30214	36.3	20.9	-0.694833	0.274392	1.44674	1.4359	1.44132	0.00766535
IAV PPI	PTCD3	2293	35802	32.8	17.6	-3.56927	0.519215	0.303626	1.18797	0.745797	0.625325
IAV PPI	PYGB	22419	39499	2.1	0.995	-0.27986	0.660991	-2.96743	-3.74239	-3.35491	0.54798
IAV PPI	RACK1	10265	28332	26.6	8.13	-1.40685	0.181607	0.00135655	0.0737204	0.0375385	0.051169
IAV PPI	RALY	21579	18909	28	13.5	-0.334954	-0.401752	0.0753571	0.805353	0.440355	0.516185
IAV PPI	RAN	9939	9108	0.483	0.395	-1.45341	-1.45562	-4.78507	-4.28961	-4.53734	0.35034
IAV PPI	RARS	4806	17897	14.7	6.26	-2.50167	-0.481108	-0.160077	-1.089	-0.624538	0.656846
IAV PPI	RCN2	11959	8144	14.9	13.2	-1.18649	-1.61702	0.162079	0.772931	0.467505	0.431937
IAV PPI	REEP5	19576	25528	35.7	18.4	-0.475496	0.0312551	1.12003	0.466473	0.793252	0.462135
IAV PPI	RNF213	35044	46961	25	4.34	0.364585	0.910638	0.606035	-1.61747	-0.505716	1.57225
IAV PPI	RNH1	2746	21598	11.7	3.57	-3.30918	-0.209928	-1.18356	-1.11361	-1.14859	0.0494623
IAV PPI	RPL10A	952	4845	2.63	5.39	-4.83748	-2.36626	-2.3401	-0.51925	-1.42967	1.28753
IAV PPI	RPL13A	3096	3760	22.2	16.2	-3.1361	-2.73202	0.737327	1.06839	0.902857	0.234095
IAV PPI	RPL35	15857	9559	14.9	10.2	-0.779462	-1.38589	0.162079	0.400962	0.281521	0.168916
IAV PPI	RPN1	2263	8039	10.8	5.71	-3.58827	-1.63574	-0.604862	-1.22167	-0.913266	0.436149
IAV PPI	RPN2	1575	6963	2.1	14.8	-4.11116	-1.84304	-3.66161	0.93799	-1.36181	3.25241
IAV PPI	RPSA	70	2224	20	14	-8.60301	-3.4896	0.284107	0.0721938	0.17815	0.149845
IAV PPI	RRAS2	5455	26251	7.88	3.65	-2.31893	0.0715469	-1.7538	-1.08164	-1.41772	0.475292
IAV PPI	RUVBL1	13383	27683	27.6	9.86	-1.02418	0.148175	0.0545986	0.352053	0.203326	0.210332
IAV PPI	RUVBL2	7535	27917	1.65	0.759	-1.8529	0.160318	-4.00953	-3.34736	-3.67845	0.468224
IAV PPI	S100A10	758	15037	8.71	5.55	-5.16624	-0.732309	-1.60933	-0.477047	-1.04319	0.800641
IAV PPI	SDC1	260	1324	11.9	13.1	-6.70993	-4.23785	-1.15911	0.76196	-0.198574	1.3584
IAV PPI	SEL1L	5527	12018	2.32	1.66	-2.30001	-1.05563	-2.8237	-3.00398	-2.91384	0.127478
IAV PPI	SERBP1	8370	14929	0.562	0.589	-1.70128	-0.742708	-4.56652	-3.7132	-4.13986	0.603391
IAV PPI	SF3B1	25074	38084	7.26	2.21	-0.11839	0.60836	-1.87203	-1.80549	-1.83876	0.0470507
IAV PPI	SF3B2	1608	4600	6.84	4.04	-4.08124	-2.44112	-1.958	-0.93518	-1.44659	0.723244
IAV PPI	SF3B3	3676	22200	2.37	1.92	-2.88837	-0.170266	-3.48711	-2.00843	-2.74777	1.04559
IAV PPI	SGPL1	6637	19452	9.9	3.28	-2.03598	-0.360907	-1.42457	-1.23584	-1.3302	0.133452
IAV PPI	SIRT1	6741	21071	12.7	9.19	-2.01355	-0.245567	-1.06524	0.25053	-0.407356	0.930391
IAV PPI	SLIRP	3155	22183	42.8	29.4	-3.10887	-0.171371	0.687541	1.92821	1.30788	0.877285
IAV PPI	SMC2	19596	12036	14.4	8.3	-0.474023	-1.05347	-0.189825	-0.68205	-0.435937	0.348056
IAV PPI	SMC4	34329	31658	26.2	11	0.334846	0.341745	0.673673	-0.275729	0.198972	0.671329
IAV PPI	SNRPD2	4325	19072	2.2	0.577	-2.65381	-0.389369	-3.59449	-3.74289	-3.66869	0.104933
IAV PPI	SNRPF	334	13502	5.69	2.09	-6.34859	-0.887652	-2.22357	-1.88603	-2.0548	0.238675
IAV PPI	SPTLC1	20243	23827	62.3	15.3	-0.427159	-0.0682281	1.22916	0.985925	1.10754	0.171995
IAV PPI	SQSTM1	5561	12310	6.87	6.4	-2.29117	-1.02099	-1.95169	-0.271463	-1.11158	1.1881
IAV PPI	SRSF2	10885	27564	35.6	23.9	-1.32224	0.14196	0.421808	1.6294	1.02561	0.853899
IAV PPI	SSB	9136	15713	57.8	48.8	-1.57495	-0.668867	2.11784	2.65927	2.38856	0.382854
IAV PPI	STAU1	995	4881	4.12	5.88	-4.77374	-2.35558	-1.69252	-0.393719	-1.04312	0.918389
IAV PPI	SUPT16H	38727	37240	13.7	9.41	0.508757	0.576028	0.0409429	0.28466	0.162801	0.172334
IAV PPI	SVIL	1631	4436	2.21	1.33	-4.06075	-2.49349	-3.58795	-2.53811	-3.06303	0.742351
IAV PPI	SYNCRIP	258	7206	5.43	4.5	-6.72107	-1.79355	-2.29105	-0.77961	-1.53533	1.06875
IAV PPI	TCP1	7220	14556	23.1	15.9	-1.91451	-0.779211	0.491999	0.255794	0.373897	0.167023
IAV PPI	THUMPD1	13724	29972	11.5	2.26	-0.987881	0.26279	-1.20844	-1.77321	-1.49082	0.399357
IAV PPI	TMEM55B	24241	16885	11.6	10.7	-0.167133	-0.565083	-0.199108	0.470004	0.135448	0.473134
IAV PPI	TNPO1	12016	22710	6.51	2.02	-1.17963	-0.137498	-1.33516	-2.72081	-2.02798	0.979797
IAV PPI	TNPO3	701	19847	9.99	5.11	-5.27902	-0.331905	-0.717337	-1.38184	-1.04959	0.469873
IAV PPI	TOMM22	12596	17267	2.6	1.94	-1.11162	-0.532808	-2.35665	-1.99348	-2.17506	0.256801
IAV PPI	TPM4	2735	6440	27.8	4.04	-3.31497	-1.95569	0.0650152	-0.93518	-0.435082	0.707245
IAV PPI	TUBB4B	1788	6397	7.27	5.13	-3.92816	-1.96536	-0.873206	-0.590576	-0.731891	0.199849
IAV PPI	UBR5	1555	26195	6.62	1.51	-4.1296	0.068466	-2.00517	-2.35499	-2.18008	0.24736
IAV PPI	UNC45A	6855	21978	4.68	1.3	-1.98935	-0.184765	-1.81131	-3.35665	-2.58398	1.09272
IAV PPI	UTP20	20518	16543	39.4	11.4	-0.407692	-0.594605	1.2623	-0.224199	0.519052	1.05112
IAV PPI	VCL	1242	4753	3.7	1.28	-4.45385	-2.39392	-2.1503	-3.37902	-2.76466	0.868837
IAV PPI	VCP	2994	2248	18.3	1.65	-3.18444	-3.47411	0.15595	-3.0127	-1.42837	2.24057
IAV PPI	VDAC2	3594	6980	22.5	11.6	-2.92092	-1.83953	0.454032	-0.199108	0.127462	0.46184
IAV PPI	WDR33	6008	23516	19.7	5.88	-2.17963	-0.0871828	-0.431874	-0.393719	-0.412796	0.0269799
IAV PPI	XPO1	4613	6417	1.71	3.3	-2.56081	-1.96085	-3.26383	-2.0127	-2.63826	0.884683
IAV PPI	XPO5	17846	9055	47.9	29.5	-0.608982	-1.46404	1.54413	1.14748	1.34581	0.280474
IAV PPI	XPOT	34	23581	17.6	3.71	-9.64483	-0.0832006	0.0996821	-1.84374	-0.87203	1.37421
IAV PPI	ZC3HAV1	490	10925	3.88	2.59	-5.79566	-1.19319	-2.77594	-1.57658	-2.17626	0.848074
IAV PPI	ZFR	50037	51372	13.1	8.22	0.878413	1.04016	-0.0236662	0.0896035	0.0329686	0.0800937
IAV PPI	ZNF326	1121	24654	8.39	1.67	-4.60172	-0.0190037	-1.66333	-2.20969	-1.93651	0.386335
IAV PPI	ZNF346	51904	37252	26.7	19.9	0.931263	0.576492	1.00361	1.36516	1.18438	0.255658
IAV PH	AKT1	40683	56491	5.71	13	-0.778274	-0.458575	-2.15327	-1.46848	-1.81087	0.484215
IAV PH	AKT2	27645	38028	25.8	27	-1.33568	-1.02953	0.0225426	-0.414035	-0.195746	0.308707
IAV PH	AKT3	77823	90954	21	22.9	0.157497	0.228541	-0.274439	-0.651647	-0.463043	0.266726
IAV PH	ATM	56366	81284	28.7	21.2	-0.307875	0.0663757	0.176222	-0.76293	-0.293354	0.664081
IAV PH	ATP6V1B1	24112	29626	12.1	9.48	-1.53295	-1.38973	-1.06982	-1.92404	-1.49693	0.604021
IAV PH	ATR	40973	53729	31.2	25.2	-0.768026	-0.530895	0.296718	-0.513571	-0.108427	0.57296
IAV PH	AURKA	12758	18315	5.37	5.41	-2.4513	-2.08357	-2.24183	-2.73329	-2.48756	0.347514
IAV PH	AURKB	40653	47769	3.14	5.82	-0.779338	-0.700521	-3.01599	-2.6279	-2.82195	0.27442
IAV PH	BCKDK	61929	78630	18.6	26.8	-0.172085	0.0184842	-0.449526	-0.424762	-0.437144	0.0175109
IAV PH	BCR	66795	91902	15.9	19.5	-0.0629598	0.243501	-0.675802	-0.883521	-0.779661	0.146879
IAV PH	CAD	36315	30183	12.1	15.8	-0.942134	-1.36286	-1.06982	-1.18707	-1.12845	0.0829073
IAV PH	CAMK2A	63467	84005	19.4	21.1	-0.136693	0.113879	-0.388772	-0.769752	-0.579262	0.269393
IAV PH	CAMK2G	64872	92812	29.4	32.8	-0.105104	0.257716	0.210988	-0.133299	0.0388444	0.243447
IAV PH	CDC7	51239	69546	30.2	39.8	-0.445458	-0.158628	0.24972	0.145774	0.197747	0.0735011
IAV PH	CDK1	20924	35036	9.89	16	-1.73754	-1.14776	-1.36079	-1.16892	-1.26485	0.135668
IAV PH	CDK2	47786	80768	17.8	20.1	-0.546112	0.0571881	-0.512951	-0.839799	-0.676375	0.231116
IAV PH	CDK4	70710	74206	14.7	25.4	0.0192144	-0.0650599	-0.789012	-0.502166	-0.645589	0.202831
IAV PH	CDK5	41077	56620	29.4	32.1	-0.764369	-0.455284	0.210988	-0.164421	0.0232831	0.265454
IAV PH	CLK2	50377	62620	16.1	22.9	-0.469935	-0.309972	-0.657768	-0.651647	-0.654707	0.004328
IAV PH	CSNK1A1	47812	66751	32.1	25.2	-0.545327	-0.217806	0.337745	-0.513571	-0.0879131	0.601971
IAV PH	CSNK2A1	78687	75823	1.33	4.65	0.173425	-0.0339602	-4.25533	-2.95169	-3.60351	0.921811
IAV PH	CSNK2A2	79260	103223	41.3	45	0.183893	0.411097	0.701313	0.32293	0.512122	0.267557
IAV PH	DAPK1	62471	75213	8.11	19.1	-0.159513	-0.0456137	-1.64705	-0.913422	-1.28024	0.518757
IAV PH	DBNL	80603	70719	17.9	25	0.208134	-0.134498	-0.504869	-0.525067	-0.514968	0.0142819
IAV PH	DYRK2	56207	57851	10.5	25.6	-0.31195	-0.424254	-1.27444	-0.490851	-0.882645	0.554081
IAV PH	EIF2AK2	71068	90166	23	28.7	0.0265002	0.215988	-0.143195	-0.325944	-0.234569	0.129223
IAV PH	GSK3A	65669	89360	32.4	42.4	-0.0874874	0.203033	0.351165	0.23707	0.294117	0.0806779
IAV PH	GSK3B	52580	93669	28.8	26.5	-0.408186	0.270976	0.18124	-0.441002	-0.129881	0.439992
IAV PH	HIPK2	62011	85231	14.2	19.4	-0.170176	0.134783	-0.838938	-0.890938	-0.864938	0.0367699
IAV PH	HMGA1	61881	74052	19.4	25.9	-0.173203	-0.068057	-0.388772	-0.474043	-0.431407	0.0602955
IAV PH	ILK	69687	79839	8.2	15.8	-0.00181033	0.0404979	-1.63113	-1.18707	-1.4091	0.314
IAV PH	IWS1	82995	72896	18.9	25.1	0.250325	-0.0907561	-0.426442	-0.519307	-0.472875	0.0656655
IAV PH	LARP7	66362	73544	27.8	26.8	-0.0723425	-0.0779881	0.130256	-0.424762	-0.147253	0.392457
IAV PH	LATS1	66341	77796	23	28.3	-0.0727991	0.00310028	-0.143195	-0.346193	-0.244694	0.143541
IAV PH	LATS2	51489	56386	1.74	3.78	-0.438436	-0.461259	-3.86767	-3.25054	-3.5591	0.436379
IAV PH	MAP2K1	68148	78368	23.7	29.9	-0.0340286	0.013669	-0.0999414	-0.266849	-0.183395	0.118022
IAV PH	MAP2K3	39746	67688	24.2	22.8	-0.81189	-0.197696	-0.0698214	-0.657961	-0.363891	0.415877
IAV PH	MAP2K4	66385	67011	20.1	25.9	-0.0718426	-0.212198	-0.337633	-0.474043	-0.405838	0.0964561
IAV PH	MAP2K6	59151	83353	19.5	15.1	-0.238297	0.102638	-0.381354	-1.25245	-0.8169	0.615955
IAV PH	MAPK12	75320	59307	5.41	7.92	0.110333	-0.388393	-2.23113	-2.18342	-2.20728	0.033733
IAV PH	MAPK13	59925	57992	12.4	19.9	-0.219542	-0.420742	-1.03449	-0.854226	-0.944357	0.127465
IAV PH	MAPK3	40116	55320	5.05	9.52	-0.798522	-0.488795	-2.33047	-1.91796	-2.12422	0.29169
IAV PH	MAPKAPK2	74247	90035	4.56	5.95	0.0896329	0.21389	-2.47772	-2.59603	-2.53688	0.083658
IAV PH	MAPKAPK3	57453	67543	13.2	14.7	-0.280318	-0.200789	-0.944291	-1.29118	-1.11773	0.245287
IAV PH	MAPKAPK5	57316	56582	3.98	7.62	-0.283762	-0.456253	-2.67399	-2.23913	-2.45656	0.30749
IAV PH	MBD1	49830	66285	10.1	9.79	-0.485685	-0.227913	-1.33047	-1.87761	-1.60404	0.386887
IAV PH	MTOR	52709	59440	8.3	21.9	-0.404651	-0.385162	-1.61365	-0.716064	-1.16485	0.634686
IAV PH	NLK	65036	71448	47.7	49	-0.101461	-0.119702	0.909161	0.445787	0.677474	0.327655
IAV PH	NP	89851	107723	0.01	0.33	0.364835	0.472659	-11.3106	-6.76838	-9.0395	3.21184
IAV PH	NP	95054	79263	0.018	0.57	0.446047	0.0300519	-10.4626	-5.97989	-8.22125	3.16977
IAV PH	NP	92165	110801	0.017	0.24	0.401519	0.513303	-10.5451	-7.22782	-8.88645	2.34566
IAV PH	NP	88137	101905	0.022	0.37	0.337048	0.392557	-10.1731	-6.60333	-8.38822	2.52422
IAV PH	NT	74723	75565	28.4	37.9	0.0988525	-0.0388775	0.161062	0.0752032	0.118133	0.0607117
IAV PH	NT	70673	79008	23.5	35.2	0.0184593	0.025403	-0.112168	-0.0314193	-0.0717935	0.0570978
IAV PH	NT	68657	75216	21.2	33.1	-0.0232931	-0.0455561	-0.260764	-0.120163	-0.190464	0.0994198
IAV PH	NT	65045	80727	28.5	37.7	-0.101262	0.0564556	0.166133	0.0675698	0.116852	0.069695
IAV PH	PAK1	43480	65559	66.6	68.4	-0.682348	-0.243802	1.39069	0.927002	1.15885	0.32788
IAV PH	PAK2	44851	49681	24.3	18.2	-0.63756	-0.643901	-0.0638722	-0.983056	-0.523464	0.649961
IAV PH	PDCD5	31243	33968	16.4	15.9	-1.15917	-1.19242	-0.631133	-1.17797	-0.90455	0.386671
IAV PH	PDPK1	67945	74801	51.9	52.6	-0.0383325	-0.0535381	1.03091	0.548068	0.789487	0.341418
IAV PH	PIM1	67779	67031	22.8	36	-0.0418615	-0.211767	-0.155795	0.00100222	-0.0773962	0.110872
IAV PH	PLK1	11633	13143	26.8	29.3	-2.58448	-2.5623	0.0774045	-0.296094	-0.109345	0.264103
IAV PH	PRKACA	65216	83817	54.1	45	-0.0974739	0.110647	1.0908	0.32293	0.706865	0.542966
IAV PH	PRKCA	56719	73871	41	50.3	-0.298868	-0.0715876	0.690795	0.483564	0.58718	0.146535
IAV PH	PRKCB	43841	86882	42	36.3	-0.670419	0.162462	0.725561	0.0129749	0.369268	0.503874
IAV PH	PRKCE	51814	57584	39.9	39	-0.429358	-0.430928	0.65156	0.116479	0.38402	0.378359
IAV PH	PRKCQ	49033	81073	13.7	19	-0.508947	0.0626258	-0.890653	-0.920995	-0.905824	0.0214555
IAV PH	PRKD1	64352	80164	15.7	24	-0.116715	0.0463588	-0.694064	-0.58396	-0.639012	0.077855
IAV PH	PRKDC	55228	74327	65.8	52.2	-0.3373	-0.0627093	1.37326	0.537055	0.955157	0.591285
IAV PH	PRKG1	50768	77950	59.1	48.4	-0.45878	0.00595332	1.21833	0.428012	0.823171	0.558839
IAV PH	PRKG2	58708	64104	16.4	26.3	-0.249143	-0.276181	-0.631133	-0.451932	-0.541532	0.126714
IAV PH	RAF1	52096	51812	19.7	24.3	-0.421527	-0.583309	-0.366633	-0.566038	-0.466336	0.141001
IAV PH	RPS6KA1	46688	74315	15.8	19	-0.579648	-0.0629423	-0.684904	-0.920995	-0.80295	0.166942
IAV PH	RPS6KA3	48438	64504	18.7	23.6	-0.526561	-0.267207	-0.44179	-0.608208	-0.524999	0.117675
IAV PH	RPS6KB1	53174	60359	15.8	26.3	-0.391979	-0.363027	-0.684904	-0.451932	-0.568418	0.164736
IAV PH	RPS6KB2	63807	78905	54	53.3	-0.128985	0.023521	1.08813	0.567141	0.827636	0.368396
IAV PH	SGK1	55448	61163	38.2	45.9	-0.331564	-0.343937	0.588744	0.351499	0.470122	0.167757
IAV PH	SGK3	74970	80808	22.9	26.5	0.103614	0.0579024	-0.149481	-0.441002	-0.295242	0.206137
IAV PH	SRRM2	56583	73178	4.73	10.1	-0.302331	-0.0851857	-2.42492	-1.83264	-2.12878	0.418803
IAV PH	SRSF3	36133	40138	4.32	6.6	-0.949383	-0.951627	-2.55573	-2.44646	-2.50109	0.0772645
IAV PH	STMN1	72906	75414	12	18.7	0.0633377	-0.0417633	-1.08179	-0.943956	-1.01288	0.097466
IAV PH	TAOK2	49011	75450	9.46	8.58	-0.509594	-0.0410748	-1.42492	-2.06795	-1.74643	0.45469
IAV PH	THRAP3	82375	78724	32.3	38.2	0.239507	0.0202078	0.346706	0.086578	0.216642	0.183938
IAV PH	TRIM28	71855	81341	22.4	27.7	0.0423887	0.067387	-0.18133	-0.377109	-0.279219	0.138437
IAV PH	VIM	45810	55415	15	20.4	-0.607037	-0.486319	-0.759866	-0.818426	-0.789146	0.0414078
IAV PH	WNK1	41831	55613	36.6	33.4	-0.738127	-0.481174	0.527015	-0.107147	0.209934	0.44842

## Sheet: SARS2siRNA_CellViability
siRNA Screen Set	siRNA Target Gene	Cell Viability (%)
		Replicate 1	Replicate 2	Replicate 3	Replicate 4	Replicate 5	Replicate 6	Replicate 7	Replicate 8	Replicate 9
IAV PPI	ABCC1	103.664	102.89	101.351	97.7982	107.212	96.467	N/A	N/A	N/A
IAV PPI	ACE2	104.69	103.361	95.9497	97.604	99.2866	97.4009	N/A	N/A	N/A
IAV PPI	AHNAK	90.8255	88.5406	93.3631	100.72	98.8419	98.5676	N/A	N/A	N/A
IAV PPI	ANO3	106.598	111.38	113.766	101.724	105.655	104.796	N/A	N/A	N/A
IAV PPI	ATP5J2	93.3042	82.2876	88.654	91.0663	93.081	93.5465	N/A	N/A	N/A
IAV PPI	ATP6V1A	102.866	99.81	87.998	90.4096	102.169	97.3476	N/A	N/A	N/A
IAV PPI	CCT4	98.0242	94.5049	90.0257	87.2148	92.1604	98.2637	N/A	N/A	N/A
IAV PPI	COPB1	68.692	65.1498	67.3224	73.0186	87.2296	70.8898	N/A	N/A	N/A
IAV PPI	CORO1C	105.018	101.299	86.0684	100.667	105.654	100.09	N/A	N/A	N/A
IAV PPI	CSE1L	99.1901	100.029	94.9571	90.3932	86.7582	90.5178	N/A	N/A	N/A
IAV PPI	DHX9	94.9582	114.322	92.9915	104.778	103.485	100.735	N/A	N/A	N/A
IAV PPI	DNAAF5	88.3184	95.5411	96.6732	93.585	99.8025	93.4946	N/A	N/A	N/A
IAV PPI	DNAJA1	91.1087	97.2735	100.936	89.8462	105.549	98.1659	N/A	N/A	N/A
IAV PPI	DNAJC7	88.071	89.7097	97.9153	100.243	96.0311	99.211	N/A	N/A	N/A
IAV PPI	DYNC1H1	108.438	94.6989	98.1746	108.303	106.044	97.8664	N/A	N/A	N/A
IAV PPI	FANCI	88.2454	98.4383	93.6267	94.9578	106.198	98.3897	N/A	N/A	N/A
IAV PPI	GPC6	87.2059	94.2118	96.2918	86.014	96.5796	102.742	N/A	N/A	N/A
IAV PPI	HNRNPC	83.1222	101.935	93.9242	89.2191	97.2245	95.0379	N/A	N/A	N/A
IAV PPI	HNRNPUL2	101.36	95.661	89.2728	98.4683	97.5373	97.3164	N/A	N/A	N/A
IAV PPI	HSPA4	87.3519	90.1477	96.8736	88.7625	98.4135	93.711	N/A	N/A	N/A
IAV PPI	INF2	93.8229	93.5516	91.9902	95.5226	90.8647	90.4837	N/A	N/A	N/A
IAV PPI	MCM3AP	108.188	92.4969	91.3321	106.955	105.297	101.195	N/A	N/A	N/A
IAV PPI	MYH10	82.146	111.554	94.3938	100.056	103.331	98.5573	N/A	N/A	N/A
IAV PPI	MYH14	87.1209	112.426	102.411	103.412	102.083	96.3528	N/A	N/A	N/A
IAV PPI	NT	103.495	97.194	98.5875	90.4955	97.3268	96.6152	N/A	N/A	N/A
IAV PPI	P4HB	111.01	127.854	116.447	110.728	103.586	113.756	N/A	N/A	N/A
IAV PPI	PCID2	91.817	93.4088	103.346	95.3759	95.3803	85.2179	N/A	N/A	N/A
IAV PPI	PDCD2	106.444	103.853	97.1896	106.188	102.344	101.774	N/A	N/A	N/A
IAV PPI	PRKDC	94.2663	111.533	109.931	101.189	102.401	98.0043	N/A	N/A	N/A
IAV PPI	PYGB	99.3012	106.87	107.348	103.381	101.153	106.133	N/A	N/A	N/A
IAV PPI	RAN	85.6228	94.3916	73.8751	90.1279	69.9766	85.0163	N/A	N/A	N/A
IAV PPI	RUVBL2	111.184	101.415	113.625	104.951	104.401	99.8989	N/A	N/A	N/A
IAV PPI	SEL1L	100.372	96.2123	94.9865	87.4772	90.7075	90.9937	N/A	N/A	N/A
IAV PPI	SERBP1	102.737	113.821	106.287	98.7841	103.593	99.0954	N/A	N/A	N/A
IAV PPI	SF3B3	94.7141	80.6239	76.0673	79.8202	81.2656	89.9426	N/A	N/A	N/A
IAV PPI	SNRPD2	82.2081	110.378	98.3598	103.206	103.728	104.541	N/A	N/A	N/A
IAV PPI	SNRPF	90.7884	99.2402	91.501	93.5168	97.0436	102.505	N/A	N/A	N/A
IAV PPI	SSB	98.6878	98.6028	101.396	98.8656	99.4957	96.8524	N/A	N/A	N/A
IAV PPI	SVIL	96.258	90.2752	92.4838	99.509	95.7924	95.9585	N/A	N/A	N/A
IAV PPI	TNPO1	99.6934	100.598	86.4084	95.8636	104.108	93.9171	N/A	N/A	N/A
IAV PPI	TOMM22	95.7132	96.1295	88.399	86.5299	91.0782	95.6516	N/A	N/A	N/A
IAV PPI	UBR5	84.0015	79.0069	85.504	86.9302	92.6244	89.7662	N/A	N/A	N/A
IAV PPI	UNC45A	106.143	91.0543	94.2663	100.339	105.079	92.8942	N/A	N/A	N/A
IAV PPI	VCL	101.374	105.418	83.0579	96.6967	102.305	103.012	N/A	N/A	N/A
IAV PPI	XPO1	87.1558	79.3796	85.8113	91.8149	90.0404	87.8464	N/A	N/A	N/A
IAV PPI	ZC3HAV1	96.4051	84.2946	93.4611	94.4967	108.392	96.6211	N/A	N/A	N/A
IAV PH	ACE2	84.2374	101.609	97.0465	98.695	96.8955	96.1639	95.9786	97.5685	95.8731
IAV PH	AURKA	99.4073	95.6362	102.435	94.0963	95.3569	97.4416	99.3395	100.245	97.9977
IAV PH	AURKB	83.0469	87.0784	93.083	82.0115	88.7348	95.0075	81.8632	87.6126	88.1901
IAV PH	CSNK2A1	92.3858	102.083	106.038	106.856	106.876	106.312	99.7801	102.608	104.489
IAV PH	LATS2	95.8589	101.729	97.1839	106.503	107.815	106.235	99.6988	99.8528	102.063
IAV PH	MAPK12	92.746	96.1034	93.449	102.872	96.4577	100.416	104.235	102.682	103.743
IAV PH	MAPK3	71.382	88.2863	93.1004	82.8101	89.3095	87.5955	89.4735	92.3025	93.8882
IAV PH	MAPKAPK2	94.9809	87.6209	97.5861	101.858	103.001	99.6404	95.1301	96.0071	92.5934
IAV PH	MAPKAPK5	85.697	78.2661	89.633	91.7721	88.27	90.3262	92.0587	95.4096	93.593
IAV PH	NT	100.972	104.819	103.866	103.277	100.281	101.427	100.433	98.839	97.1322
IAV PH	SRRM2	92.0415	76.6127	88.0418	94.5541	94.1106	93.3121	97.0708	97.2248	97.0366
IAV PH	SRSF3	69.9572	71.045	90.4951	37.7976	45.9981	75.2284	59.7798	81.8447	84.8235

## Sheet: SARS2siRNA_Infectivity
siRNA Screen Set	siRNA Target Gene	SARS-CoV-2 PFU Equivalents/mL									Log2 Fold Change (SARS-CoV-2 PFU Equivalents/mL, Experimental siRNA vs. NT)									Median Log2 Fold Change	MAD	P-value (Wilcoxon, two-sided)
		Replicate 1	Replicate 2	Replicate 3	Replicate 4	Replicate 5	Replicate 6	Replicate 7	Replicate 8	Replicate 9	Replicate 1	Replicate 2	Replicate 3	Replicate 4	Replicate 5	Replicate 6	Replicate 7	Replicate 8	Replicate 9
IAV PPI	ABCC1	256422	310873	246022	698205	382084	478165	N/A	N/A	N/A	0.104841	0.517124	-0.612766	0.717298	-1.2732	0.641241	N/A	N/A	N/A	0.310982	0.546023	0.84375
IAV PPI	ACE2	22975	66255.3	72858.5	36219.5	49670.9	84343.5	N/A	N/A	N/A	-3.37554	-1.71309	-2.36838	-3.55151	-4.21662	-1.86192	N/A	N/A	N/A	-2.87196	1.2525	0.03125
IAV PPI	AHNAK	38195.4	40480.2	13184.3	159895	72831	34123.5	N/A	N/A	N/A	-2.64221	-2.42391	-4.83466	-1.40923	-3.66447	-3.16743	N/A	N/A	N/A	-2.90482	0.919624	0.03125
IAV PPI	ANO3	449344	258232	233728	264622	543845	264916	N/A	N/A	N/A	0.914139	0.249464	-0.686724	-0.682419	-0.763898	-0.21073	N/A	N/A	N/A	-0.446574	0.413255	0.6875
IAV PPI	ATP5J2	142374	377677	241613	328831	400932	393649	N/A	N/A	N/A	-0.743996	0.797952	-0.638854	-0.369006	-1.20373	0.360645	N/A	N/A	N/A	-0.50393	0.696726	0.4375
IAV PPI	ATP6V1A	158043	97864.3	216004	286120	87020.8	249390	N/A	N/A	N/A	-0.593368	-1.15035	-0.800497	-0.569733	-3.40766	-0.297864	N/A	N/A	N/A	-0.696933	0.390123	0.03125
IAV PPI	CCT4	76043.6	57021	163482	566565	231042	380318	N/A	N/A	N/A	-1.64878	-1.92964	-1.20242	0.41589	-1.99894	0.31094	N/A	N/A	N/A	-1.4256	0.798652	0.15625
IAV PPI	COPB1	36325.6	10477.7	38606.2	93533.9	18949.5	72190.9	N/A	N/A	N/A	-2.71462	-4.3738	-3.28465	-2.18279	-5.60686	-2.08638	N/A	N/A	N/A	-2.99964	1.28252	0.03125
IAV PPI	CORO1C	125000	164349	243838	474052	395032	437862	N/A	N/A	N/A	-0.931754	-0.402441	-0.625629	0.158694	-1.22512	0.514211	N/A	N/A	N/A	-0.514035	0.80835	0.21875
IAV PPI	CSE1L	209052	252699	374031	507771	473306	301451	N/A	N/A	N/A	-0.189819	0.218219	-0.00839475	0.257825	-0.964321	-0.0243447	N/A	N/A	N/A	-0.0163697	0.302479	0.84375
IAV PPI	DHX9	302099	402166	371395	517706	319734	346774	N/A	N/A	N/A	0.34134	0.888588	-0.0185991	0.28578	-1.53022	0.177728	N/A	N/A	N/A	0.231754	0.266823	0.5625
IAV PPI	DNAAF5	217090	267623	263833	373930	362496	491060	N/A	N/A	N/A	-0.135385	0.301001	-0.51193	-0.183584	-1.34913	0.679633	N/A	N/A	N/A	-0.159485	0.602626	0.6875
IAV PPI	DNAJA1	90459.8	129288	187952	495712	262661	282818	N/A	N/A	N/A	-1.39833	-0.748609	-1.00119	0.223149	-1.81389	-0.116391	N/A	N/A	N/A	-0.874899	0.950304	0.09375
IAV PPI	DNAJC7	147412	240406	122103	94.2663	170199	399679	N/A	N/A	N/A	-0.693823	0.146272	-1.62346	-0.120896	-2.43987	0.382576	N/A	N/A	N/A	-0.40736	0.995987	0.3125
IAV PPI	DYNC1H1	355476	320232	235878	150749	441083	513090	N/A	N/A	N/A	0.576072	0.559914	-0.673511	-1.4942	-1.06604	0.742946	N/A	N/A	N/A	-0.0567984	1.062	0.5625
IAV PPI	FANCI	379580	205668	206533	252913	258722	359651	N/A	N/A	N/A	0.670723	-0.0788847	-0.865183	-0.747713	-1.83569	0.230333	N/A	N/A	N/A	-0.413299	0.812106	0.3125
IAV PPI	GPC6	355348	222460	423845	306056	485990	498730	N/A	N/A	N/A	0.575552	0.0343446	0.171984	-0.472556	-0.926167	0.701993	N/A	N/A	N/A	0.103164	0.776963	0.84375
IAV PPI	HNRNPC	96599.2	141231	156750	148317	322149	208742	N/A	N/A	N/A	-1.3036	-0.621148	-1.26309	-1.51767	-1.51936	-0.554546	N/A	N/A	N/A	-1.28334	0.34867	0.03125
IAV PPI	HNRNPUL2	61932.9	123087	135000	20727.1	38952.7	76458.4	N/A	N/A	N/A	-1.9449	-0.81952	-1.47859	-4.35676	-4.5673	-2.00352	N/A	N/A	N/A	-1.97421	1.22338	0.03125
IAV PPI	HSPA4	123093	153605	91089.5	152895	148004	248177	N/A	N/A	N/A	-0.953934	-0.499972	-2.0462	-1.47381	-2.64145	-0.304898	N/A	N/A	N/A	-1.21387	1.14622	0.03125
IAV PPI	INF2	118594	193421	203705	215067	155724	105735	N/A	N/A	N/A	-1.00765	-0.167455	-0.885074	-0.981569	-2.5681	-1.53582	N/A	N/A	N/A	-0.99461	0.482397	0.03125
IAV PPI	MCM3AP	65046.6	115809	124348	181885	111015	77614.3	N/A	N/A	N/A	-1.87414	-0.907459	-1.59717	-1.22332	-3.05634	-1.98187	N/A	N/A	N/A	-1.73565	0.562311	0.03125
IAV PPI	MYH10	83481.8	463075	660756	818244	1.09044e+06	1.1669e+06	N/A	N/A	N/A	-1.51415	1.09205	0.812565	0.94618	0.239739	1.92834	N/A	N/A	N/A	0.879372	0.631814	0.3125
IAV PPI	MYH14	436022	266158	362536	522466	864562	661856	N/A	N/A	N/A	0.87072	0.293083	-0.0534287	0.298984	-0.0951227	1.11025	N/A	N/A	N/A	0.296034	0.549021	0.15625
IAV PPI	NT	238449	217227	376214	424673	923488	306581	N/A	N/A	N/A	0	0	0	0	0	0	N/A	N/A	N/A	0	-	-
IAV PPI	P4HB	544681	294315	370319	656148	520720	436566	N/A	N/A	N/A	1.19173	0.438158	-0.0227844	0.627669	-0.826586	0.509933	N/A	N/A	N/A	0.474045	0.482181	0.4375
IAV PPI	PCID2	106940	156470	181860	206464	116683	210044	N/A	N/A	N/A	-1.15688	-0.473316	-1.04873	-1.04046	-2.9845	-0.545573	N/A	N/A	N/A	-1.0446	0.453164	0.03125
IAV PPI	PDCD2	309366	228468	298545	309159	237516	334927	N/A	N/A	N/A	0.375634	0.0727905	-0.333605	-0.458001	-1.95907	0.127582	N/A	N/A	N/A	-0.130407	0.434093	0.5625
IAV PPI	PRKDC	660413	474414	456914	825225	1.04004e+06	677676	N/A	N/A	N/A	1.46969	1.12694	0.280369	0.958436	0.171479	1.14433	N/A	N/A	N/A	1.04269	0.39188	0.03125
IAV PPI	PYGB	372206	226163	268740	548004	474854	423481	N/A	N/A	N/A	0.64242	0.0581583	-0.485341	0.367835	-0.95961	0.46603	N/A	N/A	N/A	0.212997	0.505905	1
IAV PPI	RAN	66569.3	158601	324916	189307	193098	379992	N/A	N/A	N/A	-1.84075	-0.453798	-0.211485	-1.16562	-2.25776	0.309703	N/A	N/A	N/A	-0.809711	1.20778	0.09375
IAV PPI	RUVBL2	1.12196e+06	934658	920620	1.95641e+06	3.04557e+06	1.38158e+06	N/A	N/A	N/A	2.23426	2.10524	1.29105	2.20379	1.72155	2.17198	N/A	N/A	N/A	2.13861	0.119226	0.03125
IAV PPI	SEL1L	174025	157690	181748	402166	371395	121053	N/A	N/A	N/A	-0.454384	-0.462112	-1.04961	-1.37588	-2.72014	-1.34063	N/A	N/A	N/A	-1.19512	0.677373	0.03125
IAV PPI	SERBP1	533349	323601	89702.1	808995	772985	613762	N/A	N/A	N/A	1.1614	0.575013	-2.06834	0.929779	-0.256653	1.00141	N/A	N/A	N/A	0.752396	0.48779	0.5625
IAV PPI	SF3B3	195970	230095	137666	116776	82863.8	196587	N/A	N/A	N/A	-0.283046	0.0830306	-1.45038	-1.86261	-3.47828	-0.641098	N/A	N/A	N/A	-1.04574	1.17093	0.0625
IAV PPI	SNRPD2	184405	223348	253126	247503	341269	740949	N/A	N/A	N/A	-0.370802	0.040094	-0.571698	-0.778908	-1.43618	1.27311	N/A	N/A	N/A	-0.47125	0.607126	0.4375
IAV PPI	SNRPF	90301.8	38702.2	227934	263938	294828	248722	N/A	N/A	N/A	-1.40085	-2.48871	-0.722939	-0.686154	-1.64722	-0.301732	N/A	N/A	N/A	-1.0619	0.712438	0.03125
IAV PPI	SSB	206062	298360	139077	493816	358630	508679	N/A	N/A	N/A	-0.210601	0.457852	-1.43567	0.217623	-1.3646	0.730488	N/A	N/A	N/A	0.00351092	0.875712	0.84375
IAV PPI	SVIL	346660	558802	235358	521152	357578	297553	N/A	N/A	N/A	0.539841	1.36314	-0.676695	0.295354	-1.36883	-0.0431208	N/A	N/A	N/A	0.126116	0.901818	1
IAV PPI	TNPO1	452362	349320	455231	950452	1.24988e+06	899017	N/A	N/A	N/A	0.923795	0.685347	0.275046	1.16226	0.43662	1.55208	N/A	N/A	N/A	0.804571	0.537918	0.03125
IAV PPI	TOMM22	239658	107739	390662	282164	225255	214296	N/A	N/A	N/A	0.00729746	-1.01166	0.0543697	-0.589819	-2.03554	-0.516662	N/A	N/A	N/A	-0.55324	0.755351	0.15625
IAV PPI	UBR5	455297	335655	611136	685943	539988	628822	N/A	N/A	N/A	0.933128	0.627778	0.699942	0.691737	-0.774167	1.03639	N/A	N/A	N/A	0.695839	0.226356	0.21875
IAV PPI	UNC45A	198972	306116	207982	593979	348368	332187	N/A	N/A	N/A	-0.261114	0.494875	-0.855091	0.484059	-1.40648	0.115731	N/A	N/A	N/A	-0.0726915	0.833456	0.6875
IAV PPI	VCL	380789	199457	243691	613923	343628	604595	N/A	N/A	N/A	0.67531	-0.123127	-0.626499	0.531706	-1.42625	0.979704	N/A	N/A	N/A	0.20429	0.923981	1
IAV PPI	XPO1	744597	770060	638683	903156	964953	834778	N/A	N/A	N/A	1.64278	1.82577	0.763546	1.08862	0.0633665	1.44513	N/A	N/A	N/A	1.26687	0.651775	0.03125
IAV PPI	ZC3HAV1	204035	90331.6	215452	111212	204973	333819	N/A	N/A	N/A	-0.224868	-1.2659	-0.80419	-1.93305	-2.17166	0.122801	N/A	N/A	N/A	-1.03504	1.26627	0.0625
IAV PH	ACE2	4.23799e+07	4.85122e+07	2.63224e+07	1.64436e+07	1.58599e+07	2.14249e+07	2.17626e+07	3.25425e+07	1.43697e+07	-3.01469	-2.64579	-3.26985	-3.84541	-5.10595	-4.04248	-2.09371	-1.81589	-2.58807	-3.01469	1.23163	0.00390625
IAV PH	AURKA	5.58799e+08	4.95675e+08	5.29118e+08	2.52394e+08	2.62278e+08	2.41784e+08	1.74463e+08	1.80405e+08	1.34399e+08	0.706188	0.707182	1.05938	0.0946667	-1.05831	-0.546126	0.909283	0.654957	0.637348	0.654957	0.377064	0.164062
IAV PH	AURKB	2.58351e+08	1.65932e+08	2.14952e+08	2.14231e+08	7.20379e+07	8.06558e+07	1.00269e+08	7.99795e+07	7.41142e+07	-0.406808	-0.871619	-0.240201	-0.14184	-2.92258	-2.13	0.110234	-0.51858	-0.221354	-0.406808	0.392842	0.0078125
IAV PH	CSNK2A1	5.64403e+08	5.34333e+08	5.19045e+08	6.18548e+08	4.62021e+08	3.46346e+08	4.80905e+08	2.30145e+08	2.78674e+08	0.720584	0.815527	1.03165	1.38788	-0.241453	-0.0276353	2.37212	1.00626	1.6894	1.00626	0.565786	0.0195312
IAV PH	LATS2	2.08728e+08	1.24487e+08	1.42545e+08	1.89762e+08	6.97898e+07	9.37871e+07	3.3159e+07	3.58574e+07	3.88216e+07	-0.714515	-1.28621	-0.832799	-0.316818	-2.96832	-1.91239	-1.48617	-1.67594	-1.15424	-1.28621	0.672233	0.00390625
IAV PH	MAPK12	1.68217e+08	9.759e+07	1.77907e+08	1.65092e+08	1.05465e+08	1.60738e+08	3.97257e+07	2.9421e+07	1.95683e+07	-1.02582	-1.63741	-0.513088	-0.51774	-2.37265	-1.13513	-1.22549	-1.96137	-2.14258	-1.22549	1.04931	0.00390625
IAV PH	MAPK3	2.81568e+08	1.57337e+08	1.58125e+08	1.54818e+08	8.54926e+07	1.13819e+08	7.88169e+07	7.53199e+07	2.07546e+07	-0.282656	-0.948357	-0.683147	-0.610434	-2.67554	-1.6331	-0.237059	-0.60518	-2.05767	-0.683147	0.593768	0.00390625
IAV PH	MAPKAPK2	2.12312e+08	1.59617e+08	1.92284e+08	1.49181e+08	7.18913e+07	1.1422e+08	8.94329e+07	8.50686e+07	6.31678e+07	-0.689953	-0.927599	-0.400976	-0.663948	-2.92552	-1.62803	-0.0547585	-0.429585	-0.451916	-0.663948	0.389882	0.00390625
IAV PH	MAPKAPK5	2.04911e+08	1.59184e+08	2.05206e+08	3.35182e+08	1.26363e+08	2.11896e+08	7.94614e+07	5.79199e+07	5.4582e+07	-0.741143	-0.931519	-0.307142	0.503936	-2.11184	-0.73649	-0.225311	-0.984151	-0.662679	-0.73649	0.367183	0.0195312
IAV PH	NT	3.42509e+08	3.03609e+08	2.53892e+08	2.36364e+08	5.46193e+08	3.53044e+08	9.28926e+07	1.14574e+08	8.64044e+07	0	0	0	0	0	0	0	0	0	0	-	-
IAV PH	SRRM2	4.54288e+08	9.45251e+08	3.54074e+08	2.38585e+08	1.71655e+08	2.23681e+08	1.60128e+08	1.50144e+08	5.85055e+07	0.407465	1.63848	0.479839	0.0134962	-1.6699	-0.658403	0.785585	0.390063	-0.562532	0.390063	0.586401	0.820312
IAV PH	SRSF3	2.79364e+08	1.38611e+08	2.10805e+08	9.17439e+07	4.9608e+07	1.50792e+08	4.11382e+06	1.15276e+07	3.89502e+06	-0.293994	-1.13118	-0.268303	-1.36532	-3.46077	-1.22729	-4.49701	-3.31312	-4.4714	-1.36532	1.62644	0.00390625
