# Supplementary material for: Proteomic and genetic analyses of influenza A viruses identify pan-viral host targets
Source: Nat Commun. 2023 Sep 27;14:6030. doi: 10.1038/s41467-023-41442-z (PMC10533562; doi:10.1038/s41467-023-41442-z)
Supplement: Supplementary file 8 — Supplementary Data 5 [file 41467_2023_41442_MOESM8_ESM.xlsx]

## Sheet: Table_of_Contents
Tab Title	Short Description	Table Contents
Compounds	List of 37 host-directed compounds screened in this study, including 29 IAV PPI- and kinase-targeting compounds and 8 kinase-targeting compounds that have antiviral activity against SARS-CoV-2 (Bouhaddou et al., 2020)	Table reports the compound's designated protein target and identifying dataset: from the siRNA-validated IAV PPI dataset (Fig5G), the IAV kinase analysis (Fig3F), or a SARS-CoV-2 global PH-targeting compound screen (Bouhaddou et al., 2020). Also reported are each compound’s U.S. approval status, supplier, catalog number, PubChem ID, IC50 and IC90 (IAV inhibition), CC10 and CC50 (cell viability), …
Column_Descriptions	Column descriptions for "Compounds" tab	Provides the description of each column header of the "Compounds" tab. Includes information on how IAV inhibition (IC50, IC90), cell viability (CC10, CC50) and selectivity index (SI) were calculated.

## Sheet: Compounds
Compound	Designated Target	Data Type	Data Type Details	U.S. Drug Approval Status	Supplier, Catalog #	PubChem ID	IAV Strain	IAV Inhibition		Cell Viability		Selectivity Index (SI) (CC50/IC50)
								IC50	IC90	CC10	CC50
CP-316819	PYGB	PPI	H5N1 M2 in A549 cells	Phase 1	Tocris, 3542	10273347	pH1N1	>20uM	>20uM	>20uM	>20uM	N/A
							H3N2	>20uM	>20uM	>20uM	>20uM	N/A
							H5N1	>20uM	>20uM	>20uM	>20uM	N/A
1,4-dideoxy-1,4-imino-D-Arabinitol (hydrochloride) (DAB)	PYGB	PPI	H5N1 M2 in A549 cells	Pre-clinical	Cayman Chemical, 20939	11953777	pH1N1	>20uM	>20uM	>20uM	>20uM	N/A
							H3N2	>20uM	>20uM	>20uM	>20uM	N/A
							H5N1	>20uM	>20uM	>20uM	>20uM	N/A
Pladienolide B	SF3B3	PPI	pH1N1, H3N2 and H5N1 NP in NHBE cells	Pre-clinical	Cayman Chemical, 16538	16202130	pH1N1	>20uM	>20uM	0.01uM	>20uM	N/A
							H3N2	>20uM	>20uM	0.01uM	>20uM	N/A
							H5N1	>20uM	>20uM	0.01uM	>20uM	N/A
Verapamil (hydrochloride)	ABCC1	PPI	H5N1 M2 in A549 cells	FDA approved	Cayman Chemical, 14288	62969	pH1N1	>20uM	>20uM	>20uM	>20uM	N/A
							H3N2	>20uM	>20uM	0.13uM	>20uM	N/A
							H5N1	>20uM	>20uM	0.13uM	>20uM	N/A
Daunorubicin	ABCC1	PPI	H5N1 M2 in A549 cells	FDA approved	Cayman Chemical, 14159	62770	pH1N1	1.95uM	2.62uM	0.02uM	>20uM	>10.26
							H3N2	2.37uM	3.11uM	0.05uM	>20uM	>8.44
							H5N1	6.08uM	6.62uM	0.05uM	>20uM	>3.29
Reversan	ABCC1	PPI	H5N1 M2 in A549 cells	Pre-clinical	Tocris, 3722	2298706	pH1N1	>20uM	>20uM	>20uM	>20uM	N/A
							H3N2	>20uM	>20uM	0.34uM	>20uM	N/A
							H5N1	>20uM	>20uM	0.34uM	>20uM	N/A
Verdinexor	XPO1	PPI	H5N1 M2 in A549 cells	Phase 1	Cayman Chemical, 26171	71492799	pH1N1	>20uM	>20uM	0.05uM	>20uM	N/A
							H3N2	>20uM	>20uM	0.05uM	>20uM	N/A
							H5N1	0.82uM	>20uM	0.05uM	>20uM	>24.39
Selinexor	XPO1	PPI	H5N1 M2 in A549 cells	FDA approved	Selleck Chemical, S7252	71481097	pH1N1	>20uM	>20uM	0.13uM	105.23uM	N/A
							H3N2	>20uM	>20uM	0.07uM	>20uM	N/A
							H5N1	0.63uM	>20uM	0.07uM	>20uM	>31.75
KPT-185	XPO1	PPI	H5N1 M2 in A549 cells	Pre-clinical	Cayman Chemical, 26074	53495165	pH1N1	>20uM	>20uM	0.11uM	>20uM	N/A
							H3N2	>20uM	>20uM	0.11uM	>20uM	N/A
							H5N1	0.16uM	>20uM	0.11uM	>20uM	>125
Bafilomycin A1	ATP6V1A	PPI	pH1N1 and H5N1 M2 in A549 cells; pH1N1, H3N2 and H5N1 M2 in THP-1 cells; H5N1 M2 in NHBE cells	Pre-clinical	Cayman Chemical, 11038	6436223	pH1N1	0.06uM	0.11uM	0.01uM	>20uM	>333.33
							H3N2	0.02uM	0.19uM	0.01uM	>20uM	>1000
							H5N1	0.02uM	0.02uM	0.01uM	>20uM	>1000
Alexidine	ATP6V1A	PPI	pH1N1 and H5N1 M2 in A549 cells; pH1N1, H3N2 and H5N1 M2 in THP-1 cells; H5N1 M2 in NHBE cells	FDA approved	Cayman Chemical, 13876	102678	pH1N1	2.82uM	29.16uM	0.38uM	1.44uM	0.51
							H3N2	3.67uM	13.93uM	0.38uM	1.44uM	0.39
							H5N1	1.97uM	3.63uM	0.38uM	1.44uM	0.73
Tipifarnib	DNAJA1	PPI	pH1N1 and H5N1 N40 in THP-1 cells	Phase 1	Cayman Chemical, 11747	192185-72-1	pH1N1	>20uM	>20uM	1.33uM	356.58uM	N/A
							H3N2	>20uM	>20uM	1.33uM	356.58uM	N/A
							H5N1	>20uM	>20uM	1.33uM	356.58uM	N/A
16F16	P4HB	PPI	H3N2 HA in A549 cells	Pre-clinical	Sigma-Aldrich, SML0021-5MG	329825093	pH1N1	>20uM	>20uM	0.05uM	3.28uM	N/A
							H3N2	>20uM	>20uM	0.05uM	3.28uM	N/A
							H5N1	6.15uM	7.70uM	0.05uM	3.28uM	0.53
PACMA 31	P4HB	PPI	H3N2 HA in A549 cells	Pre-clinical	Tocris, 5116	66555902	pH1N1	0.63uM	>20uM	8.37uM	29.48uM	46.79
							H3N2	0.64uM	77.92uM	8.37uM	29.48uM	46.06
							H5N1	0.51uM	>20uM	8.37uM	29.48uM	57.8
NU7441	PRKDC	PPI and Kinase	pH1N1, H3N2 and H5N1 M2 in THP-1 cells; H5N1 M2 in NHBE cells; increased kinase activity with pH1N1 and H3N2 in THP-1 cells	Pre-clinical	MedChemExpress, HY-11006	11327430	pH1N1	4.14uM	23.70uM	2.60uM	57.82uM	13.97
							H3N2	7.75uM	86.00uM	2.60uM	57.82uM	7.46
							H5N1	>20uM	>20uM	2.60uM	57.82uM	N/A
AZD-7648	PRKDC	PPI and Kinase	pH1N1, H3N2 and H5N1 M2 in THP-1 cells; H5N1 M2 in NHBE cells; increased kinase activity with pH1N1 and H3N2 in THP-1 cells	Phase 2	Selleck Chemical, S8843	135151360	pH1N1	>20uM	>20uM	1.72uM	169.53uM	N/A
							H3N2	>20uM	>20uM	1.72uM	169.53uM	N/A
							H5N1	>20uM	>20uM	1.72uM	169.53uM	N/A
Lestaurtinib	MAP2K3 and MAP2K6 (as secondary targets)	Kinase	Increased kinase activity with H3N2 and H5N1 in NHBE and THP-1 cells	FDA-approved	Cayman Chemical, 12094	126565	pH1N1	2.28uM	6.01uM	0.07uM	6.68uM	2.93
							H3N2	4.51uM	4.81uM	0.07uM	6.68uM	1.48
							H5N1	1.06uM	7.42uM	0.07uM	6.68uM	6.3
Bafetinib	MAPKAPK3 (as secondary target)	Kinase	Increased kinase activity with H3N2 and H5N1 in NHBE and THP-1 cells	Phase 2	Selleck Chemical, S1369	11387605	pH1N1	266.12uM	>20uM	0.95uM	>20uM	>0.08
							H3N2	72.10uM	346.64uM	0.95uM	>20uM	>0.28
							H5N1	>20uM	>20uM	0.95uM	>20uM	N/A
PF-3644022	MAPKAPK2	Kinase	Decreased kinase activity with pH1N1 in NHBE cells; increased kinase activity with H3N2 in NHBE cells; increased kinase activity with H5N1 in NHBE and THP-1 cells	Pre-clinical	Sigma-Aldrich, PZ0188	329823762	pH1N1	N/A	N/A	N/A	N/A	N/A
							H3N2	>20uM	>20uM	1.23uM	1.92uM	N/A
							H5N1	0.26uM	>20uM	1.19uM	1.60uM	6.15
AZD-5363 (Capivasertib)	PRKG1 (as secondary target)	Kinase	Decreased kinase activity with pH1N1 in NHBE cells; increased kinase activity with H3N2 in NHBE cells; increased kinase activity with H5N1 in NHBE and THP-1 cells	Phase 2	Selleck Chemical, S8019	25227436	pH1N1	>20uM	>20uM	0.80uM	>20uM	N/A
							H3N2	>20uM	>20uM	0.80uM	>20uM	N/A
							H5N1	>20uM	>20uM	0.80uM	>20uM	N/A
MAPK13-IN-1	MAPK13	Kinase	Decreased kinase activity with pH1N1 in NHBE cells; increased kinase activity with H5N1 in NHBE and THP-1 cells	Pre-clinical	MedChem Express, HY-18850	17941505	pH1N1	17.59uM	19.52uM	2.73uM	>20uM	>1.14
							H3N2	18.49uM	19.78uM	2.73uM	>20uM	>1.08
							H5N1	8.36uM	18.24uM	2.73uM	>20uM	>2.39
AT-13148	RPS6KB2 and RPS6KB1	Kinase	Decreased kinase activity with pH1N1 in THP-1 cells; increased kinase activity with H3N2 in NHBE cells (only RPS6KB1); increased kinase activity with H5N1 in THP-1 cells	Phase 1	Selleck Chemical, S7563	24905401	pH1N1	>20uM	>20uM	4.04uM	>20uM	N/A
							H3N2	13.96uM	15.20uM	4.03uM	11.72uM	0.84
							H5N1	>20uM	>20uM	4.27uM	12.05uM	N/A
LY2584702 Tosylate	RPS6KB2 and RPS6KB1	Kinase	Decreased kinase activity with pH1N1 in THP-1 cells; increased kinase activity with H3N2 in NHBE cells (only RPS6KB1); increased kinase activity with H5N1 in THP-1 cells	Phase 1	Selleck Chemical, S7704	46205871	pH1N1	>20uM	>20uM	0.64uM	>20uM	N/A
							H3N2	>20uM	>20uM	0.64uM	>20uM	N/A
							H5N1	>20uM	>20uM	0.64uM	>20uM	N/A
SBI-0206965	ULK1	Kinase	Increased kinase activity with H3N2 in NHBE cells	Pre-clinical	Cayman Chemical, 18477	92044402	pH1N1	>20uM	>20uM	0.56uM	>20uM	N/A
							H3N2	>20uM	>20uM	0.56uM	>20uM	N/A
							H5N1	>20uM	>20uM	0.56uM	>20uM	N/A
MRT68921	ULK1	Kinase	Increased kinase activity with H3N2 in NHBE cells	Pre-clinical	Cayman Chemical, 19905	59225335	pH1N1	1.01uM	4.79uM	1.45uM	1.50uM	1.49
							H3N2	0.34uM	11.90uM	1.13uM	1.70uM	5
							H5N1	0.47uM	>20uM	1.13uM	1.70uM	3.62
ILK-IN-2	ILK	Kinase	Decreased kinase activity with pH1N1 in THP-1 cells; increased kinase activity with H3N2 in THP-1 cells; increased kinase activity with H5N1 in NHBE cells	Pre-clinical	MedChem Express, HY-18676B	51051074	pH1N1	>20uM	>20uM	>20uM	>20uM	N/A
							H3N2	8.88uM	13.02uM	2.47uM	8.84uM	1
							H5N1	4.51uM	4.87uM	1.56uM	24.73uM	5.48
ILK-IN-3	ILK	Kinase	Decreased kinase activity with pH1N1 in THP-1 cells; increased kinase activity with H3N2 in THP-1 cells; increased kinase activity with H5N1 in NHBE cells	Pre-clinical	MedChem Express, HY-115677	228619	pH1N1	>20uM	>20uM	>20uM	>20uM	N/A
							H3N2	>20uM	>20uM	>20uM	>20uM	N/A
							H5N1	>20uM	>20uM	>20uM	>20uM	N/A
Dinaciclib	CDK2	Kinase	Decreased kinase activity with H3N2 and H5N1 in THP-1 cells	Phase 3	Selleck Chemical, S2768	46926350	pH1N1	0.03uM	0.04uM	0.01uM	>20uM	>666.67
							H3N2	0.01uM	0.02uM	0.01uM	>20uM	>2000
							H5N1	0.01uM	0.02uM	0.04uM	>20uM	>2000
KenPaullone	CDK2	Kinase	Decreased kinase activity with H3N2 and H5N1 in THP-1 cells	Pre-clinical	Selleck Chemical, S7917	3820	pH1N1	>20uM	>20uM	3.29uM	>20uM	N/A
							H3N2	>20uM	>20uM	3.29uM	>20uM	N/A
							H5N1	>20uM	>20uM	3.29uM	>20uM	N/A
MK-2206	AKT (AKT1, AKT2, AKT3)	SARS-CoV-2 antiviral*	*As reported in Bouhaddou et al. Cell. 2020.	Phase 2	Selleck Chemical, S1078	46930998	pH1N1	6.79uM	409.68uM	7.17uM	14.60uM	2.15
							H3N2	>20uM	>20uM	0.89uM	12.38uM	N/A
							H5N1	0.54uM	1.78uM	0.89uM	12.38uM	22.93
Ralimetinib	MAPK (MAPK14, MAPK11, MAPK8, MAPK9, MAPK10)	SARS-CoV-2 antiviral*	*As reported in Bouhaddou et al. Cell. 2020.	Phase 2	Selleck Chemical, S1494	11570805	pH1N1	>20uM	>20uM	10.60uM	35.78uM	N/A
							H3N2	>20uM	>20uM	10.60uM	35.78uM	N/A
							H5N1	>20uM	>20uM	10.60uM	35.78uM	N/A
Rapamycin	mTOR	SARS-CoV-2 antiviral*	*As reported in Bouhaddou et al. Cell. 2020.	FDA Approved	Selleck Chemical, S1039	5284616	pH1N1	>20uM	>20uM	0.10uM	>20uM	N/A
							H3N2	>20uM	>20uM	0.10uM	>20uM	N/A
							H5N1	>20uM	>20uM	0.10uM	>20uM	N/A
Pictilisib	PIK3CA, PIK3CD	SARS-CoV-2 antiviral*	*As reported in Bouhaddou et al. Cell. 2020.	Phase 2	Selleck Chemical, S1065	17755052	pH1N1	9.43uM	34.63uM	0.05uM	>20uM	>2.12
							H3N2	194.52uM	>20uM	>20uM	>20uM	>0.10
							H5N1	1.50uM	>20uM	>20uM	>20uM	>13.33
SGI-1776 free base	PIM1	SARS-CoV-2 antiviral*	*As reported in Bouhaddou et al. Cell. 2020.	Phase 1	Selleck Chemical, S2198	24795070	pH1N1	>20uM	>20uM	2.85uM	13.43uM	N/A
							H3N2	>20uM	>20uM	2.85uM	13.43uM	N/A
							H5N1	>20uM	>20uM	2.85uM	13.43uM	N/A
Ruboxistaurin	PRKC (PRKCB, PRKCA, PRKCD)	SARS-CoV-2 antiviral*	*As reported in Bouhaddou et al. Cell. 2020.	Phase 3	Selleck Chemical, S7663	9870785	pH1N1	>20uM	>20uM	0.64uM	13.04uM	N/A
							H3N2	>20uM	>20uM	0.001uM	>20uM	N/A
							H5N1	>20uM	>20uM	0.001uM	>20uM	N/A
ARRY-797	MAPK14	SARS-CoV-2 antiviral*	*As reported in Bouhaddou et al. Cell. 2020.	Phase 2/3	MedKoo Biosciences, 555466	46883775	pH1N1	>20uM	>20uM	>20uM	>20uM	N/A
							H3N2	>20uM	>20uM	>20uM	>20uM	N/A
							H5N1	>20uM	>20uM	>20uM	>20uM	N/A
Gilteritinib	FLT3, AXL	SARS-CoV-2 antiviral*	*As reported in Bouhaddou et al. Cell. 2020.	FDA Approved	Selleck Chemical, S7754	49803313	pH1N1	2.69uM	14.69uM	0.26uM	9.82uM	3.65
							H3N2	0.92uM	>20uM	0.26uM	9.82uM	10.67
							H5N1	0.55uM	0.74uM	0.26uM	9.82uM	17.85
Pimodivir (VX-787)	IAV PB2	IAV control antiviral drug	-	Phase 2 for treatment of influenza; discontinued in Phase 3	Cayman Chemical, 29321	67286591	pH1N1	0.62uM	2.37uM	0.30uM	>20uM	>32.26
							H3N2	0.62uM	2.37uM	0.30uM	>20uM	>32.26
							H5N1	0.02uM	0.05uM	0.30uM	>20uM	>1000
Pimodivir (VX-787)	IAV PB2	IAV control antiviral drug	-	Phase 2 for treatment of influenza; discontinued in Phase 3	Cayman Chemical, 29321	67286591	pH1N1	0.16uM	0.88uM	0.15uM	>20uM	>125
							H3N2	0.37uM	1.24uM	0.15uM	>20uM	>54.05
							H5N1	0.51uM	1.56uM	0.15uM	>20uM	>39.22

## Sheet: Column_Descriptions
Column Header	Description
Compound	Compound name
Designated Target	Designated protein target
Data Type	Dataset in which the protein target was identified, from: (1) functionally validated IAV PPIs; (2) IAV kinase analysis; or (3) a previous study reporting kinase-targeting drugs with antiviral activity against SARS-CoV-2 (Bouhaddou et al. Cell. 2020)
Data Type Details	Details about protein target identification from: (1) the IAV PPI dataset (including interacting IAV protein, IAV strain and cell type); (2) IAV kinase analysis (including predicted kinase activity, IAV strain and cell type); or (3) a previous study reporting kinase-targeting drugs with antiviral activity against SARS-CoV-2 (Bouhaddou et al. Cell. 2020)
U.S. Drug Approval Status	Approval status of the compound in the U.S.
Supplier, Catalog #	Vendor and catalog number for the indicated compound used in this study
PubChem ID	PubChem identifier for the indicated compound
IAV Strain	IAV strain used in the antiviral assay
IAV Inhibition: IC50	IC50 (concentration at which fit hill function crosses 50%) for viral inhibition with the indicated IAV strain; concentration in uM for the indicated compound*
IAV Inhibition: IC90	IC90 (concentration at which fit hill function crosses 90%) for viral inhibition with the indicated IAV strain; concentration in uM for the indicated compound*
Cell Viability: CC10	CC10 (concentration at which fit hill function crosses 10%) for cell viability with the indicated IAV strain; concentration in uM for the indicated compound*
Cell Viability: CC50	CC50 (concentration at which fit hill function crosses 50%) for cell viability with the indicated IAV strain; concentration in uM for the indicated compound*
Selectivity Index (SI)	Compound selectivity index (SI) calculated as CC50/IC50*. For compounds where CC50 is reported as >20uM, SI was calculated and reported as >(20uM/IC50). For compounds where CC50 and IC50 are reported as >20uM, SI is reported as N/A.
*Compounds that were screened and do not have IAV inhibition (IC50 or IC90) or cell toxicity (CC10 or CC50) values as determined by nonlinear regression fit and fit hill functions are reported as >20uM.
