# Supplementary material for: Proteomic and genetic analyses of influenza A viruses identify pan-viral host targets
Source: Nat Commun. 2023 Sep 27;14:6030. doi: 10.1038/s41467-023-41442-z (PMC10533562; doi:10.1038/s41467-023-41442-z)
Supplement: Supplementary file 9 — Supplementary Data 6 [file 41467_2023_41442_MOESM9_ESM.xlsx]

## Sheet: Table_of_Contents
Tab Title	Short Description/Table Contents	MS Instrument	Data Type	Cell Type	IAV Strain
VE_PPI_LC VE_PPI_MS	LC parameters for PPI data collected on the VE MS parameters for PPI data collected on the VE	Orbitrap Elite Hybrid (VE)	PPI	A549	pH1N1, H3N2, H5N1
			PPI	NHBE	pH1N1, H3N2, H5N1
			PPI	THP-1	pH1N1, H3N2, H5N1
FU_LC FU_MS	LC parameters for AB and PH data collected on the FU MS parameters for AB and PH data collected on the FU	Orbitrap Fusion Tribrid (FU)	AB	NHBE	pH1N1, H3N2, H5N1
			AB	THP-1	pH1N1, H3N2, H5N1
			PH	NHBE	pH1N1, H3N2
VE_PH_LC VE_PH_MS	LC parameters for PH data collected on the VE MS parameters for PH data collected on the VE	Orbitrap Elite Hybrid (VE)	PH	NHBE	H5N1
LU_PH_LC LU_PH_MS	LC parameters for PH data collected on the LU MS parameters for PH data collected on the LU	Orbitrap Fusion Lumos Tribrid (LU)	PH	THP-1	pH1N1, H3N2, H5N1
LU_PRM_ATP6V1A_LC LU_PRM_ATP6V1A_MS	LC parameters for PRM data collected from ATP6V1A reciprocal IPs on the LU MS parameters for PRM data collected from ATP6V1A reciprocal IPs on the LU	Orbitrap Fusion Lumos Tribrid (LU)	PRM	A549	H5N1
LU_PRM_AHNAK_LC LU_PRM_AHNAK_MS	LC parameters for PRM data collected from AHNAK reciprocal IPs on the LU MS parameters for PRM data collected from AHNAK reciprocal IPs on the LU	Orbitrap Fusion Lumos Tribrid (LU)	PRM	NHBE	H5N1
Data Type Key:
PPI = Protein-protein interaction data from AP-MS
AB = Global protein abundance
PH = Global protein phosphorylation
PRM = Parallel reaction monitoring data

## Sheet: VE_PPI_LC
Easy-nLC 1000 (Thermo Fisher Scientific)
Instrument Method
Sample pickup:
Volume [µl] : 2.00
Flow [µl / min] : 20.00
Sample loading:
Volume [µl] : 6.00
Flow [µl / min] : (unspecified)
Max. pressure [Bar] : 850.00
Gradient:
Time [mm:ss] Duration [mm:ss] Flow [nl/min] Mixture [%B]
00:00 00:00 300 5
01:00 01:00 300 5
111:00 110:00 300 30
116:00 05:00 300 95
120:00 04:00 300 95
Pre-column equilibration:
Volume [µl] : 0.00
Flow [µl / min] : (unspecified)
Max. pressure [Bar] : 250.00
Analytical column equilibration:
Volume [µl] : 9.00
Flow [µl / min] : (unspecified)
Max. pressure [Bar] : 850.00
Auto-sampler wash:
Flush volume [µl] : 100.00

## Sheet: VE_PPI_MS
Orbitrap Elite Hybrid Mass Spectrometer (Thermo Fisher Scientific)
Instrument Method
MS Run Time (min): 120.00
Real-time modifications to method disabled
Stepped collision energy not enabled
Duration (min): 120.00
Number of Scan Events: 21
Tune Method: NSI-Jaes-tunevals
Scan Event Details:
1: FTMS + p norm res=120000 o(150.0-1500.0)
CV = 0.0V
N = scan events 2-21: ITMS + c norm Dep Rapid MS/MS Most intense ion from (1)
Activation Type: CID
Min. Signal Required: 500.0
Isolation Width: 2.00
Normalized Coll. Energy: 35.0
Default Charge State: 2
Activation Q: 0.250
Activation Time: 10.000
CV = 0.0V
Lock Masses:
Pos List Name: N/A
Source: API Source
Mass List: (none)
Neg List Name: N/A
Source: API Source
Mass List: (none)
Data Dependent Settings:
Use separate polarity settings disabled
Parent Mass List: (none)
Reject Mass List: (none)
Neutral Loss Mass List: (none)
Product Mass List: (none)
Neutral loss in top: 3
Product in top: 3
Most intense if no parent masses found not enabled
Add/subtract mass not enabled
FT master scan preview mode enabled
Charge state screening enabled
Charge state dependent ETD time not enabled
Monoisotopic precursor selection enabled
Non-peptide monoisotopic recognition not enabled
Charge state rejection enabled
Unassigned charge states : rejected
Charge state 1 : rejected
Charge state 2 : not rejected
Charge state 3 : not rejected
Charge states 4+ : not rejected
Chromatography mode is disabled
Global Data Dependent Settings:
Predict ion injection time enabled
Use global parent and reject mass lists not enabled
Exclude parent mass from data dependent selection not enabled
Exclusion mass width relative to mass
Exclusion mass width relative to low (ppm): 10.000
Exclusion mass width relative to high (ppm): 10.000
Parent mass width by mass
Parent mass width low: 0.50000
Parent mass width high: 0.50000
Reject mass width by mass
Reject mass width low: 0.50000
Reject mass width high: 0.50000
Zoom/UltraZoom scan mass width by mass
Zoom/UltraZoom scan mass width low: 5.00
Zoom/UltraZoom scan mass width high: 5.00
FT SIM scan mass width low: 5.00
FT SIM scan mass width high: 5.00
Neutral Loss candidates processed by decreasing intensity
Neutral Loss mass width by mass
Neutral Loss mass width low: 0.50000
Neutral Loss mass width high: 0.50000
Product candidates processed by decreasing intensity
Product mass width by mass
Product mass width low: 0.50000
Product mass width high: 0.50000
MS mass range: 0.00-1000000.00
MSn mass range by mass
MSn mass range: 0.00-1000000.00
Use m/z values as masses not enabled
Analog UV data dep. not enabled
Dynamic exclusion enabled
Repeat Count: 1
Repeat Duration: 20.00
Exclusion List Size: 500
Exclusion Duration: 20.00
Exclusion mass width relative to mass
Exclusion mass width relative to low (ppm): 10.000
Exclusion mass width relative to high (ppm): 10.000
Expiration: disabled
Isotopic data dependence not enabled
Mass Tags data dependence not enabled
Custom Data Dependent Settings:
Not enabled
Tune File Values
Source Type: NSI
Capillary Temp (C): 275
APCI Vaporizer Temp (C): 0
Sheath Gas Flow (): 0
Aux Gas Flow (): 0
Sweep Gas Flow (): 0
Injection Waveforms: Off
Ion Trap Zoom AGC Target: 3000
Ion Trap Full AGC Target: 30000
Ion Trap SIM AGC Target: 10000
Ion Trap MSn AGC Target: 10000
FTMS Injection Waveforms: Off
FTMS Full AGC Target: 1000000
FTMS SIM AGC Target: 50000
FTMS MSn AGC Target: 50000
POSITIVE POLARITY
Source Voltage (kV): 1.8
Source Current (uA): 100
S-Lens RF Level (%): 69
Skimmer Offset (V): 0
Multipole RF Amplifier (Vp-p): 800
Multipole 00 Offset (V): -1
Lens 0 Voltage (V): -3
Multipole 0 Offset (V): -8
Lens 1 Voltage (V): -15
Gate Lens Offset (V): -35
Multipole 1 Offset (V): -20
Front Lens (V): -9
Ion Trap Zoom Micro Scans: 1
Ion Trap Zoom Max Ion Time (ms): 50
Ion Trap Full Micro Scans: 1
Ion Trap Full Max Ion Time (ms): 10
Ion Trap SIM Micro Scans: 1
Ion Trap SIM Max Ion Time (ms): 50
Ion Trap MSn Micro Scans: 1
Ion Trap MSn Max Ion Time (ms): 50
FTMS Full Micro Scans: 1
FTMS Full Max Ion Time (ms): 100
FTMS SIM Micro Scans: 1
FTMS SIM Max Ion Time (ms): 50
FTMS MSn Micro Scans: 1
FTMS MSn Max Ion Time (ms): 500

## Sheet: FU_LC
Easy-nLC 1000 (Thermo Fisher Scientific)
Instrument Method
Sample pickup:
Volume [µl] : 2.00
Flow [µl / min] : 20.00
Sample loading:
Volume [µl] : 5.00
Flow [µl / min] : (unspecified)
Max. pressure [Bar] : 800.00
Gradient:
Time [mm:ss] Duration [mm:ss] Flow [nl/min] Mixture [%B]
00:00 00:00 300 5
01:00 01:00 300 5
115:00 114:00 300 18
165:00 50:00 300 33
170:00 05:00 300 100
180:00 10:00 300 100
Pre-column equilibration:
Volume [µl] : 0.00
Flow [µl / min] : (unspecified)
Max. pressure [Bar] : (unspecified)
Analytical column equilibration:
Volume [µl] : 8.00
Flow [µl / min] : (unspecified)
Max. pressure [Bar] : 800.00
Autosampler wash:
Flush volume [µl] : 100.00

## Sheet: FU_MS
Orbitrap Fusion Tribrid Mass Spectrometer (Thermo Fisher Scientific)
Instrument Method
Global Settings
Method Duration (min)= 180
Ion Source Type = NSI
Spray Voltage: Positive Ion (V) = 1830
Spray Voltage: Negative Ion (V) = 600
Sweep Gas (Arb) = 0
Ion Transfer Tube Temp (°C) = 300
APPI Lamp = Not in use
Pressure Mode = Standard
Default Charge State = 1
Experiment 1
Start Time (min) = 0
End Time (min) = 180
Cycle Time (sec) = 3
Do data dependent experiment if no target species are found = False
Scan MasterScan
MSn Level = 1
Use Wide Quad Isolation = True
Detector Type = Orbitrap
Orbitrap Resolution = 120K
Mass Range = Normal
Scan Range (m/z) = 400-1600
Maximum Injection Time (ms) = 100
AGC Target = 200000
Microscans = 1
S-Lens RF Level = 60
Use ETD Internal Calibration = False
DataType = Profile
Polarity = Positive
Source Fragmentation = False
Filter MIPS
Filter Type = MIPS
MIPS On = 2
Relax Restrictions = True
Filter ChargeState
Filter Type = ChargeState
Include charge state(s) = 2-7
Include undetermined charge states = False
Include charge states 25 and higher = False
Filter DynamicExclusion
Filter Type = DynamicExclusion
Exclude after n times = 1
Exclude isotopes = True
Perform dependent scan on single charge state per precursor only = False
If occurs within (s) = 30
Exclusion duration (s) = 40
Excl. Mass Width = ppm
Mass tolerance low = 10
Mass tolerance high = 10
Filter IntensityThreshold
Filter Type = IntensityThreshold
Signal Intensity = 5000
Decision
Precursor Priority = MostIntense
Scan Event 1
IntensityGreaterThan: 0
Scan Event 1
Do data dependent experiment if no target species are found = False
Scan ddMSnScan
MSn Level = 2
Top N= 0
Isolation Mode = Quadrupole
Isolation Window = 1.6
Use Isolation m/z Offset = False
Multi-notch Isolation = False
Scan Range Mode = Auto Normal
FirstMass = 110
ActivationType = HCD
Is Stepped Collision Energy On = False
Stepped Collision Energy (%) = 5
Multistage Activation = False
Neutral Loss Mass = 50.0001
Collision Energy (%) = 30
Is EThcD Active = False
Detector Type = IonTrap
Orbitrap Resolution = 15K
Ion Trap Scan Rate = Rapid
Maximum Injection Time (ms) = 35
AGC Target = 10000
Inject ions for all available parallelizable time = True
Microscans = 1
Activation Q = 0.25
Use ETD Internal Calibration = False
DataType = Centroid
Polarity = Positive
Source Fragmentation = False

## Sheet: VE_PH_LC
Easy-nLC 1000 (Thermo Fisher Scientific)
Instrument Method
Sample pickup:
Volume [µl] : 2.00
Flow [µl / min] : 20.00
Sample loading:
Volume [µl] : 5.00
Flow [µl / min] : (unspecified)
Max. pressure [Bar] : 850.00
Gradient:
Time [mm:ss] Duration [mm:ss] Flow [nl/min] Mixture [%B]
00:00 00:00 300 5
01:00 01:00 300 5
233:00 232:00 300 30
234:00 01:00 300 95
240:00 06:00 300 95
Pre-column equilibration:
Volume [µl] : 0.00
Flow [µl / min] : (unspecified)
Max. pressure [Bar] : 250.00
Analytical column equilibration:
Volume [µl] : 8.00
Flow [µl / min] : (unspecified)
Max. pressure [Bar] : 850.00
Auto-sampler wash:
Flush volume [µl] : 100.00

## Sheet: VE_PH_MS
Orbitrap Elite Hybrid Mass Spectrometer (Thermo Fisher Scientific)
Instrument Method
MS Run Time (min): 240.00
Real-time modifications to method disabled
Stepped collision energy not enabled
Duration (min): 240.00
Number of Scan Events: 21
Tune Method: NSI-Jaes-tunevals
Scan Event Details:
1: FTMS + p norm res=120000 o(200.0-2000.0)
CV = 0.0V
N = scan events 2-21: ITMS + c norm Dep Rapid MS/MS Most intense ion from (1)
Activation Type: CID
Min. Signal Required: 500.0
Isolation Width: 2.00
Normalized Coll. Energy: 35.0
Default Charge State: 2
Activation Q: 0.250
Activation Time: 10.000
CV = 0.0V
Lock Masses:
Pos List Name: N/A
Source: API Source
Mass List: (none)
Neg List Name: N/A
Source: API Source
Mass List: (none)
Data Dependent Settings:
Use separate polarity settings disabled
Parent Mass List: (none)
Reject Mass List: (none)
Neutral Loss Mass List: (none)
Product Mass List: (none)
Neutral loss in top: 3
Product in top: 3
Most intense if no parent masses found not enabled
Add/subtract mass not enabled
FT master scan preview mode enabled
Charge state screening enabled
Charge state dependent ETD time not enabled
Monoisotopic precursor selection enabled
Non-peptide monoisotopic recognition not enabled
Charge state rejection enabled
Unassigned charge states : rejected
Charge state 1 : rejected
Charge state 2 : not rejected
Charge state 3 : not rejected
Charge states 4+ : not rejected
Chromatography mode is disabled
Global Data Dependent Settings:
Predict ion injection time enabled
Use global parent and reject mass lists not enabled
Exclude parent mass from data dependent selection not enabled
Exclusion mass width relative to mass
Exclusion mass width relative to low (ppm): 10.000
Exclusion mass width relative to high (ppm): 10.000
Parent mass width by mass
Parent mass width low: 0.50000
Parent mass width high: 0.50000
Reject mass width by mass
Reject mass width low: 0.50000
Reject mass width high: 0.50000
Zoom/UltraZoom scan mass width by mass
Zoom/UltraZoom scan mass width low: 5.00
Zoom/UltraZoom scan mass width high: 5.00
FT SIM scan mass width low: 5.00
FT SIM scan mass width high: 5.00
Neutral Loss candidates processed by decreasing intensity
Neutral Loss mass width by mass
Neutral Loss mass width low: 0.50000
Neutral Loss mass width high: 0.50000
Product candidates processed by decreasing intensity
Product mass width by mass
Product mass width low: 0.50000
Product mass width high: 0.50000
MS mass range: 0.00-1000000.00
MSn mass range by mass
MSn mass range: 0.00-1000000.00
Use m/z values as masses not enabled
Analog UV data dep. not enabled
Dynamic exclusion enabled
Repeat Count: 1
Repeat Duration: 20.00
Exclusion List Size: 500
Exclusion Duration: 20.00
Exclusion mass width relative to mass
Exclusion mass width relative to low (ppm): 10.000
Exclusion mass width relative to high (ppm): 10.000
Expiration: disabled
Isotopic data dependence not enabled
Mass Tags data dependence not enabled
Custom Data Dependent Settings:
Not enabled
Tune File Values
Source Type: NSI
Capillary Temp (C): 200
APCI Vaporizer Temp (C): 0
Sheath Gas Flow (): 0
Aux Gas Flow (): 0
Sweep Gas Flow (): 0
Injection Waveforms: Off
Ion Trap Zoom AGC Target: 3000
Ion Trap Full AGC Target: 30000
Ion Trap SIM AGC Target: 10000
Ion Trap MSn AGC Target: 10000
FTMS Injection Waveforms: Off
FTMS Full AGC Target: 1000000
FTMS SIM AGC Target: 50000
FTMS MSn AGC Target: 50000
POSITIVE POLARITY
Source Voltage (kV): 2
Source Current (uA): 100
S-Lens RF Level (%): 67
Skimmer Offset (V): 0
Multipole RF Amplifier (Vp-p): 800
Multipole 00 Offset (V): -2
Lens 0 Voltage (V): -3
Multipole 0 Offset (V): -9
Lens 1 Voltage (V): -15
Gate Lens Offset (V): -35
Multipole 1 Offset (V): -20
Front Lens (V): -9.4
Ion Trap Zoom Micro Scans: 1
Ion Trap Zoom Max Ion Time (ms): 10
Ion Trap Full Micro Scans: 1
Ion Trap Full Max Ion Time (ms): 10
Ion Trap SIM Micro Scans: 1
Ion Trap SIM Max Ion Time (ms): 10
Ion Trap MSn Micro Scans: 1
Ion Trap MSn Max Ion Time (ms): 10
FTMS Full Micro Scans: 1
FTMS Full Max Ion Time (ms): 100
FTMS SIM Micro Scans: 1
FTMS SIM Max Ion Time (ms): 50
FTMS MSn Micro Scans: 1
FTMS MSn Max Ion Time (ms): 500

## Sheet: LU_PH_LC
Easy-nLC 1200 (Thermo Fisher Scientific) Interfaced via a Nanoelectrospray Source (Nanospray Flex)
Instrument Method
Sample pickup:
Volume [µl] : 2.00
Flow [µl / min] : 20.00
Sample loading:
Volume [µl] : 6.00
Flow [µl / min] : 1.00
Max. pressure [Bar] : 700.00
Gradient:
Time [mm:ss] Duration [mm:ss] Flow [nl/min] Mixture [%B]
00:00 00:00 300 2
01:00 01:00 300 5
79:00 78:00 300 18
134:00 55:00 300 38
139:00 05:00 300 100
147:00 08:00 300 100
148:00 01:00 300 2
150:00 02:00 300 2
Pre-column equilibration:
Volume [µl] : 0.00
Flow [µl / min] : (unspecified)
Max. pressure [Bar] : (unspecified)
Analytical column equilibration:
Volume [µl] : 6.00
Flow [µl / min] : (unspecified)
Max. pressure [Bar] : 700.00
Autosampler wash:
Flush volume [µl] : 100.00

## Sheet: LU_PH_MS
Orbitrap Fusion Lumos Tribrid Mass Spectrometer (Thermo Fisher Scientific)
Instrument Method
Global Settings
Use Ion Source Settings from Tune = True
Method Duration (min)= 150
Positive Spray Voltage (V):
Start (min)| Voltage (V)|
0| 0|
1| 2000|
Negative Spray Voltage (V):
Start (min)| Voltage (V)|
0| 0|
Internal Mass Calibration= User Defined Lock Mass
Pressure Mode = Standard
Default Charge State = 1
Advanced Precursor Determination = False
Internal Cal Positive
m/z
371.10124 445.12003 519.13883
Experiment 1
Start Time (min) = 1
End Time (min) = 150
Cycle Time (sec) = 3
Scan MasterScan
MSn Level = 1
Use Wide Quad Isolation = True
Detector Type = Orbitrap
Orbitrap Resolution = 120K
Mass Range = Normal
Scan Range (m/z) = 350-1400
Maximum Injection Time (ms) = 100
AGC Target = 1000000
Microscans = 1
RF Lens (%) = 30
Use ETD Internal Calibration = False
DataType = Profile
Polarity = Positive
Source Fragmentation = False
Scan Description =
Filter PrecursorSelectionRange
Mass Range = 350-1400
Filter MIPS
MIPS Mode = Peptide
Filter IntensityThreshold
Intensity Filter Type = IntensityThreshold
Maximum Intensity = 1E+20
Minimum Intensity = 20000
Relative Intensity Threshold = 0
Filter ChargeState
Include undetermined charge states = False
Include charge state(s) = 2-8
Include charge states 25 and higher = False
Filter DynamicExclusion
Exclude after n times = 1
Exclusion duration (s) = 40
Mass Tolerance = ppm
Mass tolerance low = 10
Mass tolerance high = 10
Exclude isotopes = True
Perform dependent scan on single charge state per precursor only = False
Data Dependent Properties
Data Dependent Mode= Cycle Time
Scan Event 1
Scan ddMSnScan
MSn Level = 2
Isolation Mode = Quadrupole
Isolation Offset = Off
Isolation Window = 1.6
Reported Mass = Offset Mass
Multi-notch Isolation = False
Scan Range Mode = Auto Normal
FirstMass = 120
Scan Priority= 1
ActivationType = HCD
Is Stepped Collision Energy On = False
Stepped Collision Energy (%) = 5
Collision Energy (%) = 33
Detector Type = Orbitrap
Orbitrap Resolution = 30K
Maximum Injection Time (ms) = 54
AGC Target = 50000
Inject ions for all available parallelizable time = True
Microscans = 1
Use ETD Internal Calibration = False
DataType = Centroid
Polarity = Positive
Source Fragmentation = False
Scan Description =
Experiment 1
Start Time (min) = 0
End Time (min) = 1
Cycle Time (sec) = 3
Scan MasterScan
MSn Level = 1
Use Wide Quad Isolation = True
Detector Type = Orbitrap
Orbitrap Resolution = 120K
Mass Range = Normal
Scan Range (m/z) = 350-1000
Maximum Injection Time (ms) = 50
AGC Target = 400000
Microscans = 1
RF Lens (%) = 30
Use ETD Internal Calibration = False
DataType = Profile
Polarity = Positive
Source Fragmentation = False
Scan Description =

## Sheet: LU_PRM_ATP6V1A_LC
Easy-nLC 1200 (Thermo Fisher Scientific) Interfaced via a Nanoelectrospray Source (Nanospray Flex)
Instrument Method
Sample pickup:
Volume [µl] : 1.00
Flow [µl / min] : 20.00
Sample loading:
Volume [µl] : 8.00
Flow [µl / min] : (unspecified)
Max. pressure [Bar] : 400.00
Gradient:
Time [mm:ss] Duration [mm:ss] Flow [nl/min] Mixture [%B]
00:00 00:00 600 4
44:00 44:00 600 35
49:00 05:00 600 45
50:00 01:00 600 88
60:00 10:00 600 88
Pre-column equilibration:
Volume [µl] : 6.00
Flow [µl / min] : (unspecified)
Max. pressure [Bar] : (unspecified)
Analytical column equilibration:
Volume [µl] : 8.00
Flow [µl / min] : (unspecified)
Max. pressure [Bar] : 400.00
Autosampler wash:
Flush volume [µl] : 100.00

[truncated: 3 more sheets: LU_PRM_ATP6V1A_MS, LU_PRM_AHNAK_LC, LU_PRM_AHNAK_MS]
