# Supplementary material for: Proteomic and genetic analyses of influenza A viruses identify pan-viral host targets
Source: Nat Commun. 2023 Sep 27;14:6030. doi: 10.1038/s41467-023-41442-z (PMC10533562; doi:10.1038/s41467-023-41442-z)
Supplement: Supplementary file 11 — Source Data [file 41467_2023_41442_MOESM11_ESM.zip]

Archive with 396 entries (389 files):
- Haas_SourceData/
- __MACOSX/._Haas_SourceData
- Haas_SourceData/.DS_Store
- __MACOSX/Haas_SourceData/._.DS_Store
- Haas_SourceData/Compound Screening Data (Fig 6, Supp Fig 7)/
- Haas_SourceData/Western Blot Scans (Supp Fig 3)/
- __MACOSX/Haas_SourceData/._Western Blot Scans (Supp Fig 3)
- Haas_SourceData/Compound Screening Data (Fig 6, Supp Fig 7)/.DS_Store
- __MACOSX/Haas_SourceData/Compound Screening Data (Fig 6, Supp Fig 7)/._.DS_Store
- Haas_SourceData/Compound Screening Data (Fig 6, Supp Fig 7)/Graphpad Prism Files/
- Haas_SourceData/Compound Screening Data (Fig 6, Supp Fig 7)/Metadata_CompoundScreens.xlsx
- __MACOSX/Haas_SourceData/Compound Screening Data (Fig 6, Supp Fig 7)/._Metadata_CompoundScreens.xlsx
- Haas_SourceData/Western Blot Scans (Supp Fig 3)/NHBE/
- __MACOSX/Haas_SourceData/Western Blot Scans (Supp Fig 3)/._NHBE
- Haas_SourceData/Western Blot Scans (Supp Fig 3)/.DS_Store
- __MACOSX/Haas_SourceData/Western Blot Scans (Supp Fig 3)/._.DS_Store
- Haas_SourceData/Western Blot Scans (Supp Fig 3)/Metadata_WesternBlotScans.xlsx
- __MACOSX/Haas_SourceData/Western Blot Scans (Supp Fig 3)/._Metadata_WesternBlotScans.xlsx
- Haas_SourceData/Western Blot Scans (Supp Fig 3)/THP-1/
- __MACOSX/Haas_SourceData/Western Blot Scans (Supp Fig 3)/._THP-1
- Haas_SourceData/Western Blot Scans (Supp Fig 3)/A549/
- __MACOSX/Haas_SourceData/Western Blot Scans (Supp Fig 3)/._A549
- Haas_SourceData/Compound Screening Data (Fig 6, Supp Fig 7)/Graphpad Prism Files/KenPaullone - 20 uM H1N1 0.5 MOI 24h A549 - 7-5-21.pzfx
- __MACOSX/Haas_SourceData/Compound Screening Data (Fig 6, Supp Fig 7)/Graphpad Prism Files/._KenPaullone - 20 uM H1N1 0.5 MOI 24h A549 - 7-5-21.pzfx
- Haas_SourceData/Compound Screening Data (Fig 6, Supp Fig 7)/Graphpad Prism Files/Dinaciclib 13.32 uM H5N1 0.05 MOI 24h A549 - 10-8-21.pzfx
- __MACOSX/Haas_SourceData/Compound Screening Data (Fig 6, Supp Fig 7)/Graphpad Prism Files/._Dinaciclib 13.32 uM H5N1 0.05 MOI 24h A549 - 10-8-21.pzfx
- Haas_SourceData/Compound Screening Data (Fig 6, Supp Fig 7)/Graphpad Prism Files/ARRY797 13.32 uM H1N1 0.5 MOI 24h A549 - 7-28-21.pzfx
- __MACOSX/Haas_SourceData/Compound Screening Data (Fig 6, Supp Fig 7)/Graphpad Prism Files/._ARRY797 13.32 uM H1N1 0.5 MOI 24h A549 - 7-28-21.pzfx
- Haas_SourceData/Compound Screening Data (Fig 6, Supp Fig 7)/Graphpad Prism Files/Alexidine - 20 uM H5N1 0.05 MOI 24h A549 - 7-5-21.pzfx
- __MACOSX/Haas_SourceData/Compound Screening Data (Fig 6, Supp Fig 7)/Graphpad Prism Files/._Alexidine - 20 uM H5N1 0.05 MOI 24h A549 - 7-5-21.pzfx
- Haas_SourceData/Compound Screening Data (Fig 6, Supp Fig 7)/Graphpad Prism Files/LY2584702 Tosylate - 20 uM H1N1 0.5 MOI 24h A549 - 7-13-21.pzfx
- __MACOSX/Haas_SourceData/Compound Screening Data (Fig 6, Supp Fig 7)/Graphpad Prism Files/._LY2584702 Tosylate - 20 uM H1N1 0.5 MOI 24h A549 - 7-13-21.pzfx
- Haas_SourceData/Compound Screening Data (Fig 6, Supp Fig 7)/Graphpad Prism Files/Daunorubicin - 20 uM H5N1 0.05 MOI 24h A549 - 7-5-21.pzfx
- __MACOSX/Haas_SourceData/Compound Screening Data (Fig 6, Supp Fig 7)/Graphpad Prism Files/._Daunorubicin - 20 uM H5N1 0.05 MOI 24h A549 - 7-5-21.pzfx
- Haas_SourceData/Compound Screening Data (Fig 6, Supp Fig 7)/Graphpad Prism Files/KenPaullone - 20 uM H3N2 0.5 MOI 24h A549 - 7-5-21.pzfx
- __MACOSX/Haas_SourceData/Compound Screening Data (Fig 6, Supp Fig 7)/Graphpad Prism Files/._KenPaullone - 20 uM H3N2 0.5 MOI 24h A549 - 7-5-21.pzfx
- Haas_SourceData/Compound Screening Data (Fig 6, Supp Fig 7)/Graphpad Prism Files/Pictilisib 13.32 uM H5N1 0.05 MOI 24h A549 - 8-24-21.pzfx
- __MACOSX/Haas_SourceData/Compound Screening Data (Fig 6, Supp Fig 7)/Graphpad Prism Files/._Pictilisib 13.32 uM H5N1 0.05 MOI 24h A549 - 8-24-21.pzfx
- Haas_SourceData/Compound Screening Data (Fig 6, Supp Fig 7)/Graphpad Prism Files/Lestaurtinib 13.32 uM H5N1 0.05 MOI 24h A549 - 7-28-21.pzfx
- __MACOSX/Haas_SourceData/Compound Screening Data (Fig 6, Supp Fig 7)/Graphpad Prism Files/._Lestaurtinib 13.32 uM H5N1 0.05 MOI 24h A549 - 7-28-21.pzfx
- Haas_SourceData/Compound Screening Data (Fig 6, Supp Fig 7)/Graphpad Prism Files/KPT-185 - 20 uM H3N2 0.5 MOI 24h A549 - 7-5-21.pzfx
- __MACOSX/Haas_SourceData/Compound Screening Data (Fig 6, Supp Fig 7)/Graphpad Prism Files/._KPT-185 - 20 uM H3N2 0.5 MOI 24h A549 - 7-5-21.pzfx
- Haas_SourceData/Compound Screening Data (Fig 6, Supp Fig 7)/Graphpad Prism Files/PACMA 31 - 20 uM H1N1 0.5 MOI 24h A549 - 7-5-21.pzfx
- __MACOSX/Haas_SourceData/Compound Screening Data (Fig 6, Supp Fig 7)/Graphpad Prism Files/._PACMA 31 - 20 uM H1N1 0.5 MOI 24h A549 - 7-5-21.pzfx
- Haas_SourceData/Compound Screening Data (Fig 6, Supp Fig 7)/Graphpad Prism Files/AZD-7648 - 20 uM H5N1 0.05 MOI 24h A549 - 7-13-21.pzfx
- __MACOSX/Haas_SourceData/Compound Screening Data (Fig 6, Supp Fig 7)/Graphpad Prism Files/._AZD-7648 - 20 uM H5N1 0.05 MOI 24h A549 - 7-13-21.pzfx
- Haas_SourceData/Compound Screening Data (Fig 6, Supp Fig 7)/Graphpad Prism Files/ILK-3 13.32 uM H1N1 0.5 MOI 24h A549 - 10-8-21.pzfx
- __MACOSX/Haas_SourceData/Compound Screening Data (Fig 6, Supp Fig 7)/Graphpad Prism Files/._ILK-3 13.32 uM H1N1 0.5 MOI 24h A549 - 10-8-21.pzfx
- Haas_SourceData/Compound Screening Data (Fig 6, Supp Fig 7)/Graphpad Prism Files/PACMA 31 - 20 uM H3N2 0.5 MOI 24h A549 - 7-5-21.pzfx
- __MACOSX/Haas_SourceData/Compound Screening Data (Fig 6, Supp Fig 7)/Graphpad Prism Files/._PACMA 31 - 20 uM H3N2 0.5 MOI 24h A549 - 7-5-21.pzfx
- Haas_SourceData/Compound Screening Data (Fig 6, Supp Fig 7)/Graphpad Prism Files/KPT-185 - 20 uM H1N1 0.5 MOI 24h A549 - 7-5-21.pzfx
- __MACOSX/Haas_SourceData/Compound Screening Data (Fig 6, Supp Fig 7)/Graphpad Prism Files/._KPT-185 - 20 uM H1N1 0.5 MOI 24h A549 - 7-5-21.pzfx
- Haas_SourceData/Compound Screening Data (Fig 6, Supp Fig 7)/Graphpad Prism Files/Bafetinib - 20 uM H1N1 0.5 MOI 24h A549 - 7-13-21.pzfx
- __MACOSX/Haas_SourceData/Compound Screening Data (Fig 6, Supp Fig 7)/Graphpad Prism Files/._Bafetinib - 20 uM H1N1 0.5 MOI 24h A549 - 7-13-21.pzfx
- Haas_SourceData/Compound Screening Data (Fig 6, Supp Fig 7)/Graphpad Prism Files/Rapamycin - 20 uM H1N1 0.5 MOI 24h A549 - 7-13-21.pzfx
- __MACOSX/Haas_SourceData/Compound Screening Data (Fig 6, Supp Fig 7)/Graphpad Prism Files/._Rapamycin - 20 uM H1N1 0.5 MOI 24h A549 - 7-13-21.pzfx
- Haas_SourceData/Compound Screening Data (Fig 6, Supp Fig 7)/Graphpad Prism Files/SBI0206965 13.32 uM H5N1 0.05 MOI 24h A549 - 7-28-21.pzfx
- __MACOSX/Haas_SourceData/Compound Screening Data (Fig 6, Supp Fig 7)/Graphpad Prism Files/._SBI0206965 13.32 uM H5N1 0.05 MOI 24h A549 - 7-28-21.pzfx
- Haas_SourceData/Compound Screening Data (Fig 6, Supp Fig 7)/Graphpad Prism Files/SGI-1776 - 20 uM H5N1 0.05 MOI 24h A549 - 7-5-21.pzfx
- __MACOSX/Haas_SourceData/Compound Screening Data (Fig 6, Supp Fig 7)/Graphpad Prism Files/._SGI-1776 - 20 uM H5N1 0.05 MOI 24h A549 - 7-5-21.pzfx
- Haas_SourceData/Compound Screening Data (Fig 6, Supp Fig 7)/Graphpad Prism Files/AT13148 13.32 uM H1N1 0.5 MOI 24h A549 - 10-8-21.pzfx
- __MACOSX/Haas_SourceData/Compound Screening Data (Fig 6, Supp Fig 7)/Graphpad Prism Files/._AT13148 13.32 uM H1N1 0.5 MOI 24h A549 - 10-8-21.pzfx
- Haas_SourceData/Compound Screening Data (Fig 6, Supp Fig 7)/Graphpad Prism Files/MK2206 13.32 uM H1N1 0.5 MOI 24h A549 - 10-8-21.pzfx
- __MACOSX/Haas_SourceData/Compound Screening Data (Fig 6, Supp Fig 7)/Graphpad Prism Files/._MK2206 13.32 uM H1N1 0.5 MOI 24h A549 - 10-8-21.pzfx
- Haas_SourceData/Compound Screening Data (Fig 6, Supp Fig 7)/Graphpad Prism Files/.DS_Store
- __MACOSX/Haas_SourceData/Compound Screening Data (Fig 6, Supp Fig 7)/Graphpad Prism Files/._.DS_Store
- Haas_SourceData/Compound Screening Data (Fig 6, Supp Fig 7)/Graphpad Prism Files/SBI0206965 13.32 uM H3N2 0.5 MOI 24h A549 - 7-28-21.pzfx
- __MACOSX/Haas_SourceData/Compound Screening Data (Fig 6, Supp Fig 7)/Graphpad Prism Files/._SBI0206965 13.32 uM H3N2 0.5 MOI 24h A549 - 7-28-21.pzfx
- Haas_SourceData/Compound Screening Data (Fig 6, Supp Fig 7)/Graphpad Prism Files/Ruboxistaurin 13.32 uM H1N1 0.5 MOI 24h A549 - 10-8-21.pzfx
- __MACOSX/Haas_SourceData/Compound Screening Data (Fig 6, Supp Fig 7)/Graphpad Prism Files/._Ruboxistaurin 13.32 uM H1N1 0.5 MOI 24h A549 - 10-8-21.pzfx
- Haas_SourceData/Compound Screening Data (Fig 6, Supp Fig 7)/Graphpad Prism Files/CP-316,819 - 20 uM H5N1 0.05 MOI 24h A549 - 7-5-21.pzfx
- __MACOSX/Haas_SourceData/Compound Screening Data (Fig 6, Supp Fig 7)/Graphpad Prism Files/._CP-316,819 - 20 uM H5N1 0.05 MOI 24h A549 - 7-5-21.pzfx
- Haas_SourceData/Compound Screening Data (Fig 6, Supp Fig 7)/Graphpad Prism Files/PF3644022 13.32 uM H3N2 0.5 MOI 24h A549 - 8-24-21.pzfx
- __MACOSX/Haas_SourceData/Compound Screening Data (Fig 6, Supp Fig 7)/Graphpad Prism Files/._PF3644022 13.32 uM H3N2 0.5 MOI 24h A549 - 8-24-21.pzfx
- Haas_SourceData/Compound Screening Data (Fig 6, Supp Fig 7)/Graphpad Prism Files/Capivasertib - 20 uM H3N2 0.5 MOI 24h A549 - 7-13-21.pzfx
- __MACOSX/Haas_SourceData/Compound Screening Data (Fig 6, Supp Fig 7)/Graphpad Prism Files/._Capivasertib - 20 uM H3N2 0.5 MOI 24h A549 - 7-13-21.pzfx
- Haas_SourceData/Compound Screening Data (Fig 6, Supp Fig 7)/Graphpad Prism Files/AZD-7648 - 20 uM H3N2 0.5 MOI 24h A549 - 7-13-21.pzfx
- __MACOSX/Haas_SourceData/Compound Screening Data (Fig 6, Supp Fig 7)/Graphpad Prism Files/._AZD-7648 - 20 uM H3N2 0.5 MOI 24h A549 - 7-13-21.pzfx
- Haas_SourceData/Compound Screening Data (Fig 6, Supp Fig 7)/Graphpad Prism Files/ILK-2 13.32 uM H1N1 0.5 MOI 24h A549 - 10-8-21.pzfx
- __MACOSX/Haas_SourceData/Compound Screening Data (Fig 6, Supp Fig 7)/Graphpad Prism Files/._ILK-2 13.32 uM H1N1 0.5 MOI 24h A549 - 10-8-21.pzfx
- Haas_SourceData/Compound Screening Data (Fig 6, Supp Fig 7)/Graphpad Prism Files/Dinaciclib 13.32 uM H3N2 0.5 MOI 24h A549 - 7-28-21.pzfx
- __MACOSX/Haas_SourceData/Compound Screening Data (Fig 6, Supp Fig 7)/Graphpad Prism Files/._Dinaciclib 13.32 uM H3N2 0.5 MOI 24h A549 - 7-28-21.pzfx
- Haas_SourceData/Compound Screening Data (Fig 6, Supp Fig 7)/Graphpad Prism Files/Rapamycin - 20 uM H3N2 0.5 MOI 24h A549 - 7-13-21.pzfx
- __MACOSX/Haas_SourceData/Compound Screening Data (Fig 6, Supp Fig 7)/Graphpad Prism Files/._Rapamycin - 20 uM H3N2 0.5 MOI 24h A549 - 7-13-21.pzfx
- Haas_SourceData/Compound Screening Data (Fig 6, Supp Fig 7)/Graphpad Prism Files/Bafetinib - 20 uM H3N2 0.5 MOI 24h A549 - 7-13-21.pzfx
- __MACOSX/Haas_SourceData/Compound Screening Data (Fig 6, Supp Fig 7)/Graphpad Prism Files/._Bafetinib - 20 uM H3N2 0.5 MOI 24h A549 - 7-13-21.pzfx
- Haas_SourceData/Compound Screening Data (Fig 6, Supp Fig 7)/Graphpad Prism Files/SGI-1776 - 20 uM H3N2 0.5 MOI 24h A549 - 7-5-21.pzfx
- __MACOSX/Haas_SourceData/Compound Screening Data (Fig 6, Supp Fig 7)/Graphpad Prism Files/._SGI-1776 - 20 uM H3N2 0.5 MOI 24h A549 - 7-5-21.pzfx
- Haas_SourceData/Compound Screening Data (Fig 6, Supp Fig 7)/Graphpad Prism Files/ILK-3 13.32 uM H3N2 0.5 MOI 24h A549 - 10-8-21.pzfx
- __MACOSX/Haas_SourceData/Compound Screening Data (Fig 6, Supp Fig 7)/Graphpad Prism Files/._ILK-3 13.32 uM H3N2 0.5 MOI 24h A549 - 10-8-21.pzfx
- Haas_SourceData/Compound Screening Data (Fig 6, Supp Fig 7)/Graphpad Prism Files/NU7441 - 20 uM H5N1 0.05 MOI 24h A549 - 7-5-21.pzfx
- __MACOSX/Haas_SourceData/Compound Screening Data (Fig 6, Supp Fig 7)/Graphpad Prism Files/._NU7441 - 20 uM H5N1 0.05 MOI 24h A549 - 7-5-21.pzfx
- Haas_SourceData/Compound Screening Data (Fig 6, Supp Fig 7)/Graphpad Prism Files/MRT68921 13.32 uM H5N1 0.05 MOI 24h A549 - 10-8-21.pzfx
- __MACOSX/Haas_SourceData/Compound Screening Data (Fig 6, Supp Fig 7)/Graphpad Prism Files/._MRT68921 13.32 uM H5N1 0.05 MOI 24h A549 - 10-8-21.pzfx
- Haas_SourceData/Compound Screening Data (Fig 6, Supp Fig 7)/Graphpad Prism Files/SGI-1776 - 20 uM H1N1 0.5 MOI 24h A549 - 7-5-21.pzfx
- __MACOSX/Haas_SourceData/Compound Screening Data (Fig 6, Supp Fig 7)/Graphpad Prism Files/._SGI-1776 - 20 uM H1N1 0.5 MOI 24h A549 - 7-5-21.pzfx
- Haas_SourceData/Compound Screening Data (Fig 6, Supp Fig 7)/Graphpad Prism Files/Selinexor - 20 uM H3N2 0.5 MOI 24h A549 - 7-5-21.pzfx
- __MACOSX/Haas_SourceData/Compound Screening Data (Fig 6, Supp Fig 7)/Graphpad Prism Files/._Selinexor - 20 uM H3N2 0.5 MOI 24h A549 - 7-5-21.pzfx
- Haas_SourceData/Compound Screening Data (Fig 6, Supp Fig 7)/Graphpad Prism Files/Pictilisib 13.32 uM H3N2 0.5 MOI 24h A549 - 8-24-21.pzfx
- __MACOSX/Haas_SourceData/Compound Screening Data (Fig 6, Supp Fig 7)/Graphpad Prism Files/._Pictilisib 13.32 uM H3N2 0.5 MOI 24h A549 - 8-24-21.pzfx
- Haas_SourceData/Compound Screening Data (Fig 6, Supp Fig 7)/Graphpad Prism Files/Reversan - 20 uM H5N1 0.05 MOI 24h A549 - 7-5-21.pzfx
- __MACOSX/Haas_SourceData/Compound Screening Data (Fig 6, Supp Fig 7)/Graphpad Prism Files/._Reversan - 20 uM H5N1 0.05 MOI 24h A549 - 7-5-21.pzfx
- Haas_SourceData/Compound Screening Data (Fig 6, Supp Fig 7)/Graphpad Prism Files/LY2584702 Tosylate - 20 uM H3N2 0.5 MOI 24h A549 - 7-13-21.pzfx
- __MACOSX/Haas_SourceData/Compound Screening Data (Fig 6, Supp Fig 7)/Graphpad Prism Files/._LY2584702 Tosylate - 20 uM H3N2 0.5 MOI 24h A549 - 7-13-21.pzfx
- Haas_SourceData/Compound Screening Data (Fig 6, Supp Fig 7)/Graphpad Prism Files/Ruboxistaurin 13.32 uM H5N1 0.05 MOI 24h A549 - 8-24-21.pzfx
- __MACOSX/Haas_SourceData/Compound Screening Data (Fig 6, Supp Fig 7)/Graphpad Prism Files/._Ruboxistaurin 13.32 uM H5N1 0.05 MOI 24h A549 - 8-24-21.pzfx
- Haas_SourceData/Compound Screening Data (Fig 6, Supp Fig 7)/Graphpad Prism Files/ARRY797 13.32 uM H3N2 0.5 MOI 24h A549 - 7-28-21.pzfx
- __MACOSX/Haas_SourceData/Compound Screening Data (Fig 6, Supp Fig 7)/Graphpad Prism Files/._ARRY797 13.32 uM H3N2 0.5 MOI 24h A549 - 7-28-21.pzfx
- Haas_SourceData/Compound Screening Data (Fig 6, Supp Fig 7)/Graphpad Prism Files/Capivasertib - 20 uM H1N1 0.5 MOI 24h A549 - 7-13-21.pzfx
- __MACOSX/Haas_SourceData/Compound Screening Data (Fig 6, Supp Fig 7)/Graphpad Prism Files/._Capivasertib - 20 uM H1N1 0.5 MOI 24h A549 - 7-13-21.pzfx
- Haas_SourceData/Compound Screening Data (Fig 6, Supp Fig 7)/Graphpad Prism Files/AZD-7648 - 20 uM H1N1 0.5 MOI 24h A549 - 7-13-21.pzfx
- __MACOSX/Haas_SourceData/Compound Screening Data (Fig 6, Supp Fig 7)/Graphpad Prism Files/._AZD-7648 - 20 uM H1N1 0.5 MOI 24h A549 - 7-13-21.pzfx
- Haas_SourceData/Compound Screening Data (Fig 6, Supp Fig 7)/Graphpad Prism Files/Dinaciclib 13.32 uM H1N1 0.5 MOI 24h A549 - 7-28-21.pzfx
- __MACOSX/Haas_SourceData/Compound Screening Data (Fig 6, Supp Fig 7)/Graphpad Prism Files/._Dinaciclib 13.32 uM H1N1 0.5 MOI 24h A549 - 7-28-21.pzfx
- Haas_SourceData/Compound Screening Data (Fig 6, Supp Fig 7)/Graphpad Prism Files/ILK-2 13.32 uM H3N2 0.5 MOI 24h A549 - 10-8-21.pzfx
- __MACOSX/Haas_SourceData/Compound Screening Data (Fig 6, Supp Fig 7)/Graphpad Prism Files/._ILK-2 13.32 uM H3N2 0.5 MOI 24h A549 - 10-8-21.pzfx
- Haas_SourceData/Compound Screening Data (Fig 6, Supp Fig 7)/Graphpad Prism Files/ILK-3 13.32 uM H5N1 0.05 MOI 24h A549 - 10-8-21.pzfx
- __MACOSX/Haas_SourceData/Compound Screening Data (Fig 6, Supp Fig 7)/Graphpad Prism Files/._ILK-3 13.32 uM H5N1 0.05 MOI 24h A549 - 10-8-21.pzfx
- Haas_SourceData/Compound Screening Data (Fig 6, Supp Fig 7)/Graphpad Prism Files/Pimodivir - 20 uM H5N1 0.05 MOI 24h A549 - 7-5-21.pzfx
- __MACOSX/Haas_SourceData/Compound Screening Data (Fig 6, Supp Fig 7)/Graphpad Prism Files/._Pimodivir - 20 uM H5N1 0.05 MOI 24h A549 - 7-5-21.pzfx
- Haas_SourceData/Compound Screening Data (Fig 6, Supp Fig 7)/Graphpad Prism Files/DAB - 20 uM H5N1 0.05 MOI 24h A549 - 7-5-21.pzfx
- __MACOSX/Haas_SourceData/Compound Screening Data (Fig 6, Supp Fig 7)/Graphpad Prism Files/._DAB - 20 uM H5N1 0.05 MOI 24h A549 - 7-5-21.pzfx
- Haas_SourceData/Compound Screening Data (Fig 6, Supp Fig 7)/Graphpad Prism Files/SBI0206965 13.32 uM H1N1 0.5 MOI 24h A549 - 7-28-21.pzfx
- __MACOSX/Haas_SourceData/Compound Screening Data (Fig 6, Supp Fig 7)/Graphpad Prism Files/._SBI0206965 13.32 uM H1N1 0.5 MOI 24h A549 - 7-28-21.pzfx
- Haas_SourceData/Compound Screening Data (Fig 6, Supp Fig 7)/Graphpad Prism Files/16F16 - 20 uM H5N1 0.05 MOI 24h A549 - 7-5-21.pzfx
- __MACOSX/Haas_SourceData/Compound Screening Data (Fig 6, Supp Fig 7)/Graphpad Prism Files/._16F16 - 20 uM H5N1 0.05 MOI 24h A549 - 7-5-21.pzfx
- Haas_SourceData/Compound Screening Data (Fig 6, Supp Fig 7)/Graphpad Prism Files/MK2206 13.32 uM H3N2 0.5 MOI 24h A549 - 10-8-21.pzfx
- __MACOSX/Haas_SourceData/Compound Screening Data (Fig 6, Supp Fig 7)/Graphpad Prism Files/._MK2206 13.32 uM H3N2 0.5 MOI 24h A549 - 10-8-21.pzfx
- Haas_SourceData/Compound Screening Data (Fig 6, Supp Fig 7)/Graphpad Prism Files/Daunorubicin - 20 uM H3N2 0.5 MOI 24h A549 - 7-5-21.pzfx
- __MACOSX/Haas_SourceData/Compound Screening Data (Fig 6, Supp Fig 7)/Graphpad Prism Files/._Daunorubicin - 20 uM H3N2 0.5 MOI 24h A549 - 7-5-21.pzfx
- Haas_SourceData/Compound Screening Data (Fig 6, Supp Fig 7)/Graphpad Prism Files/CP-316,819 - 20 uM H3N2 0.5 MOI 24h A549 - 7-5-21.pzfx
- __MACOSX/Haas_SourceData/Compound Screening Data (Fig 6, Supp Fig 7)/Graphpad Prism Files/._CP-316,819 - 20 uM H3N2 0.5 MOI 24h A549 - 7-5-21.pzfx
- Haas_SourceData/Compound Screening Data (Fig 6, Supp Fig 7)/Graphpad Prism Files/ILK-2 13.32 uM H5N1 0.05 MOI 24h A549 - 10-8-21.pzfx
- __MACOSX/Haas_SourceData/Compound Screening Data (Fig 6, Supp Fig 7)/Graphpad Prism Files/._ILK-2 13.32 uM H5N1 0.05 MOI 24h A549 - 10-8-21.pzfx
- Haas_SourceData/Compound Screening Data (Fig 6, Supp Fig 7)/Graphpad Prism Files/Reversan - 20 uM H1N1 0.5 MOI 24h A549 - 6-30-21.pzfx
- __MACOSX/Haas_SourceData/Compound Screening Data (Fig 6, Supp Fig 7)/Graphpad Prism Files/._Reversan - 20 uM H1N1 0.5 MOI 24h A549 - 6-30-21.pzfx
- Haas_SourceData/Compound Screening Data (Fig 6, Supp Fig 7)/Graphpad Prism Files/CP-316,819 - 20 uM H1N1 0.5 MOI 24h A549 - 7-5-21.pzfx
- __MACOSX/Haas_SourceData/Compound Screening Data (Fig 6, Supp Fig 7)/Graphpad Prism Files/._CP-316,819 - 20 uM H1N1 0.5 MOI 24h A549 - 7-5-21.pzfx
- Haas_SourceData/Compound Screening Data (Fig 6, Supp Fig 7)/Graphpad Prism Files/Ralimetinib 13.32 uM H1N1 0.5 MOI 24h A549 - 7-28-21.pzfx
- __MACOSX/Haas_SourceData/Compound Screening Data (Fig 6, Supp Fig 7)/Graphpad Prism Files/._Ralimetinib 13.32 uM H1N1 0.5 MOI 24h A549 - 7-28-21.pzfx
- Haas_SourceData/Compound Screening Data (Fig 6, Supp Fig 7)/Graphpad Prism Files/Capivasertib - 20 uM H5N1 0.05 MOI 24h A549 - 7-13-21.pzfx
- __MACOSX/Haas_SourceData/Compound Screening Data (Fig 6, Supp Fig 7)/Graphpad Prism Files/._Capivasertib - 20 uM H5N1 0.05 MOI 24h A549 - 7-13-21.pzfx
- Haas_SourceData/Compound Screening Data (Fig 6, Supp Fig 7)/Graphpad Prism Files/KPT-185 - 20 uM H5N1 0.05 MOI 24h A549 - 7-5-21.pzfx
- __MACOSX/Haas_SourceData/Compound Screening Data (Fig 6, Supp Fig 7)/Graphpad Prism Files/._KPT-185 - 20 uM H5N1 0.05 MOI 24h A549 - 7-5-21.pzfx
- Haas_SourceData/Compound Screening Data (Fig 6, Supp Fig 7)/Graphpad Prism Files/Verapamil - 20 uM H3N2 0.5 MOI 24h A549 - 7-5-21.pzfx
- __MACOSX/Haas_SourceData/Compound Screening Data (Fig 6, Supp Fig 7)/Graphpad Prism Files/._Verapamil - 20 uM H3N2 0.5 MOI 24h A549 - 7-5-21.pzfx
- Haas_SourceData/Compound Screening Data (Fig 6, Supp Fig 7)/Graphpad Prism Files/Tipifarnib - 20 uM H5N1 0.05 MOI 24h A549 - 7-5-21.pzfx
- __MACOSX/Haas_SourceData/Compound Screening Data (Fig 6, Supp Fig 7)/Graphpad Prism Files/._Tipifarnib - 20 uM H5N1 0.05 MOI 24h A549 - 7-5-21.pzfx
- Haas_SourceData/Compound Screening Data (Fig 6, Supp Fig 7)/Graphpad Prism Files/Gilteritinib 13.32 uM H5N1 0.05 MOI 24h A549 - 6-30-21.pzfx
- __MACOSX/Haas_SourceData/Compound Screening Data (Fig 6, Supp Fig 7)/Graphpad Prism Files/._Gilteritinib 13.32 uM H5N1 0.05 MOI 24h A549 - 6-30-21.pzfx
- Haas_SourceData/Compound Screening Data (Fig 6, Supp Fig 7)/Graphpad Prism Files/MRT68921 13.32 uM H3N2 0.5 MOI 24h A549 - 10-8-21.pzfx
- __MACOSX/Haas_SourceData/Compound Screening Data (Fig 6, Supp Fig 7)/Graphpad Prism Files/._MRT68921 13.32 uM H3N2 0.5 MOI 24h A549 - 10-8-21.pzfx
- Haas_SourceData/Compound Screening Data (Fig 6, Supp Fig 7)/Graphpad Prism Files/Bafilomycin A1 - 20 uM H3N2 0.5 MOI 24h A549 - 7-5-21.pzfx
- __MACOSX/Haas_SourceData/Compound Screening Data (Fig 6, Supp Fig 7)/Graphpad Prism Files/._Bafilomycin A1 - 20 uM H3N2 0.5 MOI 24h A549 - 7-5-21.pzfx
- Haas_SourceData/Compound Screening Data (Fig 6, Supp Fig 7)/Graphpad Prism Files/Pictilisib 13.32 uM H1N1 0.5 MOI 24h A549 - 10-8-21.pzfx
- __MACOSX/Haas_SourceData/Compound Screening Data (Fig 6, Supp Fig 7)/Graphpad Prism Files/._Pictilisib 13.32 uM H1N1 0.5 MOI 24h A549 - 10-8-21.pzfx
- Haas_SourceData/Compound Screening Data (Fig 6, Supp Fig 7)/Graphpad Prism Files/Bafilomycin A1 - 20 uM H1N1 0.5 MOI 24h A549 - 7-5-21.pzfx
- __MACOSX/Haas_SourceData/Compound Screening Data (Fig 6, Supp Fig 7)/Graphpad Prism Files/._Bafilomycin A1 - 20 uM H1N1 0.5 MOI 24h A549 - 7-5-21.pzfx
- Haas_SourceData/Compound Screening Data (Fig 6, Supp Fig 7)/Graphpad Prism Files/Ralimetinib 13.32 uM H5N1 0.05 MOI 24h A549 - 7-28-21.pzfx
- __MACOSX/Haas_SourceData/Compound Screening Data (Fig 6, Supp Fig 7)/Graphpad Prism Files/._Ralimetinib 13.32 uM H5N1 0.05 MOI 24h A549 - 7-28-21.pzfx
- Haas_SourceData/Compound Screening Data (Fig 6, Supp Fig 7)/Graphpad Prism Files/AT13148 13.32 uM H5N1 0.05 MOI 24h A549 - 8-24-21.pzfx
- __MACOSX/Haas_SourceData/Compound Screening Data (Fig 6, Supp Fig 7)/Graphpad Prism Files/._AT13148 13.32 uM H5N1 0.05 MOI 24h A549 - 8-24-21.pzfx
- Haas_SourceData/Compound Screening Data (Fig 6, Supp Fig 7)/Graphpad Prism Files/Gilteritinib 13.32 uM H3N2 0.5 MOI 24h A549 - 7-28-21.pzfx
- __MACOSX/Haas_SourceData/Compound Screening Data (Fig 6, Supp Fig 7)/Graphpad Prism Files/._Gilteritinib 13.32 uM H3N2 0.5 MOI 24h A549 - 7-28-21.pzfx
- Haas_SourceData/Compound Screening Data (Fig 6, Supp Fig 7)/Graphpad Prism Files/Pimodivir - 20 uM H3N2 0.5 MOI 24h A549 - 7-13-21.pzfx
- __MACOSX/Haas_SourceData/Compound Screening Data (Fig 6, Supp Fig 7)/Graphpad Prism Files/._Pimodivir - 20 uM H3N2 0.5 MOI 24h A549 - 7-13-21.pzfx
- Haas_SourceData/Compound Screening Data (Fig 6, Supp Fig 7)/Graphpad Prism Files/PACMA 31 - 20 uM H5N1 0.05 MOI 24h A549 - 7-5-21.pzfx
- __MACOSX/Haas_SourceData/Compound Screening Data (Fig 6, Supp Fig 7)/Graphpad Prism Files/._PACMA 31 - 20 uM H5N1 0.05 MOI 24h A549 - 7-5-21.pzfx
- Haas_SourceData/Compound Screening Data (Fig 6, Supp Fig 7)/Graphpad Prism Files/Verapamil - 20 uM H5N1 0.05 MOI 24h A549 - 7-5-21.pzfx
- __MACOSX/Haas_SourceData/Compound Screening Data (Fig 6, Supp Fig 7)/Graphpad Prism Files/._Verapamil - 20 uM H5N1 0.05 MOI 24h A549 - 7-5-21.pzfx
- Haas_SourceData/Compound Screening Data (Fig 6, Supp Fig 7)/Graphpad Prism Files/Pladienolide b - 20 uM H1N1 0.5 MOI 24h A549 - 7-5-21.pzfx
- __MACOSX/Haas_SourceData/Compound Screening Data (Fig 6, Supp Fig 7)/Graphpad Prism Files/._Pladienolide b - 20 uM H1N1 0.5 MOI 24h A549 - 7-5-21.pzfx
- Haas_SourceData/Compound Screening Data (Fig 6, Supp Fig 7)/Graphpad Prism Files/Tipifarnib - 20 uM H3N2 0.5 MOI 24h A549 - 7-5-21.pzfx
- __MACOSX/Haas_SourceData/Compound Screening Data (Fig 6, Supp Fig 7)/Graphpad Prism Files/._Tipifarnib - 20 uM H3N2 0.5 MOI 24h A549 - 7-5-21.pzfx
- Haas_SourceData/Compound Screening Data (Fig 6, Supp Fig 7)/Graphpad Prism Files/Pladienolide b - 20 uM H5N1 0.05 MOI 24h A549 - 7-5-21.pzfx
- __MACOSX/Haas_SourceData/Compound Screening Data (Fig 6, Supp Fig 7)/Graphpad Prism Files/._Pladienolide b - 20 uM H5N1 0.05 MOI 24h A549 - 7-5-21.pzfx
- Haas_SourceData/Compound Screening Data (Fig 6, Supp Fig 7)/Graphpad Prism Files/MAPK13-IN-1 - 20 uM H3N2 0.5 MOI 24h A549 - 7-13-21.pzfx
- __MACOSX/Haas_SourceData/Compound Screening Data (Fig 6, Supp Fig 7)/Graphpad Prism Files/._MAPK13-IN-1 - 20 uM H3N2 0.5 MOI 24h A549 - 7-13-21.pzfx
- Haas_SourceData/Compound Screening Data (Fig 6, Supp Fig 7)/Graphpad Prism Files/Pladienolide b - 20 uM H3N2 0.5 MOI 24h A549 - 7-5-21.pzfx
- __MACOSX/Haas_SourceData/Compound Screening Data (Fig 6, Supp Fig 7)/Graphpad Prism Files/._Pladienolide b - 20 uM H3N2 0.5 MOI 24h A549 - 7-5-21.pzfx
- Haas_SourceData/Compound Screening Data (Fig 6, Supp Fig 7)/Graphpad Prism Files/Lestaurtinib 13.32 uM H3N2 0.5 MOI 24h A549 - 7-28-21.pzfx
- __MACOSX/Haas_SourceData/Compound Screening Data (Fig 6, Supp Fig 7)/Graphpad Prism Files/._Lestaurtinib 13.32 uM H3N2 0.5 MOI 24h A549 - 7-28-21.pzfx
- Haas_SourceData/Compound Screening Data (Fig 6, Supp Fig 7)/Graphpad Prism Files/LY2584702 Tosylate - 20 uM H5N1 0.05 MOI 24h A549 - 7-13-21.pzfx
- __MACOSX/Haas_SourceData/Compound Screening Data (Fig 6, Supp Fig 7)/Graphpad Prism Files/._LY2584702 Tosylate - 20 uM H5N1 0.05 MOI 24h A549 - 7-13-21.pzfx
- Haas_SourceData/Compound Screening Data (Fig 6, Supp Fig 7)/Graphpad Prism Files/Tipifarnib - 20 uM H1N1 0.5 MOI 24h A549 - 7-5-21.pzfx
- __MACOSX/Haas_SourceData/Compound Screening Data (Fig 6, Supp Fig 7)/Graphpad Prism Files/._Tipifarnib - 20 uM H1N1 0.5 MOI 24h A549 - 7-5-21.pzfx
- Haas_SourceData/Compound Screening Data (Fig 6, Supp Fig 7)/Graphpad Prism Files/Daunorubicin - 13.32 uM H1N1 0.5 MOI 24h A549 - 7-28-21.pzfx
- __MACOSX/Haas_SourceData/Compound Screening Data (Fig 6, Supp Fig 7)/Graphpad Prism Files/._Daunorubicin - 13.32 uM H1N1 0.5 MOI 24h A549 - 7-28-21.pzfx
- Haas_SourceData/Compound Screening Data (Fig 6, Supp Fig 7)/Graphpad Prism Files/ARRY797 13.32 uM H5N1 0.05 MOI 24h A549 - 6-30-21.pzfx
- __MACOSX/Haas_SourceData/Compound Screening Data (Fig 6, Supp Fig 7)/Graphpad Prism Files/._ARRY797 13.32 uM H5N1 0.05 MOI 24h A549 - 6-30-21.pzfx
- Haas_SourceData/Compound Screening Data (Fig 6, Supp Fig 7)/Graphpad Prism Files/Selinexor - 20 uM H5N1 0.05 MOI 24h A549 - 7-5-21.pzfx
- __MACOSX/Haas_SourceData/Compound Screening Data (Fig 6, Supp Fig 7)/Graphpad Prism Files/._Selinexor - 20 uM H5N1 0.05 MOI 24h A549 - 7-5-21.pzfx
- Haas_SourceData/Compound Screening Data (Fig 6, Supp Fig 7)/Graphpad Prism Files/Verdinexor - 20 uM H1N1 0.5 MOI 24h A549 - 7-5-21.pzfx
- __MACOSX/Haas_SourceData/Compound Screening Data (Fig 6, Supp Fig 7)/Graphpad Prism Files/._Verdinexor - 20 uM H1N1 0.5 MOI 24h A549 - 7-5-21.pzfx
- Haas_SourceData/Compound Screening Data (Fig 6, Supp Fig 7)/Graphpad Prism Files/KenPaullone - 20 uM H5N1 0.05 MOI 24h A549 - 7-5-21.pzfx
- __MACOSX/Haas_SourceData/Compound Screening Data (Fig 6, Supp Fig 7)/Graphpad Prism Files/._KenPaullone - 20 uM H5N1 0.05 MOI 24h A549 - 7-5-21.pzfx
- Haas_SourceData/Compound Screening Data (Fig 6, Supp Fig 7)/Graphpad Prism Files/Verdinexor - 20 uM H3N2 0.5 MOI 24h A549 - 7-5-21.pzfx
- __MACOSX/Haas_SourceData/Compound Screening Data (Fig 6, Supp Fig 7)/Graphpad Prism Files/._Verdinexor - 20 uM H3N2 0.5 MOI 24h A549 - 7-5-21.pzfx
- Haas_SourceData/Compound Screening Data (Fig 6, Supp Fig 7)/Graphpad Prism Files/NU7441 - 20 uM H1N1 0.5 MOI 24h A549 - 7-5-21.pzfx
- __MACOSX/Haas_SourceData/Compound Screening Data (Fig 6, Supp Fig 7)/Graphpad Prism Files/._NU7441 - 20 uM H1N1 0.5 MOI 24h A549 - 7-5-21.pzfx
- Haas_SourceData/Compound Screening Data (Fig 6, Supp Fig 7)/Graphpad Prism Files/Ralimetinib 13.32 uM H3N2 0.5 MOI 24h A549 - 7-28-21.pzfx
- __MACOSX/Haas_SourceData/Compound Screening Data (Fig 6, Supp Fig 7)/Graphpad Prism Files/._Ralimetinib 13.32 uM H3N2 0.5 MOI 24h A549 - 7-28-21.pzfx
- Haas_SourceData/Compound Screening Data (Fig 6, Supp Fig 7)/Graphpad Prism Files/16F16 - 20 uM H3N2 0.5 MOI 24h A549 - 7-5-21.pzfx
- __MACOSX/Haas_SourceData/Compound Screening Data (Fig 6, Supp Fig 7)/Graphpad Prism Files/._16F16 - 20 uM H3N2 0.5 MOI 24h A549 - 7-5-21.pzfx
- Haas_SourceData/Compound Screening Data (Fig 6, Supp Fig 7)/Graphpad Prism Files/AT13148 13.32 uM H3N2 0.5 MOI 24h A549 - 8-24-21.pzfx
- __MACOSX/Haas_SourceData/Compound Screening Data (Fig 6, Supp Fig 7)/Graphpad Prism Files/._AT13148 13.32 uM H3N2 0.5 MOI 24h A549 - 8-24-21.pzfx
- Haas_SourceData/Compound Screening Data (Fig 6, Supp Fig 7)/Graphpad Prism Files/Verapamil - 13.32 uM H1N1 0.5 MOI 24h A549 - 7-28-21.pzfx
- __MACOSX/Haas_SourceData/Compound Screening Data (Fig 6, Supp Fig 7)/Graphpad Prism Files/._Verapamil - 13.32 uM H1N1 0.5 MOI 24h A549 - 7-28-21.pzfx
- Haas_SourceData/Compound Screening Data (Fig 6, Supp Fig 7)/Graphpad Prism Files/DAB - 20 uM H1N1 0.5 MOI 24h A549 - 7-5-21.pzfx
- __MACOSX/Haas_SourceData/Compound Screening Data (Fig 6, Supp Fig 7)/Graphpad Prism Files/._DAB - 20 uM H1N1 0.5 MOI 24h A549 - 7-5-21.pzfx
- Haas_SourceData/Compound Screening Data (Fig 6, Supp Fig 7)/Graphpad Prism Files/Ruboxistaurin 13.32 uM H3N2 0.5 MOI 24h A549 - 8-24-21.pzfx
- __MACOSX/Haas_SourceData/Compound Screening Data (Fig 6, Supp Fig 7)/Graphpad Prism Files/._Ruboxistaurin 13.32 uM H3N2 0.5 MOI 24h A549 - 8-24-21.pzfx
- Haas_SourceData/Compound Screening Data (Fig 6, Supp Fig 7)/Graphpad Prism Files/PF3644022 13.32 uM H5N1 0.05 MOI 24h A549 - 8-24-21.pzfx
- __MACOSX/Haas_SourceData/Compound Screening Data (Fig 6, Supp Fig 7)/Graphpad Prism Files/._PF3644022 13.32 uM H5N1 0.05 MOI 24h A549 - 8-24-21.pzfx
- Haas_SourceData/Compound Screening Data (Fig 6, Supp Fig 7)/Graphpad Prism Files/Alexidine - 20 uM H1N1 0.5 MOI 24h A549 - 7-5-21.pzfx
- __MACOSX/Haas_SourceData/Compound Screening Data (Fig 6, Supp Fig 7)/Graphpad Prism Files/._Alexidine - 20 uM H1N1 0.5 MOI 24h A549 - 7-5-21.pzfx
- Haas_SourceData/Compound Screening Data (Fig 6, Supp Fig 7)/Graphpad Prism Files/Pimodivir - 20 uM H1N1 0.5 MOI 24h A549 - 7-5-21.pzfx
- __MACOSX/Haas_SourceData/Compound Screening Data (Fig 6, Supp Fig 7)/Graphpad Prism Files/._Pimodivir - 20 uM H1N1 0.5 MOI 24h A549 - 7-5-21.pzfx
- Haas_SourceData/Compound Screening Data (Fig 6, Supp Fig 7)/Graphpad Prism Files/16F16 - 20 uM H1N1 0.5 MOI 24h A549 - 7-5-21.pzfx
- __MACOSX/Haas_SourceData/Compound Screening Data (Fig 6, Supp Fig 7)/Graphpad Prism Files/._16F16 - 20 uM H1N1 0.5 MOI 24h A549 - 7-5-21.pzfx
- Haas_SourceData/Compound Screening Data (Fig 6, Supp Fig 7)/Graphpad Prism Files/NU7441 - 20 uM H3N2 0.5 MOI 24h A549 - 7-5-21.pzfx
- __MACOSX/Haas_SourceData/Compound Screening Data (Fig 6, Supp Fig 7)/Graphpad Prism Files/._NU7441 - 20 uM H3N2 0.5 MOI 24h A549 - 7-5-21.pzfx
- Haas_SourceData/Compound Screening Data (Fig 6, Supp Fig 7)/Graphpad Prism Files/Pimodivir - 20 uM H3N2 0.5 MOI 24h A549 - 7-5-21.pzfx
- __MACOSX/Haas_SourceData/Compound Screening Data (Fig 6, Supp Fig 7)/Graphpad Prism Files/._Pimodivir - 20 uM H3N2 0.5 MOI 24h A549 - 7-5-21.pzfx
- Haas_SourceData/Compound Screening Data (Fig 6, Supp Fig 7)/Graphpad Prism Files/Alexidine - 20 uM H3N2 0.5 MOI 24h A549 - 7-5-21.pzfx
- __MACOSX/Haas_SourceData/Compound Screening Data (Fig 6, Supp Fig 7)/Graphpad Prism Files/._Alexidine - 20 uM H3N2 0.5 MOI 24h A549 - 7-5-21.pzfx
- Haas_SourceData/Compound Screening Data (Fig 6, Supp Fig 7)/Graphpad Prism Files/DAB - 20 uM H3N2 0.5 MOI 24h A549 - 7-5-21.pzfx
- __MACOSX/Haas_SourceData/Compound Screening Data (Fig 6, Supp Fig 7)/Graphpad Prism Files/._DAB - 20 uM H3N2 0.5 MOI 24h A549 - 7-5-21.pzfx
- Haas_SourceData/Compound Screening Data (Fig 6, Supp Fig 7)/Graphpad Prism Files/MRT68921 13.32 uM H1N1 0.5 MOI 24h A549 - 7-28-21.pzfx
- __MACOSX/Haas_SourceData/Compound Screening Data (Fig 6, Supp Fig 7)/Graphpad Prism Files/._MRT68921 13.32 uM H1N1 0.5 MOI 24h A549 - 7-28-21.pzfx
- Haas_SourceData/Compound Screening Data (Fig 6, Supp Fig 7)/Graphpad Prism Files/MAPK13-IN-1 - 20 uM H5N1 0.05 MOI 24h A549 - 7-13-21.pzfx
- __MACOSX/Haas_SourceData/Compound Screening Data (Fig 6, Supp Fig 7)/Graphpad Prism Files/._MAPK13-IN-1 - 20 uM H5N1 0.05 MOI 24h A549 - 7-13-21.pzfx
- Haas_SourceData/Compound Screening Data (Fig 6, Supp Fig 7)/Graphpad Prism Files/Reversan - 20 uM H3N2 0.5 MOI 24h A549 - 7-5-21.pzfx
- __MACOSX/Haas_SourceData/Compound Screening Data (Fig 6, Supp Fig 7)/Graphpad Prism Files/._Reversan - 20 uM H3N2 0.5 MOI 24h A549 - 7-5-21.pzfx
- Haas_SourceData/Compound Screening Data (Fig 6, Supp Fig 7)/Graphpad Prism Files/Lestaurtinib 13.32 uM H1N1 0.5 MOI 24h A549 - 7-28-21.pzfx
- __MACOSX/Haas_SourceData/Compound Screening Data (Fig 6, Supp Fig 7)/Graphpad Prism Files/._Lestaurtinib 13.32 uM H1N1 0.5 MOI 24h A549 - 7-28-21.pzfx
- Haas_SourceData/Compound Screening Data (Fig 6, Supp Fig 7)/Graphpad Prism Files/MAPK13-IN-1 - 20 uM H1N1 0.5 MOI 24h A549 - 7-13-21.pzfx
- __MACOSX/Haas_SourceData/Compound Screening Data (Fig 6, Supp Fig 7)/Graphpad Prism Files/._MAPK13-IN-1 - 20 uM H1N1 0.5 MOI 24h A549 - 7-13-21.pzfx
- Haas_SourceData/Compound Screening Data (Fig 6, Supp Fig 7)/Graphpad Prism Files/Verdinexor - 20 uM H5N1 0.05 MOI 24h A549 - 7-5-21.pzfx
- __MACOSX/Haas_SourceData/Compound Screening Data (Fig 6, Supp Fig 7)/Graphpad Prism Files/._Verdinexor - 20 uM H5N1 0.05 MOI 24h A549 - 7-5-21.pzfx
- Haas_SourceData/Compound Screening Data (Fig 6, Supp Fig 7)/Graphpad Prism Files/Selinexor - 13.32 uM H1N1 0.5 MOI 24h A549 - 7-28-21.pzfx
- __MACOSX/Haas_SourceData/Compound Screening Data (Fig 6, Supp Fig 7)/Graphpad Prism Files/._Selinexor - 13.32 uM H1N1 0.5 MOI 24h A549 - 7-28-21.pzfx
- Haas_SourceData/Compound Screening Data (Fig 6, Supp Fig 7)/Graphpad Prism Files/Pimodivir - 20 uM H1N1 0.5 MOI 24h A549 - 7-13-21.pzfx
- __MACOSX/Haas_SourceData/Compound Screening Data (Fig 6, Supp Fig 7)/Graphpad Prism Files/._Pimodivir - 20 uM H1N1 0.5 MOI 24h A549 - 7-13-21.pzfx
- Haas_SourceData/Compound Screening Data (Fig 6, Supp Fig 7)/Graphpad Prism Files/Bafetinib - 20 uM H5N1 0.05 MOI 24h A549 - 7-13-21.pzfx
- __MACOSX/Haas_SourceData/Compound Screening Data (Fig 6, Supp Fig 7)/Graphpad Prism Files/._Bafetinib - 20 uM H5N1 0.05 MOI 24h A549 - 7-13-21.pzfx
- Haas_SourceData/Compound Screening Data (Fig 6, Supp Fig 7)/Graphpad Prism Files/Gilteritinib 13.32 uM H1N1 0.5 MOI 24h A549 - 7-28-21.pzfx
- __MACOSX/Haas_SourceData/Compound Screening Data (Fig 6, Supp Fig 7)/Graphpad Prism Files/._Gilteritinib 13.32 uM H1N1 0.5 MOI 24h A549 - 7-28-21.pzfx
- Haas_SourceData/Compound Screening Data (Fig 6, Supp Fig 7)/Graphpad Prism Files/MK2206 13.32 uM H5N1 0.05 MOI 24h A549 - 10-8-21.pzfx
- __MACOSX/Haas_SourceData/Compound Screening Data (Fig 6, Supp Fig 7)/Graphpad Prism Files/._MK2206 13.32 uM H5N1 0.05 MOI 24h A549 - 10-8-21.pzfx
- Haas_SourceData/Compound Screening Data (Fig 6, Supp Fig 7)/Graphpad Prism Files/Pimodivir - 20 uM H5N1 0.05 MOI 24h A549 - 7-13-21.pzfx
- __MACOSX/Haas_SourceData/Compound Screening Data (Fig 6, Supp Fig 7)/Graphpad Prism Files/._Pimodivir - 20 uM H5N1 0.05 MOI 24h A549 - 7-13-21.pzfx
- Haas_SourceData/Compound Screening Data (Fig 6, Supp Fig 7)/Graphpad Prism Files/Rapamycin - 20 uM H5N1 0.05 MOI 24h A549 - 7-13-21.pzfx
- __MACOSX/Haas_SourceData/Compound Screening Data (Fig 6, Supp Fig 7)/Graphpad Prism Files/._Rapamycin - 20 uM H5N1 0.05 MOI 24h A549 - 7-13-21.pzfx
- Haas_SourceData/Compound Screening Data (Fig 6, Supp Fig 7)/Graphpad Prism Files/Bafilomycin A1 - 20 uM H5N1 0.05 MOI 24h A549 - 7-5-21.pzfx
- __MACOSX/Haas_SourceData/Compound Screening Data (Fig 6, Supp Fig 7)/Graphpad Prism Files/._Bafilomycin A1 - 20 uM H5N1 0.05 MOI 24h A549 - 7-5-21.pzfx
- Haas_SourceData/Western Blot Scans (Supp Fig 3)/NHBE/Strep - 001.tif
- __MACOSX/Haas_SourceData/Western Blot Scans (Supp Fig 3)/NHBE/._Strep - 001.tif
- Haas_SourceData/Western Blot Scans (Supp Fig 3)/NHBE/JFH066 - Strep - 1m.tif
- __MACOSX/Haas_SourceData/Western Blot Scans (Supp Fig 3)/NHBE/._JFH066 - Strep - 1m.tif
- Haas_SourceData/Western Blot Scans (Supp Fig 3)/NHBE/JFH064 - Strep - 5m.tif
- __MACOSX/Haas_SourceData/Western Blot Scans (Supp Fig 3)/NHBE/._JFH064 - Strep - 5m.tif
- Haas_SourceData/Western Blot Scans (Supp Fig 3)/NHBE/JFH082 - Strep - 5m.tif
- __MACOSX/Haas_SourceData/Western Blot Scans (Supp Fig 3)/NHBE/._JFH082 - Strep - 5m.tif
- Haas_SourceData/Western Blot Scans (Supp Fig 3)/NHBE/JFH055 - GAPDH - 30s.tif
- __MACOSX/Haas_SourceData/Western Blot Scans (Supp Fig 3)/NHBE/._JFH055 - GAPDH - 30s.tif
- Haas_SourceData/Western Blot Scans (Supp Fig 3)/NHBE/JFH066 - Strep - 10m.tif
- __MACOSX/Haas_SourceData/Western Blot Scans (Supp Fig 3)/NHBE/._JFH066 - Strep - 10m.tif
- Haas_SourceData/Western Blot Scans (Supp Fig 3)/NHBE/JFH066 - GAPDH - 30s.tif
- __MACOSX/Haas_SourceData/Western Blot Scans (Supp Fig 3)/NHBE/._JFH066 - GAPDH - 30s.tif
- Haas_SourceData/Western Blot Scans (Supp Fig 3)/NHBE/JFH055 - Strep - 60m.tif
- __MACOSX/Haas_SourceData/Western Blot Scans (Supp Fig 3)/NHBE/._JFH055 - Strep - 60m.tif
- Haas_SourceData/Western Blot Scans (Supp Fig 3)/NHBE/JFH057 - GAPDH - 30s.tif
- __MACOSX/Haas_SourceData/Western Blot Scans (Supp Fig 3)/NHBE/._JFH057 - GAPDH - 30s.tif
- Haas_SourceData/Western Blot Scans (Supp Fig 3)/NHBE/JFH073 - Strep - 30s.tif
- __MACOSX/Haas_SourceData/Western Blot Scans (Supp Fig 3)/NHBE/._JFH073 - Strep - 30s.tif
- Haas_SourceData/Western Blot Scans (Supp Fig 3)/NHBE/JFH073 - GAPDH - 10s.tif
- __MACOSX/Haas_SourceData/Western Blot Scans (Supp Fig 3)/NHBE/._JFH073 - GAPDH - 10s.tif
- Haas_SourceData/Western Blot Scans (Supp Fig 3)/NHBE/JFH055.2 - Strep - 60m.tif
- __MACOSX/Haas_SourceData/Western Blot Scans (Supp Fig 3)/NHBE/._JFH055.2 - Strep - 60m.tif
- Haas_SourceData/Western Blot Scans (Supp Fig 3)/NHBE/JFH076 - GAPDH - 30s.tif
- __MACOSX/Haas_SourceData/Western Blot Scans (Supp Fig 3)/NHBE/._JFH076 - GAPDH - 30s.tif
- Haas_SourceData/Western Blot Scans (Supp Fig 3)/NHBE/JFH057 - Strep - 30s.tif
- __MACOSX/Haas_SourceData/Western Blot Scans (Supp Fig 3)/NHBE/._JFH057 - Strep - 30s.tif
- Haas_SourceData/Western Blot Scans (Supp Fig 3)/NHBE/JFH064 - Strep - 1m.tif
- __MACOSX/Haas_SourceData/Western Blot Scans (Supp Fig 3)/NHBE/._JFH064 - Strep - 1m.tif
- Haas_SourceData/Western Blot Scans (Supp Fig 3)/NHBE/JFH076 - Strep - 10m.tif
- __MACOSX/Haas_SourceData/Western Blot Scans (Supp Fig 3)/NHBE/._JFH076 - Strep - 10m.tif
- Haas_SourceData/Western Blot Scans (Supp Fig 3)/NHBE/JFH055.2 - GAPDH - 30s.tif
- __MACOSX/Haas_SourceData/Western Blot Scans (Supp Fig 3)/NHBE/._JFH055.2 - GAPDH - 30s.tif
- Haas_SourceData/Western Blot Scans (Supp Fig 3)/NHBE/JFH073 - Strep - 60m.tif
- __MACOSX/Haas_SourceData/Western Blot Scans (Supp Fig 3)/NHBE/._JFH073 - Strep - 60m.tif
- Haas_SourceData/Western Blot Scans (Supp Fig 3)/NHBE/JFH064 - Strep - 10s.tif
- __MACOSX/Haas_SourceData/Western Blot Scans (Supp Fig 3)/NHBE/._JFH064 - Strep - 10s.tif
- Haas_SourceData/Western Blot Scans (Supp Fig 3)/NHBE/JFH082 - GAPDH - 1m.tif
- __MACOSX/Haas_SourceData/Western Blot Scans (Supp Fig 3)/NHBE/._JFH082 - GAPDH - 1m.tif
- Haas_SourceData/Western Blot Scans (Supp Fig 3)/NHBE/JFH064 - GAPDH - 1m.tif
- __MACOSX/Haas_SourceData/Western Blot Scans (Supp Fig 3)/NHBE/._JFH064 - GAPDH - 1m.tif
- Haas_SourceData/Western Blot Scans (Supp Fig 3)/NHBE/JFH064 - GAPDH - 10m.tif
- __MACOSX/Haas_SourceData/Western Blot Scans (Supp Fig 3)/NHBE/._JFH064 - GAPDH - 10m.tif
[truncated: 96 more entries]
