# Supplementary material for: Proteomic and genetic analyses of influenza A viruses identify pan-viral host targets
Source: Nat Commun. 2023 Sep 27;14:6030. doi: 10.1038/s41467-023-41442-z (PMC10533562; doi:10.1038/s41467-023-41442-z)
Supplement: Supplementary file 11 — Source Data [file 41467_2023_41442_MOESM11_ESM.zip › Haas_SourceData/Compound Screening Data (Fig 6, Supp Fig 7)/Metadata_CompoundScreens.xlsx]

## Sheet: CompoundScreeningDataPoints
Summary: This table reports the Graphpad Prism File Name containing graph data points for each compound and IAV strain presented in Figure 6 and/or Supplementary Figure 7.
Compound	Strain	Graphpad Prism File Name
CP-316819	pH1N1	CP-316,819 - 20 uM H1N1 0.5 MOI 24h A549 - 7-5-21.pzfx
	H3N2	CP-316,819 - 20 uM H3N2 0.5 MOI 24h A549 - 7-5-21.pzfx
	H5N1	CP-316,819 - 20 uM H5N1 0.05 MOI 24h A549 - 7-5-21.pzfx
1,4-dideoxy-1,4-imino-D-Arabinitol (hydrochloride) (DAB)	pH1N1	DAB - 20 uM H1N1 0.5 MOI 24h A549 - 7-5-21.pzfx
	H3N2	DAB - 20 uM H3N2 0.5 MOI 24h A549 - 7-5-21.pzfx
	H5N1	DAB - 20 uM H5N1 0.05 MOI 24h A549 - 7-5-21.pzfx
Pladienolide B	pH1N1	Pladienolide b - 20 uM H1N1 0.5 MOI 24h A549 - 7-5-21.pzfx
	H3N2	Pladienolide b - 20 uM H3N2 0.5 MOI 24h A549 - 7-5-21.pzfx
	H5N1	Pladienolide b - 20 uM H5N1 0.05 MOI 24h A549 - 7-5-21.pzfx
Verapamil (hydrochloride)	pH1N1	Verapamil - 13.32 uM H1N1 0.5 MOI 24h A549 - 7-28-21.pzfx
	H3N2	Verapamil - 20 uM H3N2 0.5 MOI 24h A549 - 7-5-21.pzfx
	H5N1	Verapamil - 20 uM H5N1 0.05 MOI 24h A549 - 7-5-21.pzfx
Daunorubicin	pH1N1	Daunorubicin - 13.32 uM H1N1 0.5 MOI 24h A549 - 7-28-21.pzfx
	H3N2	Daunorubicin - 20 uM H3N2 0.5 MOI 24h A549 - 7-5-21.pzfx
	H5N1	Daunorubicin - 20 uM H5N1 0.05 MOI 24h A549 - 7-5-21.pzfx
Reversan	pH1N1	Reversan - 20 uM H1N1 0.5 MOI 24h A549 - 6-30-21.pzfx
	H3N2	Reversan - 20 uM H3N2 0.5 MOI 24h A549 - 7-5-21.pzfx
	H5N1	Reversan - 20 uM H5N1 0.05 MOI 24h A549 - 7-5-21.pzfx
Verdinexor	pH1N1	Verdinexor - 20 uM H1N1 0.5 MOI 24h A549 - 7-5-21.pzfx
	H3N2	Verdinexor - 20 uM H3N2 0.5 MOI 24h A549 - 7-5-21.pzfx
	H5N1	Verdinexor - 20 uM H5N1 0.05 MOI 24h A549 - 7-5-21.pzfx
Selinexor	pH1N1	Selinexor - 13.32 uM H1N1 0.5 MOI 24h A549 - 7-28-21.pzfx
	H3N2	Selinexor - 20 uM H3N2 0.5 MOI 24h A549 - 7-5-21.pzfx
	H5N1	Selinexor - 20 uM H5N1 0.05 MOI 24h A549 - 7-5-21.pzfx
KPT-185	pH1N1	KPT-185 - 20 uM H1N1 0.5 MOI 24h A549 - 7-5-21.pzfx
	H3N2	KPT-185 - 20 uM H3N2 0.5 MOI 24h A549 - 7-5-21.pzfx
	H5N1	KPT-185 - 20 uM H5N1 0.05 MOI 24h A549 - 7-5-21.pzfx
Bafilomycin A1	pH1N1	Bafilomycin A1 - 20 uM H1N1 0.5 MOI 24h A549 - 7-5-21.pzfx
	H3N2	Bafilomycin A1 - 20 uM H3N2 0.5 MOI 24h A549 - 7-5-21.pzfx
	H5N1	Bafilomycin A1 - 20 uM H5N1 0.05 MOI 24h A549 - 7-5-21.pzfx
Alexidine	pH1N1	Alexidine - 20 uM H1N1 0.5 MOI 24h A549 - 7-5-21.pzfx
	H3N2	Alexidine - 20 uM H3N2 0.5 MOI 24h A549 - 7-5-21.pzfx
	H5N1	Alexidine - 20 uM H5N1 0.05 MOI 24h A549 - 7-5-21.pzfx
Tipifarnib	pH1N1	Tipifarnib - 20 uM H1N1 0.5 MOI 24h A549 - 7-5-21.pzfx
	H3N2	Tipifarnib - 20 uM H3N2 0.5 MOI 24h A549 - 7-5-21.pzfx
	H5N1	Tipifarnib - 20 uM H5N1 0.05 MOI 24h A549 - 7-5-21.pzfx
16F16	pH1N1	16F16 - 20 uM H1N1 0.5 MOI 24h A549 - 7-5-21.pzfx
	H3N2	16F16 - 20 uM H3N2 0.5 MOI 24h A549 - 7-5-21.pzfx
	H5N1	16F16 - 20 uM H5N1 0.05 MOI 24h A549 - 7-5-21.pzfx
PACMA 31	pH1N1	PACMA 31 - 20 uM H1N1 0.5 MOI 24h A549 - 7-5-21.pzfx
	H3N2	PACMA 31 - 20 uM H3N2 0.5 MOI 24h A549 - 7-5-21.pzfx
	H5N1	PACMA 31 - 20 uM H5N1 0.05 MOI 24h A549 - 7-5-21.pzfx
NU7441	pH1N1	NU7441 - 20 uM H1N1 0.5 MOI 24h A549 - 7-5-21.pzfx
	H3N2	NU7441 - 20 uM H3N2 0.5 MOI 24h A549 - 7-5-21.pzfx
	H5N1	NU7441 - 20 uM H5N1 0.05 MOI 24h A549 - 7-5-21.pzfx
AZD-7648	pH1N1	AZD-7648 - 20 uM H1N1 0.5 MOI 24h A549 - 7-13-21.pzfx
	H3N2	AZD-7648 - 20 uM H3N2 0.5 MOI 24h A549 - 7-13-21.pzfx
	H5N1	AZD-7648 - 20 uM H5N1 0.05 MOI 24h A549 - 7-13-21.pzfx
Lestaurtinib	pH1N1	Lestaurtinib 13.32 uM H1N1 0.5 MOI 24h A549 - 7-28-21.pzfx
	H3N2	Lestaurtinib 13.32 uM H3N2 0.5 MOI 24h A549 - 7-28-21.pzfx
	H5N1	Lestaurtinib 13.32 uM H5N1 0.05 MOI 24h A549 - 7-28-21.pzfx
Bafetinib	pH1N1	Bafetinib - 20 uM H1N1 0.5 MOI 24h A549 - 7-13-21.pzfx
	H3N2	Bafetinib - 20 uM H3N2 0.5 MOI 24h A549 - 7-13-21.pzfx
	H5N1	Bafetinib - 20 uM H5N1 0.05 MOI 24h A549 - 7-13-21.pzfx
PF-3644022	pH1N1	Not screened (No data file)
	H3N2	PF3644022 13.32 uM H3N2 0.5 MOI 24h A549 - 8-24-21.pzfx
	H5N1	PF3644022 13.32 uM H5N1 0.05 MOI 24h A549 - 8-24-21.pzfx
AZD-5363 (Capivasertib)	pH1N1	Capivasertib - 20 uM H1N1 0.5 MOI 24h A549 - 7-13-21.pzfx
	H3N2	Capivasertib - 20 uM H3N2 0.5 MOI 24h A549 - 7-13-21.pzfx
	H5N1	Capivasertib - 20 uM H5N1 0.05 MOI 24h A549 - 7-13-21.pzfx
MAPK13-IN-1	pH1N1	MAPK13-IN-1 - 20 uM H1N1 0.5 MOI 24h A549 - 7-13-21.pzfx
	H3N2	MAPK13-IN-1 - 20 uM H3N2 0.5 MOI 24h A549 - 7-13-21.pzfx
	H5N1	MAPK13-IN-1 - 20 uM H5N1 0.05 MOI 24h A549 - 7-13-21.pzfx
AT-13148	pH1N1	AT13148 13.32 uM H1N1 0.5 MOI 24h A549 - 10-8-21.pzfx
	H3N2	AT13148 13.32 uM H3N2 0.5 MOI 24h A549 - 8-24-21.pzfx
	H5N1	AT13148 13.32 uM H5N1 0.05 MOI 24h A549 - 8-24-21.pzfx
LY2584702 Tosylate	pH1N1	LY2584702 Tosylate - 20 uM H1N1 0.5 MOI 24h A549 - 7-13-21.pzfx
	H3N2	LY2584702 Tosylate - 20 uM H3N2 0.5 MOI 24h A549 - 7-13-21.pzfx
	H5N1	LY2584702 Tosylate - 20 uM H5N1 0.05 MOI 24h A549 - 7-13-21.pzfx
SBI-0206965	pH1N1	SBI0206965 13.32 uM H1N1 0.5 MOI 24h A549 - 7-28-21.pzfx
	H3N2	SBI0206965 13.32 uM H3N2 0.5 MOI 24h A549 - 7-28-21.pzfx
	H5N1	SBI0206965 13.32 uM H5N1 0.05 MOI 24h A549 - 7-28-21.pzfx
MRT68921	pH1N1	MRT68921 13.32 uM H1N1 0.5 MOI 24h A549 - 7-28-21.pzfx
	H3N2	MRT68921 13.32 uM H3N2 0.5 MOI 24h A549 - 10-8-21.pzfx
	H5N1	MRT68921 13.32 uM H5N1 0.05 MOI 24h A549 - 10-8-21.pzfx
ILK-IN-2	pH1N1	ILK-2 13.32 uM H1N1 0.5 MOI 24h A549 - 10-8-21.pzfx
	H3N2	ILK-2 13.32 uM H3N2 0.5 MOI 24h A549 - 10-8-21.pzfx
	H5N1	ILK-2 13.32 uM H5N1 0.05 MOI 24h A549 - 10-8-21.pzfx
ILK-IN-3	pH1N1	ILK-3 13.32 uM H1N1 0.5 MOI 24h A549 - 10-8-21.pzfx
	H3N2	ILK-3 13.32 uM H3N2 0.5 MOI 24h A549 - 10-8-21.pzfx
	H5N1	ILK-3 13.32 uM H5N1 0.05 MOI 24h A549 - 10-8-21.pzfx
Dinaciclib	pH1N1	Dinaciclib 13.32 uM H1N1 0.5 MOI 24h A549 - 7-28-21.pzfx
	H3N2	Dinaciclib 13.32 uM H3N2 0.5 MOI 24h A549 - 7-28-21.pzfx
	H5N1	Dinaciclib 13.32 uM H5N1 0.05 MOI 24h A549 - 10-8-21.pzfx
KenPaullone	pH1N1	KenPaullone - 20 uM H1N1 0.5 MOI 24h A549 - 7-5-21.pzfx
	H3N2	KenPaullone - 20 uM H3N2 0.5 MOI 24h A549 - 7-5-21.pzfx
	H5N1	KenPaullone - 20 uM H5N1 0.05 MOI 24h A549 - 7-5-21.pzfx
MK-2206	pH1N1	MK2206 13.32 uM H1N1 0.5 MOI 24h A549 - 10-8-21.pzfx
	H3N2	MK2206 13.32 uM H3N2 0.5 MOI 24h A549 - 10-8-21.pzfx
	H5N1	MK2206 13.32 uM H5N1 0.05 MOI 24h A549 - 10-8-21.pzfx
Ralimetinib	pH1N1	Ralimetinib 13.32 uM H1N1 0.5 MOI 24h A549 - 7-28-21.pzfx
	H3N2	Ralimetinib 13.32 uM H3N2 0.5 MOI 24h A549 - 7-28-21.pzfx
	H5N1	Ralimetinib 13.32 uM H5N1 0.05 MOI 24h A549 - 7-28-21.pzfx
Rapamycin	pH1N1	Rapamycin - 20 uM H1N1 0.5 MOI 24h A549 - 7-13-21.pzfx
	H3N2	Rapamycin - 20 uM H3N2 0.5 MOI 24h A549 - 7-13-21.pzfx
	H5N1	Rapamycin - 20 uM H5N1 0.05 MOI 24h A549 - 7-13-21.pzfx
Pictilisib	pH1N1	Pictilisib 13.32 uM H1N1 0.5 MOI 24h A549 - 10-8-21.pzfx
	H3N2	Pictilisib 13.32 uM H3N2 0.5 MOI 24h A549 - 8-24-21.pzfx
	H5N1	Pictilisib 13.32 uM H5N1 0.05 MOI 24h A549 - 8-24-21.pzfx
SGI-1776 free base	pH1N1	SGI-1776 - 20 uM H1N1 0.5 MOI 24h A549 - 7-5-21.pzfx
	H3N2	SGI-1776 - 20 uM H3N2 0.5 MOI 24h A549 - 7-5-21.pzfx
	H5N1	SGI-1776 - 20 uM H5N1 0.05 MOI 24h A549 - 7-5-21.pzfx
Ruboxistaurin	pH1N1	Ruboxistaurin 13.32 uM H1N1 0.5 MOI 24h A549 - 10-8-21.pzfx
	H3N2	Ruboxistaurin 13.32 uM H3N2 0.5 MOI 24h A549 - 8-24-21.pzfx
	H5N1	Ruboxistaurin 13.32 uM H5N1 0.05 MOI 24h A549 - 8-24-21.pzfx
ARRY-797	pH1N1	ARRY797 13.32 uM H1N1 0.5 MOI 24h A549 - 7-28-21.pzfx
	H3N2	ARRY797 13.32 uM H3N2 0.5 MOI 24h A549 - 7-28-21.pzfx
	H5N1	ARRY797 13.32 uM H5N1 0.05 MOI 24h A549 - 6-30-21.pzfx
Gilteritinib	pH1N1	Gilteritinib 13.32 uM H1N1 0.5 MOI 24h A549 - 7-28-21.pzfx
	H3N2	Gilteritinib 13.32 uM H3N2 0.5 MOI 24h A549 - 7-28-21.pzfx
	H5N1	Gilteritinib 13.32 uM H5N1 0.05 MOI 24h A549 - 6-30-21.pzfx
Pimodivir (VX-787)	pH1N1	Pimodivir - 20 uM H1N1 0.5 MOI 24h A549 - 7-5-21.pzfx
	H3N2	Pimodivir - 20 uM H3N2 0.5 MOI 24h A549 - 7-5-21.pzfx
	H5N1	Pimodivir - 20 uM H5N1 0.05 MOI 24h A549 - 7-5-21.pzfx
Pimodivir (VX-787)	pH1N1	Pimodivir - 20 uM H1N1 0.5 MOI 24h A549 - 7-13-21.pzfx
	H3N2	Pimodivir - 20 uM H3N2 0.5 MOI 24h A549 - 7-13-21.pzfx
	H5N1	Pimodivir - 20 uM H5N1 0.05 MOI 24h A549 - 7-13-21.pzfx
