# Supplementary material for: Proteomic and genetic analyses of influenza A viruses identify pan-viral host targets
Source: Nat Commun. 2023 Sep 27;14:6030. doi: 10.1038/s41467-023-41442-z (PMC10533562; doi:10.1038/s41467-023-41442-z)
Supplement: Supplementary file 11 — Source Data [file 41467_2023_41442_MOESM11_ESM.zip › Haas_SourceData/Western Blot Scans (Supp Fig 3)/Metadata_WesternBlotScans.xlsx]

## Sheet: ReadMe
Tab Title	Contents
A549	Sample identifiers (JFH###) to match TIFF scans of Western blots to IAV 2X-Strep-tagged bait IDs from A549 cells.
NHBE	Sample identifiers (JFH###) to match TIFF scans of Western blots to IAV 2X-Strep-tagged bait IDs from NHBE cells.
THP-1	Sample identifiers (JFH###) to match TIFF scans of Western blots to IAV 2X-Strep-tagged bait IDs from THP-1 cells.
Summary: This table reports TIFF scan sample identifier (Sample ID, written as JFH###) with corresponding IAV 2X-Strep-tagged protein (Bait Name) for Western blots reported in Supplementary Figure 3. Table also reports cell type, IP condition and cell condition (untreated or treated with universal type I interferon, see also Methods). In each TIFF scan, Western blots were loaded with all IP input…

## Sheet: A549
Sample ID	Cell Type	IP Condition	Cell Condition	Bait Name
JFH065-1	A549	Strep IP	Untreated	Influenza A/California/04/2009/H1N1 PB2
JFH065-2	A549	Strep IP	Untreated	Influenza A/California/04/2009/H1N1 PB2
JFH065-3	A549	Strep IP	Untreated	Influenza A/California/04/2009/H1N1 PB2
JFH065-4	A549	Strep IP	IFN Treatment	Influenza A/California/04/2009/H1N1 PB2
JFH065-5	A549	Strep IP	IFN Treatment	Influenza A/California/04/2009/H1N1 PB2
JFH065-6	A549	Strep IP	IFN Treatment	Influenza A/California/04/2009/H1N1 PB2
JFH065-7	A549	Strep IP	Untreated	Influenza A/Wyoming/03/2003/H3N2 PB2
JFH065-8	A549	Strep IP	Untreated	Influenza A/Wyoming/03/2003/H3N2 PB2
JFH065-9	A549	Strep IP	Untreated	Influenza A/Wyoming/03/2003/H3N2 PB2
JFH065-10	A549	Strep IP	IFN Treatment	Influenza A/Wyoming/03/2003/H3N2 PB2
JFH065-11	A549	Strep IP	IFN Treatment	Influenza A/Wyoming/03/2003/H3N2 PB2
JFH065-12	A549	Strep IP	IFN Treatment	Influenza A/Wyoming/03/2003/H3N2 PB2
JFH065-13	A549	Strep IP	Untreated	Influenza A/Vietnam/1203/2004/H5N1 PB2
JFH065-14	A549	Strep IP	Untreated	Influenza A/Vietnam/1203/2004/H5N1 PB2
JFH065-15	A549	Strep IP	Untreated	Influenza A/Vietnam/1203/2004/H5N1 PB2
JFH065-16	A549	Strep IP	IFN Treatment	Influenza A/Vietnam/1203/2004/H5N1 PB2
JFH065-17	A549	Strep IP	IFN Treatment	Influenza A/Vietnam/1203/2004/H5N1 PB2
JFH065-18	A549	Strep IP	IFN Treatment	Influenza A/Vietnam/1203/2004/H5N1 PB2
JFH060-1	A549	Strep IP	Untreated	Influenza A/California/04/2009/H1N1 PB1
JFH060-2	A549	Strep IP	Untreated	Influenza A/California/04/2009/H1N1 PB1
JFH060-3	A549	Strep IP	Untreated	Influenza A/California/04/2009/H1N1 PB1
JFH060-4	A549	Strep IP	IFN Treatment	Influenza A/California/04/2009/H1N1 PB1
JFH060-5	A549	Strep IP	IFN Treatment	Influenza A/California/04/2009/H1N1 PB1
JFH060-6	A549	Strep IP	IFN Treatment	Influenza A/California/04/2009/H1N1 PB1
JFH060-7	A549	Strep IP	Untreated	Influenza A/Vietnam/1203/2004/H5N1 PB1
JFH060-8	A549	Strep IP	Untreated	Influenza A/Vietnam/1203/2004/H5N1 PB1
JFH060-9	A549	Strep IP	Untreated	Influenza A/Vietnam/1203/2004/H5N1 PB1
JFH060-10	A549	Strep IP	IFN Treatment	Influenza A/Vietnam/1203/2004/H5N1 PB1
JFH060-11	A549	Strep IP	IFN Treatment	Influenza A/Vietnam/1203/2004/H5N1 PB1
JFH060-12	A549	Strep IP	IFN Treatment	Influenza A/Vietnam/1203/2004/H5N1 PB1
JFH060-13	A549	Strep IP	Untreated	Influenza A/Wyoming/03/2003/H3N2 PB1
JFH060-14	A549	Strep IP	Untreated	Influenza A/Wyoming/03/2003/H3N2 PB1
JFH060-15	A549	Strep IP	Untreated	Influenza A/Wyoming/03/2003/H3N2 PB1
JFH060-16	A549	Strep IP	IFN Treatment	Influenza A/Wyoming/03/2003/H3N2 PB1
JFH060-17	A549	Strep IP	IFN Treatment	Influenza A/Wyoming/03/2003/H3N2 PB1
JFH060-18	A549	Strep IP	IFN Treatment	Influenza A/Wyoming/03/2003/H3N2 PB1
JFH062-1	A549	Strep IP	Untreated	Influenza A/California/04/2009/H1N1 N40
JFH062-2	A549	Strep IP	Untreated	Influenza A/California/04/2009/H1N1 N40
JFH062-3	A549	Strep IP	Untreated	Influenza A/California/04/2009/H1N1 N40
JFH062-4	A549	Strep IP	IFN Treatment	Influenza A/California/04/2009/H1N1 N40
JFH062-5	A549	Strep IP	IFN Treatment	Influenza A/California/04/2009/H1N1 N40
JFH062-6	A549	Strep IP	IFN Treatment	Influenza A/California/04/2009/H1N1 N40
JFH062-7	A549	Strep IP	Untreated	Influenza A/Wyoming/03/2003/H3N2 N40
JFH062-8	A549	Strep IP	Untreated	Influenza A/Wyoming/03/2003/H3N2 N40
JFH062-9	A549	Strep IP	Untreated	Influenza A/Wyoming/03/2003/H3N2 N40
JFH062-10	A549	Strep IP	IFN Treatment	Influenza A/Wyoming/03/2003/H3N2 N40
JFH062-11	A549	Strep IP	IFN Treatment	Influenza A/Wyoming/03/2003/H3N2 N40
JFH062-12	A549	Strep IP	IFN Treatment	Influenza A/Wyoming/03/2003/H3N2 N40
JFH062-13	A549	Strep IP	Untreated	Influenza A/Vietnam/1203/2004/H5N1 N40
JFH062-14	A549	Strep IP	Untreated	Influenza A/Vietnam/1203/2004/H5N1 N40
JFH062-15	A549	Strep IP	Untreated	Influenza A/Vietnam/1203/2004/H5N1 N40
JFH062-16	A549	Strep IP	IFN Treatment	Influenza A/Vietnam/1203/2004/H5N1 N40
JFH062-17	A549	Strep IP	IFN Treatment	Influenza A/Vietnam/1203/2004/H5N1 N40
JFH062-18	A549	Strep IP	IFN Treatment	Influenza A/Vietnam/1203/2004/H5N1 N40
JFH071-1	A549	Strep IP	Untreated	Influenza A/Vietnam/1203/2004/H5N1 PB1-F2
JFH071-2	A549	Strep IP	Untreated	Influenza A/Vietnam/1203/2004/H5N1 PB1-F2
JFH071-3	A549	Strep IP	Untreated	Influenza A/Vietnam/1203/2004/H5N1 PB1-F2
JFH071-4	A549	Strep IP	IFN Treatment	Influenza A/Vietnam/1203/2004/H5N1 PB1-F2
JFH071-5	A549	Strep IP	IFN Treatment	Influenza A/Vietnam/1203/2004/H5N1 PB1-F2
JFH071-6	A549	Strep IP	IFN Treatment	Influenza A/Vietnam/1203/2004/H5N1 PB1-F2
JFH071-7	A549	Strep IP	Untreated	Influenza A/Wyoming/03/2003/H3N2 PB1-F2
JFH071-8	A549	Strep IP	Untreated	Influenza A/Wyoming/03/2003/H3N2 PB1-F2
JFH071-9	A549	Strep IP	Untreated	Influenza A/Wyoming/03/2003/H3N2 PB1-F2
JFH071-10	A549	Strep IP	IFN Treatment	Influenza A/Wyoming/03/2003/H3N2 PB1-F2
JFH071-11	A549	Strep IP	IFN Treatment	Influenza A/Wyoming/03/2003/H3N2 PB1-F2
JFH071-12	A549	Strep IP	IFN Treatment	Influenza A/Wyoming/03/2003/H3N2 PB1-F2
JFH050-1	A549	Strep IP	Untreated	Influenza A/California/04/2009/H1N1 PA
JFH050-2	A549	Strep IP	Untreated	Influenza A/California/04/2009/H1N1 PA
JFH050-3	A549	Strep IP	Untreated	Influenza A/California/04/2009/H1N1 PA
JFH050-4	A549	Strep IP	IFN Treatment	Influenza A/California/04/2009/H1N1 PA
JFH050-5	A549	Strep IP	IFN Treatment	Influenza A/California/04/2009/H1N1 PA
JFH050-6	A549	Strep IP	IFN Treatment	Influenza A/California/04/2009/H1N1 PA
JFH050-7	A549	Strep IP	Untreated	Influenza A/Wyoming/03/2003/H3N2 PA
JFH050-8	A549	Strep IP	Untreated	Influenza A/Wyoming/03/2003/H3N2 PA
JFH050-9	A549	Strep IP	Untreated	Influenza A/Wyoming/03/2003/H3N2 PA
JFH050-10	A549	Strep IP	IFN Treatment	Influenza A/Wyoming/03/2003/H3N2 PA
JFH050-11	A549	Strep IP	IFN Treatment	Influenza A/Wyoming/03/2003/H3N2 PA
JFH050-12	A549	Strep IP	IFN Treatment	Influenza A/Wyoming/03/2003/H3N2 PA
JFH050-13	A549	Strep IP	Untreated	Influenza A/Vietnam/1203/2004/H5N1 PA
JFH050-14	A549	Strep IP	Untreated	Influenza A/Vietnam/1203/2004/H5N1 PA
JFH050-15	A549	Strep IP	Untreated	Influenza A/Vietnam/1203/2004/H5N1 PA
JFH050-16	A549	Strep IP	IFN Treatment	Influenza A/Vietnam/1203/2004/H5N1 PA
JFH050-17	A549	Strep IP	IFN Treatment	Influenza A/Vietnam/1203/2004/H5N1 PA
JFH050-18	A549	Strep IP	IFN Treatment	Influenza A/Vietnam/1203/2004/H5N1 PA
JFH081-1	A549	Strep IP	Untreated	Influenza A/California/04/2009/H1N1 PA-X point mutant (see Methods)
JFH081-2	A549	Strep IP	Untreated	Influenza A/California/04/2009/H1N1 PA-X point mutant (see Methods)
JFH081-3	A549	Strep IP	Untreated	Influenza A/California/04/2009/H1N1 PA-X point mutant (see Methods)
JFH081-4	A549	Strep IP	IFNb	Influenza A/California/04/2009/H1N1 PA-X point mutant (see Methods)
JFH081-5	A549	Strep IP	IFNb	Influenza A/California/04/2009/H1N1 PA-X point mutant (see Methods)
JFH081-6	A549	Strep IP	IFNb	Influenza A/California/04/2009/H1N1 PA-X point mutant (see Methods)
JFH081-10	A549	Strep IP	Untreated	Influenza A/Wyoming/03/2003/H3N2 PA-X point mutant (see Methods)
JFH081-11	A549	Strep IP	Untreated	Influenza A/Wyoming/03/2003/H3N2 PA-X point mutant (see Methods)
JFH081-12	A549	Strep IP	Untreated	Influenza A/Wyoming/03/2003/H3N2 PA-X point mutant (see Methods)
JFH081-13	A549	Strep IP	IFNb	Influenza A/Wyoming/03/2003/H3N2 PA-X point mutant (see Methods)
JFH081-14	A549	Strep IP	IFNb	Influenza A/Wyoming/03/2003/H3N2 PA-X point mutant (see Methods)
JFH081-15	A549	Strep IP	IFNb	Influenza A/Wyoming/03/2003/H3N2 PA-X point mutant (see Methods)
JFH081-19	A549	Strep IP	Untreated	Influenza A/Vietnam/1203/2004/H5N1 PA-X point mutant (see Methods)
JFH081-20	A549	Strep IP	Untreated	Influenza A/Vietnam/1203/2004/H5N1 PA-X point mutant (see Methods)
JFH081-21	A549	Strep IP	Untreated	Influenza A/Vietnam/1203/2004/H5N1 PA-X point mutant (see Methods)
JFH081-22	A549	Strep IP	IFNb	Influenza A/Vietnam/1203/2004/H5N1 PA-X point mutant (see Methods)
JFH081-23	A549	Strep IP	IFNb	Influenza A/Vietnam/1203/2004/H5N1 PA-X point mutant (see Methods)
JFH081-24	A549	Strep IP	IFNb	Influenza A/Vietnam/1203/2004/H5N1 PA-X point mutant (see Methods)
JFH088-1	A549	Strep IP	Untreated	Influenza A/California/04/2009/H1N1 HA
JFH088-2	A549	Strep IP	Untreated	Influenza A/California/04/2009/H1N1 HA
JFH088-3	A549	Strep IP	Untreated	Influenza A/California/04/2009/H1N1 HA
JFH088-4	A549	Strep IP	IFN Treatment	Influenza A/California/04/2009/H1N1 HA
JFH088-5	A549	Strep IP	IFN Treatment	Influenza A/California/04/2009/H1N1 HA
JFH088-6	A549	Strep IP	IFN Treatment	Influenza A/California/04/2009/H1N1 HA
JFH088-7	A549	Strep IP	Untreated	Influenza A/Wyoming/03/2003/H3N2 HA
JFH088-8	A549	Strep IP	Untreated	Influenza A/Wyoming/03/2003/H3N2 HA
JFH088-9	A549	Strep IP	Untreated	Influenza A/Wyoming/03/2003/H3N2 HA
JFH088-10	A549	Strep IP	IFN Treatment	Influenza A/Wyoming/03/2003/H3N2 HA
JFH088-11	A549	Strep IP	IFN Treatment	Influenza A/Wyoming/03/2003/H3N2 HA
JFH088-12	A549	Strep IP	IFN Treatment	Influenza A/Wyoming/03/2003/H3N2 HA
JFH088-13	A549	Strep IP	Untreated	Influenza A/Vietnam/1203/2004/H5N1 HA
JFH088-14	A549	Strep IP	Untreated	Influenza A/Vietnam/1203/2004/H5N1 HA
JFH088-15	A549	Strep IP	Untreated	Influenza A/Vietnam/1203/2004/H5N1 HA
JFH088-16	A549	Strep IP	IFN Treatment	Influenza A/Vietnam/1203/2004/H5N1 HA
JFH088-17	A549	Strep IP	IFN Treatment	Influenza A/Vietnam/1203/2004/H5N1 HA
JFH088-18	A549	Strep IP	IFN Treatment	Influenza A/Vietnam/1203/2004/H5N1 HA
JFH059-1	A549	Strep IP	Untreated	Influenza A/California/04/2009/H1N1 NP
JFH059-2	A549	Strep IP	Untreated	Influenza A/California/04/2009/H1N1 NP
JFH059-3	A549	Strep IP	Untreated	Influenza A/California/04/2009/H1N1 NP
JFH059-4	A549	Strep IP	IFN Treatment	Influenza A/California/04/2009/H1N1 NP
JFH059-5	A549	Strep IP	IFN Treatment	Influenza A/California/04/2009/H1N1 NP
JFH059-6	A549	Strep IP	IFN Treatment	Influenza A/California/04/2009/H1N1 NP
JFH059-7	A549	Strep IP	Untreated	Influenza A/Wyoming/03/2003/H3N2 NP
JFH059-8	A549	Strep IP	Untreated	Influenza A/Wyoming/03/2003/H3N2 NP
JFH059-9	A549	Strep IP	Untreated	Influenza A/Wyoming/03/2003/H3N2 NP
JFH059-10	A549	Strep IP	IFN Treatment	Influenza A/Wyoming/03/2003/H3N2 NP
JFH059-11	A549	Strep IP	IFN Treatment	Influenza A/Wyoming/03/2003/H3N2 NP
JFH059-12	A549	Strep IP	IFN Treatment	Influenza A/Wyoming/03/2003/H3N2 NP
JFH059-13	A549	Strep IP	Untreated	Influenza A/Vietnam/1203/2004/H5N1 NP
JFH059-14	A549	Strep IP	Untreated	Influenza A/Vietnam/1203/2004/H5N1 NP
JFH059-15	A549	Strep IP	Untreated	Influenza A/Vietnam/1203/2004/H5N1 NP
JFH059-16	A549	Strep IP	IFN Treatment	Influenza A/Vietnam/1203/2004/H5N1 NP
JFH059-17	A549	Strep IP	IFN Treatment	Influenza A/Vietnam/1203/2004/H5N1 NP
JFH059-18	A549	Strep IP	IFN Treatment	Influenza A/Vietnam/1203/2004/H5N1 NP
JFH089-1	A549	Strep IP	Untreated	Influenza A/California/04/2009/H1N1 NA
JFH089-2	A549	Strep IP	Untreated	Influenza A/California/04/2009/H1N1 NA
JFH089-3	A549	Strep IP	Untreated	Influenza A/California/04/2009/H1N1 NA
JFH089-4	A549	Strep IP	IFN Treatment	Influenza A/California/04/2009/H1N1 NA
JFH089-5	A549	Strep IP	IFN Treatment	Influenza A/California/04/2009/H1N1 NA
JFH089-6	A549	Strep IP	IFN Treatment	Influenza A/California/04/2009/H1N1 NA
JFH089-7	A549	Strep IP	Untreated	Influenza A/Wyoming/03/2003/H3N2 NA
JFH089-8	A549	Strep IP	Untreated	Influenza A/Wyoming/03/2003/H3N2 NA
JFH089-9	A549	Strep IP	Untreated	Influenza A/Wyoming/03/2003/H3N2 NA
JFH089-10	A549	Strep IP	IFN Treatment	Influenza A/Wyoming/03/2003/H3N2 NA
JFH089-11	A549	Strep IP	IFN Treatment	Influenza A/Wyoming/03/2003/H3N2 NA
JFH089-12	A549	Strep IP	IFN Treatment	Influenza A/Wyoming/03/2003/H3N2 NA
JFH089-13	A549	Strep IP	Untreated	Influenza A/Vietnam/1203/2004/H5N1 NA
JFH089-14	A549	Strep IP	Untreated	Influenza A/Vietnam/1203/2004/H5N1 NA
JFH089-15	A549	Strep IP	Untreated	Influenza A/Vietnam/1203/2004/H5N1 NA
JFH089-16	A549	Strep IP	IFN Treatment	Influenza A/Vietnam/1203/2004/H5N1 NA
JFH089-17	A549	Strep IP	IFN Treatment	Influenza A/Vietnam/1203/2004/H5N1 NA
JFH089-18	A549	Strep IP	IFN Treatment	Influenza A/Vietnam/1203/2004/H5N1 NA
JFH065-19	A549	Strep IP	Untreated	Influenza A/California/04/2009/H1N1 M1
JFH065-20	A549	Strep IP	Untreated	Influenza A/California/04/2009/H1N1 M1
JFH065-21	A549	Strep IP	Untreated	Influenza A/California/04/2009/H1N1 M1
JFH065-22	A549	Strep IP	IFN Treatment	Influenza A/California/04/2009/H1N1 M1
JFH065-23	A549	Strep IP	IFN Treatment	Influenza A/California/04/2009/H1N1 M1
JFH065-24	A549	Strep IP	IFN Treatment	Influenza A/California/04/2009/H1N1 M1
JFH065-25	A549	Strep IP	Untreated	Influenza A/Wyoming/03/2003/H3N2 M1
JFH065-26	A549	Strep IP	Untreated	Influenza A/Wyoming/03/2003/H3N2 M1
JFH065-27	A549	Strep IP	Untreated	Influenza A/Wyoming/03/2003/H3N2 M1
JFH065-28	A549	Strep IP	IFN Treatment	Influenza A/Wyoming/03/2003/H3N2 M1
JFH065-29	A549	Strep IP	IFN Treatment	Influenza A/Wyoming/03/2003/H3N2 M1
JFH065-30	A549	Strep IP	IFN Treatment	Influenza A/Wyoming/03/2003/H3N2 M1
JFH065-31	A549	Strep IP	Untreated	Influenza A/Vietnam/1203/2004/H5N1 M1
JFH065-32	A549	Strep IP	Untreated	Influenza A/Vietnam/1203/2004/H5N1 M1
JFH065-33	A549	Strep IP	Untreated	Influenza A/Vietnam/1203/2004/H5N1 M1
JFH065-34	A549	Strep IP	IFN Treatment	Influenza A/Vietnam/1203/2004/H5N1 M1
JFH065-35	A549	Strep IP	IFN Treatment	Influenza A/Vietnam/1203/2004/H5N1 M1
JFH065-36	A549	Strep IP	IFN Treatment	Influenza A/Vietnam/1203/2004/H5N1 M1
JFH050-19	A549	Strep IP	Untreated	Influenza A/California/04/2009/H1N1 M2
JFH050-20	A549	Strep IP	Untreated	Influenza A/California/04/2009/H1N1 M2
JFH050-21	A549	Strep IP	Untreated	Influenza A/California/04/2009/H1N1 M2
JFH050-22	A549	Strep IP	IFN Treatment	Influenza A/California/04/2009/H1N1 M2
JFH050-23	A549	Strep IP	IFN Treatment	Influenza A/California/04/2009/H1N1 M2
JFH050-24	A549	Strep IP	IFN Treatment	Influenza A/California/04/2009/H1N1 M2
JFH050-25	A549	Strep IP	Untreated	Influenza A/Wyoming/03/2003/H3N2 M2
JFH050-26	A549	Strep IP	Untreated	Influenza A/Wyoming/03/2003/H3N2 M2
JFH050-27	A549	Strep IP	Untreated	Influenza A/Wyoming/03/2003/H3N2 M2
JFH050-28	A549	Strep IP	IFN Treatment	Influenza A/Wyoming/03/2003/H3N2 M2
JFH050-29	A549	Strep IP	IFN Treatment	Influenza A/Wyoming/03/2003/H3N2 M2
JFH050-30	A549	Strep IP	IFN Treatment	Influenza A/Wyoming/03/2003/H3N2 M2
JFH050-31	A549	Strep IP	Untreated	Influenza A/Vietnam/1203/2004/H5N1 M2
JFH050-32	A549	Strep IP	Untreated	Influenza A/Vietnam/1203/2004/H5N1 M2
JFH050-33	A549	Strep IP	Untreated	Influenza A/Vietnam/1203/2004/H5N1 M2
JFH050-34	A549	Strep IP	IFN Treatment	Influenza A/Vietnam/1203/2004/H5N1 M2
JFH050-35	A549	Strep IP	IFN Treatment	Influenza A/Vietnam/1203/2004/H5N1 M2
JFH050-36	A549	Strep IP	IFN Treatment	Influenza A/Vietnam/1203/2004/H5N1 M2
JFH056-1	A549	Strep IP	Untreated	Influenza A/California/04/2009/H1N1 NS1 codon optimized (see Methods)
JFH056-2	A549	Strep IP	Untreated	Influenza A/California/04/2009/H1N1 NS1 codon optimized (see Methods)
JFH056-3	A549	Strep IP	Untreated	Influenza A/California/04/2009/H1N1 NS1 codon optimized (see Methods)
JFH056-4	A549	Strep IP	IFN Treatment	Influenza A/California/04/2009/H1N1 NS1 codon optimized (see Methods)
JFH056-5	A549	Strep IP	IFN Treatment	Influenza A/California/04/2009/H1N1 NS1 codon optimized (see Methods)
JFH056-6	A549	Strep IP	IFN Treatment	Influenza A/California/04/2009/H1N1 NS1 codon optimized (see Methods)
JFH056-7	A549	Strep IP	Untreated	Influenza A/Wyoming/03/2003/H3N2 NS1 codon optimized (see Methods)
JFH056-8	A549	Strep IP	Untreated	Influenza A/Wyoming/03/2003/H3N2 NS1 codon optimized (see Methods)
JFH056-9	A549	Strep IP	Untreated	Influenza A/Wyoming/03/2003/H3N2 NS1 codon optimized (see Methods)
JFH056-10	A549	Strep IP	IFN Treatment	Influenza A/Wyoming/03/2003/H3N2 NS1 codon optimized (see Methods)
JFH056-11	A549	Strep IP	IFN Treatment	Influenza A/Wyoming/03/2003/H3N2 NS1 codon optimized (see Methods)
JFH056-12	A549	Strep IP	IFN Treatment	Influenza A/Wyoming/03/2003/H3N2 NS1 codon optimized (see Methods)
JFH062-31	A549	Strep IP	Untreated	Influenza A/Vietnam/1203/2004/H5N1 NS1
JFH062-32	A549	Strep IP	Untreated	Influenza A/Vietnam/1203/2004/H5N1 NS1
JFH062-33	A549	Strep IP	Untreated	Influenza A/Vietnam/1203/2004/H5N1 NS1
JFH062-34	A549	Strep IP	IFN Treatment	Influenza A/Vietnam/1203/2004/H5N1 NS1
JFH062-35	A549	Strep IP	IFN Treatment	Influenza A/Vietnam/1203/2004/H5N1 NS1
JFH062-36	A549	Strep IP	IFN Treatment	Influenza A/Vietnam/1203/2004/H5N1 NS1
JFH059-19	A549	Strep IP	Untreated	Influenza A/California/04/2009/H1N1 NEP
JFH059-20	A549	Strep IP	Untreated	Influenza A/California/04/2009/H1N1 NEP
JFH059-21	A549	Strep IP	Untreated	Influenza A/California/04/2009/H1N1 NEP
JFH059-22	A549	Strep IP	IFN Treatment	Influenza A/California/04/2009/H1N1 NEP
JFH059-23	A549	Strep IP	IFN Treatment	Influenza A/California/04/2009/H1N1 NEP
JFH059-24	A549	Strep IP	IFN Treatment	Influenza A/California/04/2009/H1N1 NEP
JFH059-25	A549	Strep IP	Untreated	Influenza A/Vietnam/1203/2004/H5N1 NEP
JFH059-26	A549	Strep IP	Untreated	Influenza A/Vietnam/1203/2004/H5N1 NEP
JFH059-27	A549	Strep IP	Untreated	Influenza A/Vietnam/1203/2004/H5N1 NEP
JFH059-28	A549	Strep IP	IFN Treatment	Influenza A/Vietnam/1203/2004/H5N1 NEP
JFH059-29	A549	Strep IP	IFN Treatment	Influenza A/Vietnam/1203/2004/H5N1 NEP
JFH059-30	A549	Strep IP	IFN Treatment	Influenza A/Vietnam/1203/2004/H5N1 NEP
JFH059-31	A549	Strep IP	Untreated	Influenza A/Wyoming/03/2003/H3N2 NEP
JFH059-32	A549	Strep IP	Untreated	Influenza A/Wyoming/03/2003/H3N2 NEP
JFH059-33	A549	Strep IP	Untreated	Influenza A/Wyoming/03/2003/H3N2 NEP
JFH059-34	A549	Strep IP	IFN Treatment	Influenza A/Wyoming/03/2003/H3N2 NEP
JFH059-35	A549	Strep IP	IFN Treatment	Influenza A/Wyoming/03/2003/H3N2 NEP
JFH059-36	A549	Strep IP	IFN Treatment	Influenza A/Wyoming/03/2003/H3N2 NEP
JFH81-28	A549	Strep IP	Untreated	eGFP
JFH81-29	A549	Strep IP	Untreated	eGFP
JFH81-30	A549	Strep IP	Untreated	eGFP
JFH81-31	A549	Strep IP	IFN Treatment	eGFP
JFH81-32	A549	Strep IP	IFN Treatment	eGFP
JFH81-33	A549	Strep IP	IFN Treatment	eGFP

## Sheet: NHBE
Sample ID	Cell Type	IP Condition	Cell Condition	Bait Name
JFH066-1	NHBE	Strep IP	Untreated	Influenza A/California/04/2009/H1N1 PB2
JFH066-2	NHBE	Strep IP	Untreated	Influenza A/California/04/2009/H1N1 PB2
JFH066-3	NHBE	Strep IP	Untreated	Influenza A/California/04/2009/H1N1 PB2
JFH066-4	NHBE	Strep IP	IFN Treatment	Influenza A/California/04/2009/H1N1 PB2
JFH066-5	NHBE	Strep IP	IFN Treatment	Influenza A/California/04/2009/H1N1 PB2
JFH066-6	NHBE	Strep IP	IFN Treatment	Influenza A/California/04/2009/H1N1 PB2
JFH066-7	NHBE	Strep IP	Untreated	Influenza A/Wyoming/03/2003/H3N2 PB2
JFH066-8	NHBE	Strep IP	Untreated	Influenza A/Wyoming/03/2003/H3N2 PB2
JFH066-9	NHBE	Strep IP	Untreated	Influenza A/Wyoming/03/2003/H3N2 PB2
JFH066-10	NHBE	Strep IP	IFN Treatment	Influenza A/Wyoming/03/2003/H3N2 PB2
JFH066-11	NHBE	Strep IP	IFN Treatment	Influenza A/Wyoming/03/2003/H3N2 PB2
JFH066-12	NHBE	Strep IP	IFN Treatment	Influenza A/Wyoming/03/2003/H3N2 PB2
JFH066-13	NHBE	Strep IP	Untreated	Influenza A/Vietnam/1203/2004/H5N1 PB2
JFH066-14	NHBE	Strep IP	Untreated	Influenza A/Vietnam/1203/2004/H5N1 PB2
JFH066-15	NHBE	Strep IP	Untreated	Influenza A/Vietnam/1203/2004/H5N1 PB2
JFH066-16	NHBE	Strep IP	IFN Treatment	Influenza A/Vietnam/1203/2004/H5N1 PB2
JFH066-17	NHBE	Strep IP	IFN Treatment	Influenza A/Vietnam/1203/2004/H5N1 PB2
JFH066-18	NHBE	Strep IP	IFN Treatment	Influenza A/Vietnam/1203/2004/H5N1 PB2
JFH064-19	NHBE	Strep IP	Untreated	Influenza A/California/04/2009/H1N1 PB1 codon optimized (see Methods)
JFH064-20	NHBE	Strep IP	Untreated	Influenza A/California/04/2009/H1N1 PB1 codon optimized (see Methods)
JFH064-21	NHBE	Strep IP	Untreated	Influenza A/California/04/2009/H1N1 PB1 codon optimized (see Methods)
JFH064-22	NHBE	Strep IP	IFN Treatment	Influenza A/California/04/2009/H1N1 PB1 codon optimized (see Methods)
JFH064-23	NHBE	Strep IP	IFN Treatment	Influenza A/California/04/2009/H1N1 PB1 codon optimized (see Methods)
JFH064-24	NHBE	Strep IP	IFN Treatment	Influenza A/California/04/2009/H1N1 PB1 codon optimized (see Methods)
JFH064-25	NHBE	Strep IP	Untreated	Influenza A/Vietnam/1203/2004/H5N1 PB1 codon optimized (see Methods)
JFH064-26	NHBE	Strep IP	Untreated	Influenza A/Vietnam/1203/2004/H5N1 PB1 codon optimized (see Methods)
JFH064-27	NHBE	Strep IP	Untreated	Influenza A/Vietnam/1203/2004/H5N1 PB1 codon optimized (see Methods)
JFH064-28	NHBE	Strep IP	IFN Treatment	Influenza A/Vietnam/1203/2004/H5N1 PB1 codon optimized (see Methods)
JFH064-29	NHBE	Strep IP	IFN Treatment	Influenza A/Vietnam/1203/2004/H5N1 PB1 codon optimized (see Methods)
JFH064-30	NHBE	Strep IP	IFN Treatment	Influenza A/Vietnam/1203/2004/H5N1 PB1 codon optimized (see Methods)
JFH064-31	NHBE	Strep IP	Untreated	Influenza A/Wyoming/03/2003/H3N2 PB1 codon optimized (see Methods)
JFH064-32	NHBE	Strep IP	Untreated	Influenza A/Wyoming/03/2003/H3N2 PB1 codon optimized (see Methods)
JFH064-33	NHBE	Strep IP	Untreated	Influenza A/Wyoming/03/2003/H3N2 PB1 codon optimized (see Methods)
JFH064-34	NHBE	Strep IP	IFN Treatment	Influenza A/Wyoming/03/2003/H3N2 PB1 codon optimized (see Methods)
JFH064-35	NHBE	Strep IP	IFN Treatment	Influenza A/Wyoming/03/2003/H3N2 PB1 codon optimized (see Methods)
JFH064-36	NHBE	Strep IP	IFN Treatment	Influenza A/Wyoming/03/2003/H3N2 PB1 codon optimized (see Methods)
JFH076-1	NHBE	Strep IP	Untreated	Influenza A/California/04/2009/H1N1 N40
JFH076-2	NHBE	Strep IP	Untreated	Influenza A/California/04/2009/H1N1 N40
JFH076-3	NHBE	Strep IP	Untreated	Influenza A/California/04/2009/H1N1 N40
JFH076-4	NHBE	Strep IP	IFN Treatment	Influenza A/California/04/2009/H1N1 N40
JFH076-5	NHBE	Strep IP	IFN Treatment	Influenza A/California/04/2009/H1N1 N40
JFH076-6	NHBE	Strep IP	IFN Treatment	Influenza A/California/04/2009/H1N1 N40
JFH076-7	NHBE	Strep IP	Untreated	Influenza A/Wyoming/03/2003/H3N2 N40
JFH076-8	NHBE	Strep IP	Untreated	Influenza A/Wyoming/03/2003/H3N2 N40
JFH076-9	NHBE	Strep IP	Untreated	Influenza A/Wyoming/03/2003/H3N2 N40
JFH076-10	NHBE	Strep IP	IFN Treatment	Influenza A/Wyoming/03/2003/H3N2 N40
JFH076-11	NHBE	Strep IP	IFN Treatment	Influenza A/Wyoming/03/2003/H3N2 N40
JFH076-12	NHBE	Strep IP	IFN Treatment	Influenza A/Wyoming/03/2003/H3N2 N40
JFH076-13	NHBE	Strep IP	Untreated	Influenza A/Vietnam/1203/2004/H5N1 N40
JFH076-14	NHBE	Strep IP	Untreated	Influenza A/Vietnam/1203/2004/H5N1 N40
JFH076-15	NHBE	Strep IP	Untreated	Influenza A/Vietnam/1203/2004/H5N1 N40
JFH076-16	NHBE	Strep IP	IFN Treatment	Influenza A/Vietnam/1203/2004/H5N1 N40
JFH076-17	NHBE	Strep IP	IFN Treatment	Influenza A/Vietnam/1203/2004/H5N1 N40
JFH076-18	NHBE	Strep IP	IFN Treatment	Influenza A/Vietnam/1203/2004/H5N1 N40
JFH073-19	NHBE	Strep IP	Untreated	Influenza A/Vietnam/1203/2004/H5N1 PB1-F2 codon optimized (see Methods)
JFH073-20	NHBE	Strep IP	Untreated	Influenza A/Vietnam/1203/2004/H5N1 PB1-F2 codon optimized (see Methods)
JFH073-21	NHBE	Strep IP	Untreated	Influenza A/Vietnam/1203/2004/H5N1 PB1-F2 codon optimized (see Methods)
JFH073-22	NHBE	Strep IP	IFN Treatment	Influenza A/Vietnam/1203/2004/H5N1 PB1-F2 codon optimized (see Methods)
JFH073-23	NHBE	Strep IP	IFN Treatment	Influenza A/Vietnam/1203/2004/H5N1 PB1-F2 codon optimized (see Methods)
JFH073-24	NHBE	Strep IP	IFN Treatment	Influenza A/Vietnam/1203/2004/H5N1 PB1-F2 codon optimized (see Methods)
JFH073-25	NHBE	Strep IP	Untreated	Influenza A/Wyoming/03/2003/H3N2 PB1-F2 codon optimized (see Methods)
JFH073-26	NHBE	Strep IP	Untreated	Influenza A/Wyoming/03/2003/H3N2 PB1-F2 codon optimized (see Methods)
JFH073-27	NHBE	Strep IP	Untreated	Influenza A/Wyoming/03/2003/H3N2 PB1-F2 codon optimized (see Methods)
JFH073-28	NHBE	Strep IP	IFN Treatment	Influenza A/Wyoming/03/2003/H3N2 PB1-F2 codon optimized (see Methods)
JFH073-29	NHBE	Strep IP	IFN Treatment	Influenza A/Wyoming/03/2003/H3N2 PB1-F2 codon optimized (see Methods)
JFH073-30	NHBE	Strep IP	IFN Treatment	Influenza A/Wyoming/03/2003/H3N2 PB1-F2 codon optimized (see Methods)
JFH057-1	NHBE	Strep IP	Untreated	Influenza A/California/04/2009/H1N1 PA
JFH057-2	NHBE	Strep IP	Untreated	Influenza A/California/04/2009/H1N1 PA
JFH057-3	NHBE	Strep IP	Untreated	Influenza A/California/04/2009/H1N1 PA
JFH057-4	NHBE	Strep IP	IFN Treatment	Influenza A/California/04/2009/H1N1 PA
JFH057-5	NHBE	Strep IP	IFN Treatment	Influenza A/California/04/2009/H1N1 PA
JFH057-6	NHBE	Strep IP	IFN Treatment	Influenza A/California/04/2009/H1N1 PA
JFH057-7	NHBE	Strep IP	Untreated	Influenza A/Wyoming/03/2003/H3N2 PA
JFH057-8	NHBE	Strep IP	Untreated	Influenza A/Wyoming/03/2003/H3N2 PA
JFH057-9	NHBE	Strep IP	Untreated	Influenza A/Wyoming/03/2003/H3N2 PA
JFH057-10	NHBE	Strep IP	IFN Treatment	Influenza A/Wyoming/03/2003/H3N2 PA
JFH057-11	NHBE	Strep IP	IFN Treatment	Influenza A/Wyoming/03/2003/H3N2 PA
JFH057-12	NHBE	Strep IP	IFN Treatment	Influenza A/Wyoming/03/2003/H3N2 PA
JFH057-13	NHBE	Strep IP	Untreated	Influenza A/Vietnam/1203/2004/H5N1 PA
JFH057-14	NHBE	Strep IP	Untreated	Influenza A/Vietnam/1203/2004/H5N1 PA
JFH057-15	NHBE	Strep IP	Untreated	Influenza A/Vietnam/1203/2004/H5N1 PA
JFH057-16	NHBE	Strep IP	IFN Treatment	Influenza A/Vietnam/1203/2004/H5N1 PA
JFH057-17	NHBE	Strep IP	IFN Treatment	Influenza A/Vietnam/1203/2004/H5N1 PA
JFH057-18	NHBE	Strep IP	IFN Treatment	Influenza A/Vietnam/1203/2004/H5N1 PA
JFH082-1	NHBE	Strep IP	Untreated	Influenza A/California/04/2009/H1N1 PA-X point mutant (see Methods)
JFH082-2	NHBE	Strep IP	Untreated	Influenza A/California/04/2009/H1N1 PA-X point mutant (see Methods)
JFH082-3	NHBE	Strep IP	Untreated	Influenza A/California/04/2009/H1N1 PA-X point mutant (see Methods)
JFH082-4	NHBE	Strep IP	IFN Treatment	Influenza A/California/04/2009/H1N1 PA-X point mutant (see Methods)
JFH082-5	NHBE	Strep IP	IFN Treatment	Influenza A/California/04/2009/H1N1 PA-X point mutant (see Methods)
JFH082-6	NHBE	Strep IP	IFN Treatment	Influenza A/California/04/2009/H1N1 PA-X point mutant (see Methods)
JFH082-7	NHBE	Strep IP	Untreated	Influenza A/Wyoming/03/2003/H3N2 PA-X point mutant (see Methods)
JFH082-8	NHBE	Strep IP	Untreated	Influenza A/Wyoming/03/2003/H3N2 PA-X point mutant (see Methods)
JFH082-9	NHBE	Strep IP	Untreated	Influenza A/Wyoming/03/2003/H3N2 PA-X point mutant (see Methods)
JFH082-10	NHBE	Strep IP	IFN Treatment	Influenza A/Wyoming/03/2003/H3N2 PA-X point mutant (see Methods)
JFH082-11	NHBE	Strep IP	IFN Treatment	Influenza A/Wyoming/03/2003/H3N2 PA-X point mutant (see Methods)
JFH082-12	NHBE	Strep IP	IFN Treatment	Influenza A/Wyoming/03/2003/H3N2 PA-X point mutant (see Methods)
JFH082-13	NHBE	Strep IP	Untreated	Influenza A/Vietnam/1203/2004/H5N1 PA-X point mutant (see Methods)
JFH082-14	NHBE	Strep IP	Untreated	Influenza A/Vietnam/1203/2004/H5N1 PA-X point mutant (see Methods)
JFH082-15	NHBE	Strep IP	Untreated	Influenza A/Vietnam/1203/2004/H5N1 PA-X point mutant (see Methods)
JFH082-16	NHBE	Strep IP	IFN Treatment	Influenza A/Vietnam/1203/2004/H5N1 PA-X point mutant (see Methods)
JFH082-17	NHBE	Strep IP	IFN Treatment	Influenza A/Vietnam/1203/2004/H5N1 PA-X point mutant (see Methods)
JFH082-18	NHBE	Strep IP	IFN Treatment	Influenza A/Vietnam/1203/2004/H5N1 PA-X point mutant (see Methods)
JFH064-1	NHBE	Strep IP	Untreated	Influenza A/California/04/2009/H1N1 NP
JFH064-2	NHBE	Strep IP	Untreated	Influenza A/California/04/2009/H1N1 NP
JFH064-3	NHBE	Strep IP	Untreated	Influenza A/California/04/2009/H1N1 NP
JFH064-4	NHBE	Strep IP	IFN Treatment	Influenza A/California/04/2009/H1N1 NP
JFH064-5	NHBE	Strep IP	IFN Treatment	Influenza A/California/04/2009/H1N1 NP
JFH064-6	NHBE	Strep IP	IFN Treatment	Influenza A/California/04/2009/H1N1 NP
JFH064-7	NHBE	Strep IP	Untreated	Influenza A/Wyoming/03/2003/H3N2 NP
JFH064-8	NHBE	Strep IP	Untreated	Influenza A/Wyoming/03/2003/H3N2 NP
JFH064-9	NHBE	Strep IP	Untreated	Influenza A/Wyoming/03/2003/H3N2 NP
JFH064-10	NHBE	Strep IP	IFN Treatment	Influenza A/Wyoming/03/2003/H3N2 NP
JFH064-11	NHBE	Strep IP	IFN Treatment	Influenza A/Wyoming/03/2003/H3N2 NP
JFH064-12	NHBE	Strep IP	IFN Treatment	Influenza A/Wyoming/03/2003/H3N2 NP
JFH064-13	NHBE	Strep IP	Untreated	Influenza A/Vietnam/1203/2004/H5N1 NP
JFH064-14	NHBE	Strep IP	Untreated	Influenza A/Vietnam/1203/2004/H5N1 NP
JFH064-15	NHBE	Strep IP	Untreated	Influenza A/Vietnam/1203/2004/H5N1 NP
JFH064-16	NHBE	Strep IP	IFN Treatment	Influenza A/Vietnam/1203/2004/H5N1 NP
JFH064-17	NHBE	Strep IP	IFN Treatment	Influenza A/Vietnam/1203/2004/H5N1 NP
JFH064-18	NHBE	Strep IP	IFN Treatment	Influenza A/Vietnam/1203/2004/H5N1 NP
JFH066-19	NHBE	Strep IP	Untreated	Influenza A/California/04/2009/H1N1 M1
JFH066-20	NHBE	Strep IP	Untreated	Influenza A/California/04/2009/H1N1 M1
JFH066-21	NHBE	Strep IP	Untreated	Influenza A/California/04/2009/H1N1 M1
JFH066-22	NHBE	Strep IP	IFN Treatment	Influenza A/California/04/2009/H1N1 M1
JFH066-23	NHBE	Strep IP	IFN Treatment	Influenza A/California/04/2009/H1N1 M1
JFH066-24	NHBE	Strep IP	IFN Treatment	Influenza A/California/04/2009/H1N1 M1
JFH066-25	NHBE	Strep IP	Untreated	Influenza A/Wyoming/03/2003/H3N2 M1
JFH066-26	NHBE	Strep IP	Untreated	Influenza A/Wyoming/03/2003/H3N2 M1
JFH066-27	NHBE	Strep IP	Untreated	Influenza A/Wyoming/03/2003/H3N2 M1
JFH066-28	NHBE	Strep IP	IFN Treatment	Influenza A/Wyoming/03/2003/H3N2 M1
JFH066-29	NHBE	Strep IP	IFN Treatment	Influenza A/Wyoming/03/2003/H3N2 M1
JFH066-30	NHBE	Strep IP	IFN Treatment	Influenza A/Wyoming/03/2003/H3N2 M1
JFH066-31	NHBE	Strep IP	Untreated	Influenza A/Vietnam/1203/2004/H5N1 M1
JFH066-32	NHBE	Strep IP	Untreated	Influenza A/Vietnam/1203/2004/H5N1 M1
JFH066-33	NHBE	Strep IP	Untreated	Influenza A/Vietnam/1203/2004/H5N1 M1
JFH066-34	NHBE	Strep IP	IFN Treatment	Influenza A/Vietnam/1203/2004/H5N1 M1
JFH066-35	NHBE	Strep IP	IFN Treatment	Influenza A/Vietnam/1203/2004/H5N1 M1
JFH066-36	NHBE	Strep IP	IFN Treatment	Influenza A/Vietnam/1203/2004/H5N1 M1
JFH073-1	NHBE	Strep IP	Untreated	Influenza A/California/04/2009/H1N1 M2
JFH073-2	NHBE	Strep IP	Untreated	Influenza A/California/04/2009/H1N1 M2
JFH073-3	NHBE	Strep IP	Untreated	Influenza A/California/04/2009/H1N1 M2
JFH073-4	NHBE	Strep IP	IFN Treatment	Influenza A/California/04/2009/H1N1 M2
JFH073-5	NHBE	Strep IP	IFN Treatment	Influenza A/California/04/2009/H1N1 M2
JFH073-6	NHBE	Strep IP	IFN Treatment	Influenza A/California/04/2009/H1N1 M2
JFH073-7	NHBE	Strep IP	Untreated	Influenza A/Wyoming/03/2003/H3N2 M2
JFH073-8	NHBE	Strep IP	Untreated	Influenza A/Wyoming/03/2003/H3N2 M2
JFH073-9	NHBE	Strep IP	Untreated	Influenza A/Wyoming/03/2003/H3N2 M2
JFH073-10	NHBE	Strep IP	IFN Treatment	Influenza A/Wyoming/03/2003/H3N2 M2
JFH073-11	NHBE	Strep IP	IFN Treatment	Influenza A/Wyoming/03/2003/H3N2 M2
JFH073-12	NHBE	Strep IP	IFN Treatment	Influenza A/Wyoming/03/2003/H3N2 M2
JFH073-13	NHBE	Strep IP	Untreated	Influenza A/Vietnam/1203/2004/H5N1 M2
JFH073-14	NHBE	Strep IP	Untreated	Influenza A/Vietnam/1203/2004/H5N1 M2
JFH073-15	NHBE	Strep IP	Untreated	Influenza A/Vietnam/1203/2004/H5N1 M2
JFH073-16	NHBE	Strep IP	IFN Treatment	Influenza A/Vietnam/1203/2004/H5N1 M2
JFH073-17	NHBE	Strep IP	IFN Treatment	Influenza A/Vietnam/1203/2004/H5N1 M2
JFH073-18	NHBE	Strep IP	IFN Treatment	Influenza A/Vietnam/1203/2004/H5N1 M2
JFH055-1	NHBE	Strep IP	Untreated	Influenza A/California/04/2009/H1N1 NS1 codon optimized (see Methods)
JFH055-2	NHBE	Strep IP	Untreated	Influenza A/California/04/2009/H1N1 NS1 codon optimized (see Methods)
JFH055-3	NHBE	Strep IP	Untreated	Influenza A/California/04/2009/H1N1 NS1 codon optimized (see Methods)
JFH055-4	NHBE	Strep IP	IFN Treatment	Influenza A/California/04/2009/H1N1 NS1 codon optimized (see Methods)
JFH055-5	NHBE	Strep IP	IFN Treatment	Influenza A/California/04/2009/H1N1 NS1 codon optimized (see Methods)
JFH055-6	NHBE	Strep IP	IFN Treatment	Influenza A/California/04/2009/H1N1 NS1 codon optimized (see Methods)
JFH055-7	NHBE	Strep IP	Untreated	Influenza A/Wyoming/03/2003/H3N2 NS1 codon optimized (see Methods)
JFH055-8	NHBE	Strep IP	Untreated	Influenza A/Wyoming/03/2003/H3N2 NS1 codon optimized (see Methods)
JFH055-9	NHBE	Strep IP	Untreated	Influenza A/Wyoming/03/2003/H3N2 NS1 codon optimized (see Methods)
JFH055-10	NHBE	Strep IP	IFN Treatment	Influenza A/Wyoming/03/2003/H3N2 NS1 codon optimized (see Methods)
JFH055-11	NHBE	Strep IP	IFN Treatment	Influenza A/Wyoming/03/2003/H3N2 NS1 codon optimized (see Methods)
JFH055-12	NHBE	Strep IP	IFN Treatment	Influenza A/Wyoming/03/2003/H3N2 NS1 codon optimized (see Methods)
JFH055.3-37	NHBE	Strep IP	Untreated	Influenza A/Vietnam/1203/2004/H5N1 NS1 codon optimized (see Methods)
JFH055.3-38	NHBE	Strep IP	Untreated	Influenza A/Vietnam/1203/2004/H5N1 NS1 codon optimized (see Methods)
JFH055.3-39	NHBE	Strep IP	Untreated	Influenza A/Vietnam/1203/2004/H5N1 NS1 codon optimized (see Methods)
JFH055.3-40	NHBE	Strep IP	IFN Treatment	Influenza A/Vietnam/1203/2004/H5N1 NS1 codon optimized (see Methods)
JFH055.3-41	NHBE	Strep IP	IFN Treatment	Influenza A/Vietnam/1203/2004/H5N1 NS1 codon optimized (see Methods)
JFH055.3-42	NHBE	Strep IP	IFN Treatment	Influenza A/Vietnam/1203/2004/H5N1 NS1 codon optimized (see Methods)
JFH055-13	NHBE	Strep IP	Untreated	Influenza A/California/04/2009/H1N1 NEP codon optimized (see Methods)
JFH055-14	NHBE	Strep IP	Untreated	Influenza A/California/04/2009/H1N1 NEP codon optimized (see Methods)
JFH055-15	NHBE	Strep IP	Untreated	Influenza A/California/04/2009/H1N1 NEP codon optimized (see Methods)
JFH055-16	NHBE	Strep IP	IFN Treatment	Influenza A/California/04/2009/H1N1 NEP codon optimized (see Methods)
JFH055-17	NHBE	Strep IP	IFN Treatment	Influenza A/California/04/2009/H1N1 NEP codon optimized (see Methods)
JFH055-18	NHBE	Strep IP	IFN Treatment	Influenza A/California/04/2009/H1N1 NEP codon optimized (see Methods)
JFH055-19	NHBE	Strep IP	Untreated	Influenza A/Vietnam/1203/2004/H5N1 NEP codon optimized (see Methods)
JFH055-20	NHBE	Strep IP	Untreated	Influenza A/Vietnam/1203/2004/H5N1 NEP codon optimized (see Methods)
JFH055-21	NHBE	Strep IP	Untreated	Influenza A/Vietnam/1203/2004/H5N1 NEP codon optimized (see Methods)
JFH055-22	NHBE	Strep IP	IFN Treatment	Influenza A/Vietnam/1203/2004/H5N1 NEP codon optimized (see Methods)
JFH055-23	NHBE	Strep IP	IFN Treatment	Influenza A/Vietnam/1203/2004/H5N1 NEP codon optimized (see Methods)
JFH055-24	NHBE	Strep IP	IFN Treatment	Influenza A/Vietnam/1203/2004/H5N1 NEP codon optimized (see Methods)
JFH055-25	NHBE	Strep IP	Untreated	Influenza A/Wyoming/03/2003/H3N2 NEP codon optimized (see Methods)
JFH055-26	NHBE	Strep IP	Untreated	Influenza A/Wyoming/03/2003/H3N2 NEP codon optimized (see Methods)
JFH055-27	NHBE	Strep IP	Untreated	Influenza A/Wyoming/03/2003/H3N2 NEP codon optimized (see Methods)
JFH055-28	NHBE	Strep IP	IFN Treatment	Influenza A/Wyoming/03/2003/H3N2 NEP codon optimized (see Methods)
JFH055-29	NHBE	Strep IP	IFN Treatment	Influenza A/Wyoming/03/2003/H3N2 NEP codon optimized (see Methods)
JFH055-30	NHBE	Strep IP	IFN Treatment	Influenza A/Wyoming/03/2003/H3N2 NEP codon optimized (see Methods)
JFH057-25	NHBE	Strep IP	Untreated	eGFP
JFH057-26	NHBE	Strep IP	Untreated	eGFP
JFH057-27	NHBE	Strep IP	Untreated	eGFP
JFH057-28	NHBE	Strep IP	IFN Treatment	eGFP
JFH057-29	NHBE	Strep IP	IFN Treatment	eGFP
JFH057-30	NHBE	Strep IP	IFN Treatment	eGFP

## Sheet: THP-1
Sample ID	Cell Type	IP Condition	Cell Condition	Bait Name
JFH072-1	THP-1	Strep IP	Untreated	Influenza A/California/04/2009/H1N1 PB1 codon optimized (see Methods)
JFH072-2	THP-1	Strep IP	Untreated	Influenza A/California/04/2009/H1N1 PB1 codon optimized (see Methods)
JFH072-3	THP-1	Strep IP	Untreated	Influenza A/California/04/2009/H1N1 PB1 codon optimized (see Methods)
JFH072-4	THP-1	Strep IP	Untreated	Influenza A/California/04/2009/H1N1 PB1 codon optimized (see Methods)
JFH072-5	THP-1	Strep IP	IFN Treatment	Influenza A/California/04/2009/H1N1 PB1 codon optimized (see Methods)
JFH072-6	THP-1	Strep IP	IFN Treatment	Influenza A/California/04/2009/H1N1 PB1 codon optimized (see Methods)
JFH072-7	THP-1	Strep IP	IFN Treatment	Influenza A/California/04/2009/H1N1 PB1 codon optimized (see Methods)
JFH072-8	THP-1	Strep IP	IFN Treatment	Influenza A/California/04/2009/H1N1 PB1 codon optimized (see Methods)
JFH072-9	THP-1	Strep IP	Untreated	Influenza A/Vietnam/1203/2004/H5N1 PB1 codon optimized (see Methods)
JFH072-10	THP-1	Strep IP	Untreated	Influenza A/Vietnam/1203/2004/H5N1 PB1 codon optimized (see Methods)
JFH072-11	THP-1	Strep IP	Untreated	Influenza A/Vietnam/1203/2004/H5N1 PB1 codon optimized (see Methods)
JFH072-12	THP-1	Strep IP	Untreated	Influenza A/Vietnam/1203/2004/H5N1 PB1 codon optimized (see Methods)
JFH072-13	THP-1	Strep IP	IFN Treatment	Influenza A/Vietnam/1203/2004/H5N1 PB1 codon optimized (see Methods)
JFH072-14	THP-1	Strep IP	IFN Treatment	Influenza A/Vietnam/1203/2004/H5N1 PB1 codon optimized (see Methods)
JFH072-15	THP-1	Strep IP	IFN Treatment	Influenza A/Vietnam/1203/2004/H5N1 PB1 codon optimized (see Methods)
JFH072-16	THP-1	Strep IP	IFN Treatment	Influenza A/Vietnam/1203/2004/H5N1 PB1 codon optimized (see Methods)
JFH072-17	THP-1	Strep IP	Untreated	Influenza A/Wyoming/03/2003/H3N2 PB1 codon optimized (see Methods)
JFH072-18	THP-1	Strep IP	Untreated	Influenza A/Wyoming/03/2003/H3N2 PB1 codon optimized (see Methods)
JFH072-19	THP-1	Strep IP	Untreated	Influenza A/Wyoming/03/2003/H3N2 PB1 codon optimized (see Methods)
JFH072-20	THP-1	Strep IP	Untreated	Influenza A/Wyoming/03/2003/H3N2 PB1 codon optimized (see Methods)
JFH072-21	THP-1	Strep IP	IFN Treatment	Influenza A/Wyoming/03/2003/H3N2 PB1 codon optimized (see Methods)
JFH072-22	THP-1	Strep IP	IFN Treatment	Influenza A/Wyoming/03/2003/H3N2 PB1 codon optimized (see Methods)
JFH072-23	THP-1	Strep IP	IFN Treatment	Influenza A/Wyoming/03/2003/H3N2 PB1 codon optimized (see Methods)
JFH072-24	THP-1	Strep IP	IFN Treatment	Influenza A/Wyoming/03/2003/H3N2 PB1 codon optimized (see Methods)
JFH079-1	THP-1	Strep IP	Untreated	Influenza A/California/04/2009/H1N1 N40 codon optimized (see Methods)
JFH079-2	THP-1	Strep IP	Untreated	Influenza A/California/04/2009/H1N1 N40 codon optimized (see Methods)
JFH079-3	THP-1	Strep IP	Untreated	Influenza A/California/04/2009/H1N1 N40 codon optimized (see Methods)
JFH079-4	THP-1	Strep IP	Untreated	Influenza A/California/04/2009/H1N1 N40 codon optimized (see Methods)
JFH079-5	THP-1	Strep IP	IFN Treatment	Influenza A/California/04/2009/H1N1 N40 codon optimized (see Methods)
JFH079-6	THP-1	Strep IP	IFN Treatment	Influenza A/California/04/2009/H1N1 N40 codon optimized (see Methods)
JFH079-7	THP-1	Strep IP	IFN Treatment	Influenza A/California/04/2009/H1N1 N40 codon optimized (see Methods)
JFH079-8	THP-1	Strep IP	IFN Treatment	Influenza A/California/04/2009/H1N1 N40 codon optimized (see Methods)
JFH079-9	THP-1	Strep IP	Untreated	Influenza A/Wyoming/03/2003/H3N2 N40 codon optimized (see Methods)
JFH079-10	THP-1	Strep IP	Untreated	Influenza A/Wyoming/03/2003/H3N2 N40 codon optimized (see Methods)
JFH079-11	THP-1	Strep IP	Untreated	Influenza A/Wyoming/03/2003/H3N2 N40 codon optimized (see Methods)
JFH079-12	THP-1	Strep IP	Untreated	Influenza A/Wyoming/03/2003/H3N2 N40 codon optimized (see Methods)
JFH079-13	THP-1	Strep IP	IFN Treatment	Influenza A/Wyoming/03/2003/H3N2 N40 codon optimized (see Methods)
JFH079-14	THP-1	Strep IP	IFN Treatment	Influenza A/Wyoming/03/2003/H3N2 N40 codon optimized (see Methods)
JFH079-15	THP-1	Strep IP	IFN Treatment	Influenza A/Wyoming/03/2003/H3N2 N40 codon optimized (see Methods)
JFH079-16	THP-1	Strep IP	IFN Treatment	Influenza A/Wyoming/03/2003/H3N2 N40 codon optimized (see Methods)
JFH079-17	THP-1	Strep IP	Untreated	Influenza A/Vietnam/1203/2004/H5N1 N40 codon optimized (see Methods)
JFH079-18	THP-1	Strep IP	Untreated	Influenza A/Vietnam/1203/2004/H5N1 N40 codon optimized (see Methods)
JFH079-19	THP-1	Strep IP	Untreated	Influenza A/Vietnam/1203/2004/H5N1 N40 codon optimized (see Methods)
JFH079-20	THP-1	Strep IP	Untreated	Influenza A/Vietnam/1203/2004/H5N1 N40 codon optimized (see Methods)
JFH079-21	THP-1	Strep IP	IFN Treatment	Influenza A/Vietnam/1203/2004/H5N1 N40 codon optimized (see Methods)
JFH079-22	THP-1	Strep IP	IFN Treatment	Influenza A/Vietnam/1203/2004/H5N1 N40 codon optimized (see Methods)
JFH079-23	THP-1	Strep IP	IFN Treatment	Influenza A/Vietnam/1203/2004/H5N1 N40 codon optimized (see Methods)
JFH079-24	THP-1	Strep IP	IFN Treatment	Influenza A/Vietnam/1203/2004/H5N1 N40 codon optimized (see Methods)
JFH052-1	THP-1	Strep IP	Untreated	Influenza A/Vietnam/1203/2004/H5N1 PB1-F2 codon optimized (see Methods)
JFH052-2	THP-1	Strep IP	Untreated	Influenza A/Vietnam/1203/2004/H5N1 PB1-F2 codon optimized (see Methods)
JFH052-3	THP-1	Strep IP	Untreated	Influenza A/Vietnam/1203/2004/H5N1 PB1-F2 codon optimized (see Methods)
JFH052-4	THP-1	Strep IP	Untreated	Influenza A/Vietnam/1203/2004/H5N1 PB1-F2 codon optimized (see Methods)
JFH052-5	THP-1	Strep IP	IFN Treatment	Influenza A/Vietnam/1203/2004/H5N1 PB1-F2 codon optimized (see Methods)
JFH052-6	THP-1	Strep IP	IFN Treatment	Influenza A/Vietnam/1203/2004/H5N1 PB1-F2 codon optimized (see Methods)
JFH052-7	THP-1	Strep IP	IFN Treatment	Influenza A/Vietnam/1203/2004/H5N1 PB1-F2 codon optimized (see Methods)
JFH052-8	THP-1	Strep IP	IFN Treatment	Influenza A/Vietnam/1203/2004/H5N1 PB1-F2 codon optimized (see Methods)
JFH052-9	THP-1	Strep IP	Untreated	Influenza A/Wyoming/03/2003/H3N2 PB1-F2 codon optimized (see Methods)
JFH052-10	THP-1	Strep IP	Untreated	Influenza A/Wyoming/03/2003/H3N2 PB1-F2 codon optimized (see Methods)
JFH052-11	THP-1	Strep IP	Untreated	Influenza A/Wyoming/03/2003/H3N2 PB1-F2 codon optimized (see Methods)
JFH052-12	THP-1	Strep IP	Untreated	Influenza A/Wyoming/03/2003/H3N2 PB1-F2 codon optimized (see Methods)
JFH052-13	THP-1	Strep IP	IFN Treatment	Influenza A/Wyoming/03/2003/H3N2 PB1-F2 codon optimized (see Methods)
JFH052-14	THP-1	Strep IP	IFN Treatment	Influenza A/Wyoming/03/2003/H3N2 PB1-F2 codon optimized (see Methods)
JFH052-15	THP-1	Strep IP	IFN Treatment	Influenza A/Wyoming/03/2003/H3N2 PB1-F2 codon optimized (see Methods)
JFH052-16	THP-1	Strep IP	IFN Treatment	Influenza A/Wyoming/03/2003/H3N2 PB1-F2 codon optimized (see Methods)
JFH077-1	THP-1	Strep IP	Untreated	Influenza A/California/04/2009/H1N1 PA
JFH077-2	THP-1	Strep IP	Untreated	Influenza A/California/04/2009/H1N1 PA
JFH077-3	THP-1	Strep IP	Untreated	Influenza A/California/04/2009/H1N1 PA
JFH077-4	THP-1	Strep IP	Untreated	Influenza A/California/04/2009/H1N1 PA
JFH077-5	THP-1	Strep IP	IFN Treatment	Influenza A/California/04/2009/H1N1 PA
JFH077-6	THP-1	Strep IP	IFN Treatment	Influenza A/California/04/2009/H1N1 PA
JFH077-7	THP-1	Strep IP	IFN Treatment	Influenza A/California/04/2009/H1N1 PA
JFH077-8	THP-1	Strep IP	IFN Treatment	Influenza A/California/04/2009/H1N1 PA
JFH077-9	THP-1	Strep IP	Untreated	Influenza A/Wyoming/03/2003/H3N2 PA
JFH077-10	THP-1	Strep IP	Untreated	Influenza A/Wyoming/03/2003/H3N2 PA
JFH077-11	THP-1	Strep IP	Untreated	Influenza A/Wyoming/03/2003/H3N2 PA
JFH077-12	THP-1	Strep IP	Untreated	Influenza A/Wyoming/03/2003/H3N2 PA
JFH077-13	THP-1	Strep IP	IFN Treatment	Influenza A/Wyoming/03/2003/H3N2 PA
JFH077-14	THP-1	Strep IP	IFN Treatment	Influenza A/Wyoming/03/2003/H3N2 PA
JFH077-15	THP-1	Strep IP	IFN Treatment	Influenza A/Wyoming/03/2003/H3N2 PA
JFH077-16	THP-1	Strep IP	IFN Treatment	Influenza A/Wyoming/03/2003/H3N2 PA
JFH077-17	THP-1	Strep IP	Untreated	Influenza A/Vietnam/1203/2004/H5N1 PA
JFH077-18	THP-1	Strep IP	Untreated	Influenza A/Vietnam/1203/2004/H5N1 PA
JFH077-19	THP-1	Strep IP	Untreated	Influenza A/Vietnam/1203/2004/H5N1 PA
JFH077-20	THP-1	Strep IP	Untreated	Influenza A/Vietnam/1203/2004/H5N1 PA
JFH077-21	THP-1	Strep IP	IFN Treatment	Influenza A/Vietnam/1203/2004/H5N1 PA
JFH077-22	THP-1	Strep IP	IFN Treatment	Influenza A/Vietnam/1203/2004/H5N1 PA
JFH077-23	THP-1	Strep IP	IFN Treatment	Influenza A/Vietnam/1203/2004/H5N1 PA
JFH077-24	THP-1	Strep IP	IFN Treatment	Influenza A/Vietnam/1203/2004/H5N1 PA
JFH080-1	THP-1	Strep IP	Untreated	Influenza A/California/04/2009/H1N1 PA-X point mutant (see Methods)
JFH080-2	THP-1	Strep IP	Untreated	Influenza A/California/04/2009/H1N1 PA-X point mutant (see Methods)
JFH080-3	THP-1	Strep IP	Untreated	Influenza A/California/04/2009/H1N1 PA-X point mutant (see Methods)
JFH080-4	THP-1	Strep IP	Untreated	Influenza A/California/04/2009/H1N1 PA-X point mutant (see Methods)
JFH080-5	THP-1	Strep IP	IFN Treatment	Influenza A/California/04/2009/H1N1 PA-X point mutant (see Methods)
JFH080-6	THP-1	Strep IP	IFN Treatment	Influenza A/California/04/2009/H1N1 PA-X point mutant (see Methods)
JFH080-7	THP-1	Strep IP	IFN Treatment	Influenza A/California/04/2009/H1N1 PA-X point mutant (see Methods)
JFH080-8	THP-1	Strep IP	IFN Treatment	Influenza A/California/04/2009/H1N1 PA-X point mutant (see Methods)
JFH080-9	THP-1	Strep IP	Untreated	Influenza A/Vietnam/1203/2004/H5N1 point mutant (see Methods)
JFH080-10	THP-1	Strep IP	Untreated	Influenza A/Vietnam/1203/2004/H5N1 point mutant (see Methods)
JFH080-11	THP-1	Strep IP	Untreated	Influenza A/Vietnam/1203/2004/H5N1 point mutant (see Methods)
JFH080-12	THP-1	Strep IP	Untreated	Influenza A/Vietnam/1203/2004/H5N1 point mutant (see Methods)
JFH080-13	THP-1	Strep IP	IFN Treatment	Influenza A/Vietnam/1203/2004/H5N1 point mutant (see Methods)
JFH080-14	THP-1	Strep IP	IFN Treatment	Influenza A/Vietnam/1203/2004/H5N1 point mutant (see Methods)
JFH080-15	THP-1	Strep IP	IFN Treatment	Influenza A/Vietnam/1203/2004/H5N1 point mutant (see Methods)
JFH080-16	THP-1	Strep IP	IFN Treatment	Influenza A/Vietnam/1203/2004/H5N1 point mutant (see Methods)
JFH080.2-1	THP-1	Strep IP	Untreated	Influenza A/Wyoming/03/2003/H3N2 PA-X point mutant (see Methods)
JFH080.2-2	THP-1	Strep IP	Untreated	Influenza A/Wyoming/03/2003/H3N2 PA-X point mutant (see Methods)
JFH080.2-3	THP-1	Strep IP	Untreated	Influenza A/Wyoming/03/2003/H3N2 PA-X point mutant (see Methods)
JFH080.2-4	THP-1	Strep IP	Untreated	Influenza A/Wyoming/03/2003/H3N2 PA-X point mutant (see Methods)
JFH080.2-5	THP-1	Strep IP	IFN Treatment	Influenza A/Wyoming/03/2003/H3N2 PA-X point mutant (see Methods)
JFH080.2-6	THP-1	Strep IP	IFN Treatment	Influenza A/Wyoming/03/2003/H3N2 PA-X point mutant (see Methods)
JFH080.2-7	THP-1	Strep IP	IFN Treatment	Influenza A/Wyoming/03/2003/H3N2 PA-X point mutant (see Methods)
JFH080.2-8	THP-1	Strep IP	IFN Treatment	Influenza A/Wyoming/03/2003/H3N2 PA-X point mutant (see Methods)
JFH074-1	THP-1	Strep IP	Untreated	Influenza A/California/04/2009/H1N1 NP
JFH074-2	THP-1	Strep IP	Untreated	Influenza A/California/04/2009/H1N1 NP
JFH074-3	THP-1	Strep IP	Untreated	Influenza A/California/04/2009/H1N1 NP
JFH074-4	THP-1	Strep IP	Untreated	Influenza A/California/04/2009/H1N1 NP
JFH074-5	THP-1	Strep IP	IFN Treatment	Influenza A/California/04/2009/H1N1 NP
JFH074-6	THP-1	Strep IP	IFN Treatment	Influenza A/California/04/2009/H1N1 NP
JFH074-7	THP-1	Strep IP	IFN Treatment	Influenza A/California/04/2009/H1N1 NP
JFH074-8	THP-1	Strep IP	IFN Treatment	Influenza A/California/04/2009/H1N1 NP
JFH074-9	THP-1	Strep IP	Untreated	Influenza A/Wyoming/03/2003/H3N2 NP
JFH074-10	THP-1	Strep IP	Untreated	Influenza A/Wyoming/03/2003/H3N2 NP
JFH074-11	THP-1	Strep IP	Untreated	Influenza A/Wyoming/03/2003/H3N2 NP
JFH074-12	THP-1	Strep IP	Untreated	Influenza A/Wyoming/03/2003/H3N2 NP
JFH074-13	THP-1	Strep IP	IFN Treatment	Influenza A/Wyoming/03/2003/H3N2 NP
JFH074-14	THP-1	Strep IP	IFN Treatment	Influenza A/Wyoming/03/2003/H3N2 NP
JFH074-15	THP-1	Strep IP	IFN Treatment	Influenza A/Wyoming/03/2003/H3N2 NP
JFH074-16	THP-1	Strep IP	IFN Treatment	Influenza A/Wyoming/03/2003/H3N2 NP
JFH074-17	THP-1	Strep IP	Untreated	Influenza A/Vietnam/1203/2004/H5N1 NP
JFH074-18	THP-1	Strep IP	Untreated	Influenza A/Vietnam/1203/2004/H5N1 NP
JFH074-19	THP-1	Strep IP	Untreated	Influenza A/Vietnam/1203/2004/H5N1 NP
JFH074-20	THP-1	Strep IP	Untreated	Influenza A/Vietnam/1203/2004/H5N1 NP
JFH074-21	THP-1	Strep IP	IFN Treatment	Influenza A/Vietnam/1203/2004/H5N1 NP
JFH074-22	THP-1	Strep IP	IFN Treatment	Influenza A/Vietnam/1203/2004/H5N1 NP
JFH074-23	THP-1	Strep IP	IFN Treatment	Influenza A/Vietnam/1203/2004/H5N1 NP
JFH074-24	THP-1	Strep IP	IFN Treatment	Influenza A/Vietnam/1203/2004/H5N1 NP
JFH068-1	THP-1	Strep IP	Untreated	Influenza A/California/04/2009/H1N1 M1
JFH068-2	THP-1	Strep IP	Untreated	Influenza A/California/04/2009/H1N1 M1
JFH068-3	THP-1	Strep IP	Untreated	Influenza A/California/04/2009/H1N1 M1
JFH068-4	THP-1	Strep IP	Untreated	Influenza A/California/04/2009/H1N1 M1
JFH068-5	THP-1	Strep IP	IFN Treatment	Influenza A/California/04/2009/H1N1 M1
JFH068-6	THP-1	Strep IP	IFN Treatment	Influenza A/California/04/2009/H1N1 M1
JFH068-7	THP-1	Strep IP	IFN Treatment	Influenza A/California/04/2009/H1N1 M1
JFH068-8	THP-1	Strep IP	IFN Treatment	Influenza A/California/04/2009/H1N1 M1
JFH068-9	THP-1	Strep IP	Untreated	Influenza A/Wyoming/03/2003/H3N2 M1
JFH068-10	THP-1	Strep IP	Untreated	Influenza A/Wyoming/03/2003/H3N2 M1
JFH068-11	THP-1	Strep IP	Untreated	Influenza A/Wyoming/03/2003/H3N2 M1
JFH068-12	THP-1	Strep IP	Untreated	Influenza A/Wyoming/03/2003/H3N2 M1
JFH068-13	THP-1	Strep IP	IFN Treatment	Influenza A/Wyoming/03/2003/H3N2 M1
JFH068-14	THP-1	Strep IP	IFN Treatment	Influenza A/Wyoming/03/2003/H3N2 M1
JFH068-15	THP-1	Strep IP	IFN Treatment	Influenza A/Wyoming/03/2003/H3N2 M1
JFH068-16	THP-1	Strep IP	IFN Treatment	Influenza A/Wyoming/03/2003/H3N2 M1
JFH068-17	THP-1	Strep IP	Untreated	Influenza A/Vietnam/1203/2004/H5N1 M1
JFH068-18	THP-1	Strep IP	Untreated	Influenza A/Vietnam/1203/2004/H5N1 M1
JFH068-19	THP-1	Strep IP	Untreated	Influenza A/Vietnam/1203/2004/H5N1 M1
JFH068-20	THP-1	Strep IP	Untreated	Influenza A/Vietnam/1203/2004/H5N1 M1
JFH068-21	THP-1	Strep IP	IFN Treatment	Influenza A/Vietnam/1203/2004/H5N1 M1
JFH068-22	THP-1	Strep IP	IFN Treatment	Influenza A/Vietnam/1203/2004/H5N1 M1
JFH068-23	THP-1	Strep IP	IFN Treatment	Influenza A/Vietnam/1203/2004/H5N1 M1
JFH068-24	THP-1	Strep IP	IFN Treatment	Influenza A/Vietnam/1203/2004/H5N1 M1
JFH075-1	THP-1	Strep IP	Untreated	Influenza A/California/04/2009/H1N1 M2
JFH075-2	THP-1	Strep IP	Untreated	Influenza A/California/04/2009/H1N1 M2
JFH075-3	THP-1	Strep IP	Untreated	Influenza A/California/04/2009/H1N1 M2
JFH075-4	THP-1	Strep IP	Untreated	Influenza A/California/04/2009/H1N1 M2
JFH075-5	THP-1	Strep IP	IFN Treatment	Influenza A/California/04/2009/H1N1 M2
JFH075-6	THP-1	Strep IP	IFN Treatment	Influenza A/California/04/2009/H1N1 M2
JFH075-7	THP-1	Strep IP	IFN Treatment	Influenza A/California/04/2009/H1N1 M2
JFH075-8	THP-1	Strep IP	IFN Treatment	Influenza A/California/04/2009/H1N1 M2
JFH075-9	THP-1	Strep IP	Untreated	Influenza A/Wyoming/03/2003/H3N2 M2
JFH075-10	THP-1	Strep IP	Untreated	Influenza A/Wyoming/03/2003/H3N2 M2
JFH075-11	THP-1	Strep IP	Untreated	Influenza A/Wyoming/03/2003/H3N2 M2
JFH075-12	THP-1	Strep IP	Untreated	Influenza A/Wyoming/03/2003/H3N2 M2
JFH075-13	THP-1	Strep IP	IFN Treatment	Influenza A/Wyoming/03/2003/H3N2 M2
JFH075-14	THP-1	Strep IP	IFN Treatment	Influenza A/Wyoming/03/2003/H3N2 M2
JFH075-15	THP-1	Strep IP	IFN Treatment	Influenza A/Wyoming/03/2003/H3N2 M2
JFH075-16	THP-1	Strep IP	IFN Treatment	Influenza A/Wyoming/03/2003/H3N2 M2
JFH075-17	THP-1	Strep IP	Untreated	Influenza A/Vietnam/1203/2004/H5N1 M2
JFH075-18	THP-1	Strep IP	Untreated	Influenza A/Vietnam/1203/2004/H5N1 M2
JFH075-19	THP-1	Strep IP	Untreated	Influenza A/Vietnam/1203/2004/H5N1 M2
JFH075-20	THP-1	Strep IP	Untreated	Influenza A/Vietnam/1203/2004/H5N1 M2
JFH075-21	THP-1	Strep IP	IFN Treatment	Influenza A/Vietnam/1203/2004/H5N1 M2
JFH075-22	THP-1	Strep IP	IFN Treatment	Influenza A/Vietnam/1203/2004/H5N1 M2
JFH075-23	THP-1	Strep IP	IFN Treatment	Influenza A/Vietnam/1203/2004/H5N1 M2
JFH075-24	THP-1	Strep IP	IFN Treatment	Influenza A/Vietnam/1203/2004/H5N1 M2
JFH049-1	THP-1	Strep IP	Untreated	Influenza A/California/04/2009/H1N1 NS1 codon optimized (see Methods)
JFH049-2	THP-1	Strep IP	Untreated	Influenza A/California/04/2009/H1N1 NS1 codon optimized (see Methods)
JFH049-3	THP-1	Strep IP	Untreated	Influenza A/California/04/2009/H1N1 NS1 codon optimized (see Methods)
JFH049-4	THP-1	Strep IP	Untreated	Influenza A/California/04/2009/H1N1 NS1 codon optimized (see Methods)
JFH049-5	THP-1	Strep IP	IFN Treatment	Influenza A/California/04/2009/H1N1 NS1 codon optimized (see Methods)
JFH049-6	THP-1	Strep IP	IFN Treatment	Influenza A/California/04/2009/H1N1 NS1 codon optimized (see Methods)
JFH049-7	THP-1	Strep IP	IFN Treatment	Influenza A/California/04/2009/H1N1 NS1 codon optimized (see Methods)
JFH049-8	THP-1	Strep IP	IFN Treatment	Influenza A/California/04/2009/H1N1 NS1 codon optimized (see Methods)
JFH049-9	THP-1	Strep IP	Untreated	Influenza A/Vietnam/1203/2004/H5N1 NS1 codon optimized (see Methods)
JFH049-10	THP-1	Strep IP	Untreated	Influenza A/Vietnam/1203/2004/H5N1 NS1 codon optimized (see Methods)
JFH049-11	THP-1	Strep IP	Untreated	Influenza A/Vietnam/1203/2004/H5N1 NS1 codon optimized (see Methods)
JFH049-12	THP-1	Strep IP	Untreated	Influenza A/Vietnam/1203/2004/H5N1 NS1 codon optimized (see Methods)
JFH049-13	THP-1	Strep IP	IFN Treatment	Influenza A/Vietnam/1203/2004/H5N1 NS1 codon optimized (see Methods)
JFH049-14	THP-1	Strep IP	IFN Treatment	Influenza A/Vietnam/1203/2004/H5N1 NS1 codon optimized (see Methods)
JFH049-15	THP-1	Strep IP	IFN Treatment	Influenza A/Vietnam/1203/2004/H5N1 NS1 codon optimized (see Methods)
JFH049-16	THP-1	Strep IP	IFN Treatment	Influenza A/Vietnam/1203/2004/H5N1 NS1 codon optimized (see Methods)
JFH049-17	THP-1	Strep IP	Untreated	Influenza A/Wyoming/03/2003/H3N2 NS1 codon optimized (see Methods)
JFH049-18	THP-1	Strep IP	Untreated	Influenza A/Wyoming/03/2003/H3N2 NS1 codon optimized (see Methods)
JFH049-19	THP-1	Strep IP	Untreated	Influenza A/Wyoming/03/2003/H3N2 NS1 codon optimized (see Methods)
JFH049-20	THP-1	Strep IP	Untreated	Influenza A/Wyoming/03/2003/H3N2 NS1 codon optimized (see Methods)
JFH049-21	THP-1	Strep IP	IFN Treatment	Influenza A/Wyoming/03/2003/H3N2 NS1 codon optimized (see Methods)
JFH049-22	THP-1	Strep IP	IFN Treatment	Influenza A/Wyoming/03/2003/H3N2 NS1 codon optimized (see Methods)
JFH049-23	THP-1	Strep IP	IFN Treatment	Influenza A/Wyoming/03/2003/H3N2 NS1 codon optimized (see Methods)
JFH049-24	THP-1	Strep IP	IFN Treatment	Influenza A/Wyoming/03/2003/H3N2 NS1 codon optimized (see Methods)
JFH053-1	THP-1	Strep IP	Untreated	Influenza A/Vietnam/1203/2004/H5N1 NEP codon optimized (see Methods)
JFH053-2	THP-1	Strep IP	Untreated	Influenza A/Vietnam/1203/2004/H5N1 NEP codon optimized (see Methods)
JFH053-3	THP-1	Strep IP	Untreated	Influenza A/Vietnam/1203/2004/H5N1 NEP codon optimized (see Methods)
JFH053-4	THP-1	Strep IP	Untreated	Influenza A/Vietnam/1203/2004/H5N1 NEP codon optimized (see Methods)
JFH053-5	THP-1	Strep IP	IFN Treatment	Influenza A/Vietnam/1203/2004/H5N1 NEP codon optimized (see Methods)
JFH053-6	THP-1	Strep IP	IFN Treatment	Influenza A/Vietnam/1203/2004/H5N1 NEP codon optimized (see Methods)
JFH053-7	THP-1	Strep IP	IFN Treatment	Influenza A/Vietnam/1203/2004/H5N1 NEP codon optimized (see Methods)
JFH053-8	THP-1	Strep IP	IFN Treatment	Influenza A/Vietnam/1203/2004/H5N1 NEP codon optimized (see Methods)
JFH053-9	THP-1	Strep IP	Untreated	Influenza A/California/04/2009/H1N1 NEP codon optimized (see Methods)
JFH053-10	THP-1	Strep IP	Untreated	Influenza A/California/04/2009/H1N1 NEP codon optimized (see Methods)
JFH053-11	THP-1	Strep IP	Untreated	Influenza A/California/04/2009/H1N1 NEP codon optimized (see Methods)
JFH053-12	THP-1	Strep IP	Untreated	Influenza A/California/04/2009/H1N1 NEP codon optimized (see Methods)
JFH053-13	THP-1	Strep IP	IFN Treatment	Influenza A/California/04/2009/H1N1 NEP codon optimized (see Methods)
JFH053-14	THP-1	Strep IP	IFN Treatment	Influenza A/California/04/2009/H1N1 NEP codon optimized (see Methods)
JFH053-15	THP-1	Strep IP	IFN Treatment	Influenza A/California/04/2009/H1N1 NEP codon optimized (see Methods)
JFH053-16	THP-1	Strep IP	IFN Treatment	Influenza A/California/04/2009/H1N1 NEP codon optimized (see Methods)
JFH053-17	THP-1	Strep IP	Untreated	Influenza A/Wyoming/03/2003/H3N2 NEP codon optimized (see Methods)
JFH053-18	THP-1	Strep IP	Untreated	Influenza A/Wyoming/03/2003/H3N2 NEP codon optimized (see Methods)
JFH053-19	THP-1	Strep IP	Untreated	Influenza A/Wyoming/03/2003/H3N2 NEP codon optimized (see Methods)
JFH053-20	THP-1	Strep IP	Untreated	Influenza A/Wyoming/03/2003/H3N2 NEP codon optimized (see Methods)
JFH053-21	THP-1	Strep IP	IFN Treatment	Influenza A/Wyoming/03/2003/H3N2 NEP codon optimized (see Methods)
JFH053-22	THP-1	Strep IP	IFN Treatment	Influenza A/Wyoming/03/2003/H3N2 NEP codon optimized (see Methods)
JFH053-23	THP-1	Strep IP	IFN Treatment	Influenza A/Wyoming/03/2003/H3N2 NEP codon optimized (see Methods)
JFH053-24	THP-1	Strep IP	IFN Treatment	Influenza A/Wyoming/03/2003/H3N2 NEP codon optimized (see Methods)
JFH061-17	THP-1	Strep IP	Untreated	eGFP
JFH061-18	THP-1	Strep IP	Untreated	eGFP
JFH061-19	THP-1	Strep IP	Untreated	eGFP
JFH061-20	THP-1	Strep IP	Untreated	eGFP
JFH061-21	THP-1	Strep IP	IFN Treatment	eGFP
JFH061-22	THP-1	Strep IP	IFN Treatment	eGFP
JFH061-23	THP-1	Strep IP	IFN Treatment	eGFP
JFH061-24	THP-1	Strep IP	IFN Treatment	eGFP
